# Supplementary material for: A worm-like nucleic acid nanostructure for gene delivery and endosomal escape via ClC3 ion exchanger
Source: Sci Adv. 2026 Mar 6;12(10):eadw0891. doi: 10.1126/sciadv.adw0891 (PMC13150675; doi:10.1126/sciadv.adw0891)
Supplement: Supplementary file 2 — Data S1 and S2 [file sciadv.adw0891_data_s1_and_s2.zip]

Archive with 2 entries (2 files):
- adw0891_data_s1.xlsx
- adw0891_data_s2.xlsx
