# Supplementary material for: A worm-like nucleic acid nanostructure for gene delivery and endosomal escape via ClC3 ion exchanger
Source: Sci Adv. 2026 Mar 6;12(10):eadw0891. doi: 10.1126/sciadv.adw0891 (PMC13150675; doi:10.1126/sciadv.adw0891)
Supplement: Supplementary file 2 — Data S1 and S2 [file sciadv.adw0891_data_s1_and_s2.zip › adw0891_data_s1.xlsx]

## Sheet: S1
RNA ID	Gene ID	KEGG RNA ID	Ensembl RNA ID	NCBI Protein ID	NCBI RNA ID	Symbol	Type	GO_C Term	GO_C Term Level1	GO_C Term Level2	Coding Capacity	RNA Source	Known/Novel Gene	Chromosome	Start	RNA Length (bp)	Strand	End	Protein Length (aa)	Exon number	Exon Start-End	Exon Length	Exon Start	Exon End	Guanine (G) Proportion	Adenine (A) Proportion	Cytosine (C) Proportion	Thymine (T) Proportion	Unknow Nucleotide Proportion	Pvalue(Au-PDA-NWs-24h / Au-PDA-NPs-24h)	log2 (Au-PDA-NWs-24h / Au-PDA-NPs-24h)	Qvalue (Au-PDA-NWs-24h / Au-PDA-NPs-24h)	KEGG Pathway Desc	KEGG Disease Desc	KEGG Module Desc	KEGG Reaction Desc	GO_C Desc	GO_F Desc	GO_P Desc
NM_000267.3	4763	K08052	ENST00000356175.7	NP_000258.1	NM_000267.3	NF1	mRNA	GO:0030424+++GO:0098793+++GO:0016021+++GO:0005730+++GO:0005634+++GO:0030425+++GO:0005737+++GO:0005829+++GO:0016020	cellular_component	synapse part+++organelle+++cell part+++membrane part+++membrane-enclosed lumen+++synapse+++membrane+++cell+++organelle part	coding	BestRefSeq	known	NC_000017.11	31094927	12362	+	31377677	2818	57	31094927-31095369,31155983-31156126,31159010-31159093,31163186-31163376,31169891-31169997,31181422-31181489,31181710-31181785,31182508-31182665,31200422-31200595,31201037-31201159,31201411-31201485,31206240-31206371,31214451-31214585,31219005-31219118,31221850-31221929,31223444-31223567,31225095-31225250,31226435-31226684,31227218-31227291,31227523-31227606,31229025-31229465,31229835-31229974,312…	443,144,84,191,107,68,76,158,174,123,75,132,135,114,80,124,156,250,74,84,441,140,123,84,117,182,212,162,104,136,159,98,147,147,111,433,341,203,194,141,280,215,62,115,102,141,127,132,136,158,123,131,101,143,47,217,3665	31094927,31155983,31159010,31163186,31169891,31181422,31181710,31182508,31200422,31201037,31201411,31206240,31214451,31219005,31221850,31223444,31225095,31226435,31227218,31227523,31229025,31229835,31230260,31230842,31232073,31232700,31233002,31235611,31235918,31248984,31258344,31259032,31260369,31261711,31265229,31325820,31327499,31330296,31334838,31336333,31336635,31337368,31337819,31338025,313…	31095369,31156126,31159093,31163376,31169997,31181489,31181785,31182665,31200595,31201159,31201485,31206371,31214585,31219118,31221929,31223567,31225250,31226684,31227291,31227606,31229465,31229974,31230382,31230925,31232189,31232881,31233213,31235772,31236021,31249119,31258502,31259129,31260515,31261857,31265339,31326252,31327839,31330498,31335031,31336473,31336914,31337582,31337880,31338139,313…	0.204	0.292	0.213	0.292	0	3.7e-13	10.4529	7.18e-09	01521+++04014+++04010	H00523+++H01510+++H01437			GO:0016020+++GO:0005737+++GO:0005829+++GO:0005730+++GO:0005634+++GO:0016021+++GO:0030425+++GO:0098793+++GO:0030424	GO:0008289+++GO:0031210+++GO:0008429+++GO:0005515+++GO:0005096	GO:0048169+++GO:0042060+++GO:0008625+++GO:0030036+++GO:0030199+++GO:0048820+++GO:0030336+++GO:0048593+++GO:0007165+++GO:0048712+++GO:0001953+++GO:0043408+++GO:1902043+++GO:0045671+++GO:0035021+++GO:0048853+++GO:0021510+++GO:0022011+++GO:1900271+++GO:0021987+++GO:0014065+++GO:0043087+++GO:0008542+++GO:0008285+++GO:0021897+++GO:0048844+++GO:0061535+++GO:0007507+++GO:0050890+++GO:0021915+++GO:004576…
NM_000883.3	3614	K00088	ENST00000338791.10	NP_000874.2	NM_000883.3	IMPDH1	mRNA	GO:0035578+++GO:0034774+++GO:1904813+++GO:0005576+++GO:0005634+++GO:0005737+++GO:0005829	cellular_component	organelle+++cell part+++membrane-enclosed lumen+++extracellular region+++cell+++organelle part	coding	BestRefSeq	known	NC_000007.14	128392277	2611	-	128409982	599	17	128409756-128409982,128409441-128409484,128409289-128409352,128405767-128405865,128403706-128403754,128401015-128401116,128400817-128400891,128400333-128400539,128400095-128400182,128398414-128398613,128396932-128397022,128396600-128396695,128395131-128395274,128394889-128395033,128394456-128394599,128394278-128394361,128392277-128393028	227,44,64,99,49,102,75,207,88,200,91,96,144,145,144,84,752	1.2841e+152	1.2841e+152	0.298	0.191	0.321	0.19	0	1.24e-07	20.6725	2.83e-05	01100+++01110+++00983+++00230	H00527+++H00837	M00050	R01130++++R08240	GO:1904813+++GO:0005576+++GO:0005829+++GO:0005737+++GO:0034774+++GO:0005634+++GO:0035578	GO:0003723+++GO:0046872+++GO:0003676+++GO:0000166+++GO:0003938+++GO:0003677	GO:0043312+++GO:0006177+++GO:0009168+++GO:0046651+++GO:0006183
NM_001004317.3	389421	K18754	ENST00000345080.4	NP_001004317.1	NM_001004317.3	LIN28B	mRNA	GO:0005730+++GO:0005634+++GO:0005737+++GO:0005829	cellular_component	organelle+++cell part+++membrane-enclosed lumen+++cell+++organelle part	coding	BestRefSeq	known	NC_000006.12	104957048	5505	+	105083332	250	4	104957048-104957260,104958099-104958286,105026298-105026482,105078414-105083332	2131881854919	1.04957e+35	1.04957e+35	0.205	0.312	0.175	0.307	0	1.24e-07	20.6731	2.83e-05					GO:0005737+++GO:0005829+++GO:0005634+++GO:0005730	GO:0003676+++GO:0008270+++GO:0046872+++GO:0003677+++GO:0005515+++GO:0003723	GO:0031047+++GO:0010587+++GO:0031123+++GO:0031054+++GO:0006355
NM_001008662.2	56267	K00816	ENST00000370491.7	NP_001008662.1	NM_001008662.2	KYAT3	mRNA				coding	BestRefSeq	known	NC_000001.11	88935773	2052	-	88992960	420	13	88992585-88992960,88969409-88969467,88968670-88968814,88964829-88964978,88962059-88962145,88961381-88961506,88961167-88961287,88955149-88955225,88953063-88953152,88949091-88949277,88943350-88943423,88943005-88943091,88935773-88936245	376,59,145,150,87,126,121,77,90,187,74,87,473	8.89926e+103	8.8993e+103	0.198	0.297	0.235	0.269	0	4.94e-07	8.314	9.89e-05	00380+++00450+++05204+++01100			R09373+++R04171+++R09366+++R01956		GO:0047315+++GO:0016740+++GO:0047804+++GO:0042803+++GO:0003824+++GO:0008483+++GO:0016829+++GO:0030170+++GO:0003723+++GO:0016212+++GO:0036137	GO:0006103+++GO:0009058+++GO:0097052+++GO:0006520+++GO:0070189
NM_001010880.2	284323	K09228	ENST00000340963.9	NP_001010880.2	NM_001010880.2	ZNF780A	mRNA	GO:0005634	cellular_component	organelle+++cell part+++cell	coding	BestRefSeq	known	NC_000019.10	40072992	3675	-	40090903	641	6	40090794-40090903,40090166-40090235,40084745-40084798,40083111-40083237,40081819-40081914,40072992-40076209	110,70,54,127,96,3218	4.00908e+47	4.00909e+47	0.218	0.316	0.175	0.291	0	0.000291	7.07764	0.0368776		H00513+++H00480+++H01852			GO:0005634	GO:0046872+++GO:0003676+++GO:0003677	GO:0006355
NM_001011513.3	10611		ENST00000542407.5	NP_001011513.3	NM_001011513.3	PDLIM5	mRNA	GO:0045202+++GO:0014069+++GO:0015629+++GO:0045211+++GO:0005737+++GO:0005886+++GO:0005913+++GO:0005829+++GO:0030054+++GO:0043005+++GO:0016020	cellular_component	synapse part+++organelle+++cell part+++membrane part+++synapse+++cell junction+++membrane+++cell	coding	BestRefSeq	known	NC_000004.12	94451857	5805	+	94668227	487	13	94451857-94451995,94455247-94455384,94523724-94523875,94573351-94573393,94575943-94576034,94585565-94585737,94586408-94586444,94618004-94618191,94640276-94640450,94654460-94654640,94657427-94657547,94662422-94662537,94663978-94668227	139,138,152,43,92,173,37,188,175,181,121,116,4250	9.44519e+103	9.4452e+103	0.209	0.295	0.191	0.305	0	5.29e-08	21.2683	1.7e-05					GO:0045211+++GO:0005829+++GO:0016020+++GO:0030054+++GO:0014069+++GO:0043005+++GO:0015629+++GO:0045202+++GO:0005737+++GO:0005886+++GO:0005913	GO:0003779+++GO:0098641+++GO:0046872+++GO:0042805+++GO:0005515+++GO:0047485+++GO:0005080	GO:0051963+++GO:0098609+++GO:0061001+++GO:0061049
NM_001014834.2	10298	K05734	ENST00000599470.5	NP_001014834.1	NM_001014834.2	PAK4	mRNA	GO:0005794+++GO:0005925+++GO:0005737+++GO:0005913	cellular_component	organelle+++cell part+++cell junction+++cell	coding	BestRefSeq	known	NC_000019.10	39125780	2306	+	39179406	438	8	39125780-39125919,39169532-39169757,39173576-39174010,39174931-39175064,39175312-39175438,39176590-39176715,39177675-39177809,39178424-39179406	1.40226e+23	3.91258e+63	3.91259e+63	0.302	0.184	0.34	0.174	0	1.43e-09	-23.6488	4.37e-06	04810+++04510+++05211+++04360+++04660+++04014+++05206+++04012				GO:0005794+++GO:0005913+++GO:0005925+++GO:0005737	GO:0005515+++GO:0000166+++GO:0004672+++GO:0016740+++GO:0098641+++GO:0005524+++GO:0048365+++GO:0004674+++GO:0016301	GO:0045766+++GO:0043408+++GO:0008283+++GO:0060996+++GO:0016310+++GO:0098609+++GO:0007165+++GO:0006468+++GO:0032147+++GO:2000352+++GO:0007010+++GO:0006915+++GO:0016477+++GO:0071407+++GO:0001558+++GO:0031098+++GO:0023014+++GO:0007049
NM_001018039.1	57713		ENST00000361972.8	NP_001018049.1	NM_001018039.1	SFMBT2	mRNA	GO:0016235+++GO:0016607+++GO:0005634+++GO:0043231	cellular_component	organelle+++cell part+++membrane-enclosed lumen+++cell+++organelle part	coding	BestRefSeq	known	NC_000010.11	7158624	7922	-	7409341	894	21	7409302-7409341,7381799-7381949,7370281-7370375,7367649-7367889,7285866-7285954,7283904-7284150,7276892-7276989,7248548-7248649,7243558-7243705,7227855-7227937,7220411-7220537,7205815-7205928,7202480-7202522,7200414-7200484,7197548-7197687,7188624-7188733,7175990-7176165,7172495-7172661,7171895-7172158,7170928-7171056,7158624-7163910	40,151,95,241,89,247,98,102,148,83,127,114,43,71,140,110,176,167,264,129,5287	7.4093e+146	7.40934e+146	0.243	0.252	0.236	0.27	0	6.93e-08	21.0812	2e-05					GO:0043231+++GO:0016235+++GO:0016607+++GO:0005634	GO:0003714+++GO:0005515+++GO:0042393	GO:1903507+++GO:0010629+++GO:0006355
NM_001029998.5	84068	K14347	ENST00000335472.11	NP_001025169.1	NM_001029998.5	SLC10A7	mRNA	GO:0016021+++GO:0005783+++GO:0005886+++GO:0016020+++GO:0005789	cellular_component	organelle+++cell part+++membrane part+++membrane+++cell+++organelle part	coding	BestRefSeq	known	NC_000004.12	146253987	3781	-	146521971	340	12	146521618-146521971,146517038-146517120,146509913-146510049,146503849-146503924,146442783-146442821,146325961-146325996,146305926-146306009,146293930-146294095,146292929-146292980,146283192-146283265,146258692-146258837,146253987-146256520	354,83,137,76,39,36,84,166,52,74,146,2534	1.46522e+107	1.46522e+107	0.178	0.292	0.189	0.34	0	1.09e-06	7.72394	0.000208					GO:0005783+++GO:0005886+++GO:0016021+++GO:0016020+++GO:0005789	GO:0015293	GO:0006814+++GO:0006811+++GO:0055085
NM_001032394.2	57211	K08463	ENST00000296932.12	NP_001027566.1	NM_001032394.2	ADGRG6	mRNA	GO:0005887+++GO:0016021+++GO:0005886+++GO:0016020	cellular_component	cell part+++membrane part+++cell+++membrane	coding	BestRefSeq	known	NC_000006.12	142301919	6877	+	142446266	1193	25	142301919-142302331,142309544-142309644,142367569-142367910,142370170-142370793,142381951-142382019,142390258-142390343,142392948-142393000,142393896-142393958,142397613-142397755,142400485-142400596,142401994-142402058,142402620-142402830,142403802-142403973,142405688-142405828,142408150-142408269,142409874-142409919,142411305-142411411,142414969-142415096,142415796-142416064,142417273-142417369…	413,101,342,624,69,86,53,63,143,112,65,211,172,141,120,46,107,128,269,97,284,102,153,46,2930	###############################################################################################################################################################################################################################################################	###############################################################################################################################################################################################################################################################	0.202	0.291	0.205	0.301	0	4.85e-05	-0.928493	0.00741677		H00865			GO:0005886+++GO:0005887+++GO:0016021+++GO:0016020	GO:0004930+++GO:0050840+++GO:0043236+++GO:0004888+++GO:0005518	GO:0014037+++GO:0007186+++GO:0060347+++GO:0007165+++GO:0022011+++GO:0007189+++GO:0042552+++GO:0007005+++GO:0007166+++GO:0019933
NM_001037553.1	56894	K13523	ENST00000398063.6	NP_001032642.1	NM_001037553.1	AGPAT3	mRNA	GO:0016021+++GO:0005783+++GO:0005635+++GO:0000139+++GO:0005634+++GO:0005886+++GO:0016020+++GO:0005789	cellular_component	organelle+++cell part+++membrane part+++cell+++membrane+++organelle part	coding	BestRefSeq	known	NC_000021.9	43925398	6435	+	43987594	376	9	43925398-43925451,43959634-43959859,43967946-43968115,43969118-43969279,43970653-43970806,43971388-43971490,43978046-43978121,43980989-43981187,43982304-43987594	54,226,170,162,154,103,76,199,5291	4.39254e+71	4.39255e+71	0.261	0.225	0.272	0.243	0	3.14e-08	-21.6317	1.44e-05	00561+++00564+++04072+++01100+++01110		M00089	R09034+++R02241+++R09381	GO:0005635+++GO:0005789+++GO:0005634+++GO:0016021+++GO:0005783+++GO:0005886+++GO:0000139+++GO:0016020	GO:0016740+++GO:0016746+++GO:0003841+++GO:0042171	GO:0016024+++GO:0006629+++GO:0006644+++GO:0006654+++GO:0008654
NM_001039469.2	2011	K08798	ENST00000402010.6	NP_001034558.2	NM_001039469.2	MARK2	mRNA	GO:0005739+++GO:0005884+++GO:0097427+++GO:0005856+++GO:0030425+++GO:0005737+++GO:0016328+++GO:0005886+++GO:0042995+++GO:0005654+++GO:0016020	cellular_component	supramolecular complex+++organelle+++cell part+++membrane part+++membrane-enclosed lumen+++membrane+++cell+++organelle part	coding	BestRefSeq	known	NC_000011.10	63838928	4729	+	63911020	788	19	63838928-63839560,63895159-63895338,63895580-63895633,63898232-63898280,63898608-63898673,63898763-63898833,63899052-63899108,63899874-63900110,63900559-63900678,63900780-63900879,63900957-63901069,63902198-63902330,63902601-63902782,63903061-63903158,63903986-63904147,63904786-63905043,63906088-63906114,63908260-63908304,63908877-63911020	633,180,54,49,66,71,57,237,120,100,113,133,182,98,162,258,27,45,2144	6.38389e+151	6.38396e+151	0.29	0.203	0.311	0.196	0	0.000119	-5.41988	0.0167819					GO:0097427+++GO:0005886+++GO:0005856+++GO:0005737+++GO:0042995+++GO:0005884+++GO:0005739+++GO:0005654+++GO:0016328+++GO:0030425+++GO:0016020	GO:0050321+++GO:0008289+++GO:0046872+++GO:0000166+++GO:0004674+++GO:0004672+++GO:0003723+++GO:0016301+++GO:0016740+++GO:0005524+++GO:0048156+++GO:0005515+++GO:0030295+++GO:0045296+++GO:0000287	GO:0010976+++GO:0006468+++GO:0016055+++GO:0070507+++GO:0007275+++GO:1904526+++GO:0046777+++GO:0001764+++GO:0035556+++GO:0016310+++GO:0000422+++GO:0030010+++GO:0000226+++GO:0051646+++GO:0018107+++GO:0032147+++GO:0071963+++GO:0051493+++GO:0045197+++GO:0030154+++GO:0018105+++GO:0050770+++GO:0061564
NM_001040098.1	64598		ENST00000379527.6	NP_001035187.1	NM_001040098.1	MOSPD3	mRNA	GO:0016021+++GO:0016020+++GO:0005789	cellular_component	organelle+++cell part+++membrane part+++cell+++membrane+++organelle part	coding	BestRefSeq	known	NC_000007.14	100612430	1020	+	100615377	235	6	100612430-100612485,100612730-100612996,100613194-100613269,100613477-100613706,100614867-100615031,100615152-100615377	56,267,76,230,165,226	1.00612e+53	1.00612e+53	0.266	0.175	0.355	0.205	0	1.2e-10	9.2208	7.74e-07					GO:0016020+++GO:0016021+++GO:0005789		GO:0007507
NM_001043318.2	91748		ENST00000394071.6	NP_001036783.1	NM_001043318.2	ELMSAN1	mRNA	GO:0000118+++GO:0005634+++GO:0005667+++GO:0005654	cellular_component	protein-containing complex+++organelle+++cell part+++membrane-enclosed lumen+++cell+++organelle part	coding	BestRefSeq	known	NC_000014.9	73715122	7721	-	73787258	1045	12	73787102-73787258,73738560-73740255,73736998-73737297,73729640-73729985,73727458-73727524,73726830-73726972,73726604-73726707,73726033-73726108,73725272-73725360,73722698-73722847,73721297-73721509,73715122-73719501	157,1696,300,346,67,143,104,76,89,150,213,4380	7.37871e+95	7.37873e+95	0.27	0.224	0.289	0.217	0	9.55e-08	20.8569	2.5e-05					GO:0005654+++GO:0005634+++GO:0005667+++GO:0000118	GO:0044212+++GO:0003676+++GO:0008134+++GO:0003677+++GO:0000981+++GO:0003700	GO:0006355+++GO:0006357
NM_001077241.2	283130	K15123	ENST00000294187.10	NP_001070709.2	NM_001077241.2	SLC25A45	mRNA	GO:0005739+++GO:0005743+++GO:0016021+++GO:0016020	cellular_component	organelle+++cell part+++membrane part+++membrane+++cell+++organelle part	coding	BestRefSeq	known	NC_000011.10	65375192	2234	-	65382674	246	6	65382486-65382674,65380132-65380175,65379867-65379938,65379376-65379561,65376818-65377076,65375192-65376675	189,44,72,186,259,1484	6.53825e+47	6.53827e+47	0.266	0.19	0.317	0.227	0	3.38e-05	7.55732	0.00527168					GO:0016020+++GO:0005743+++GO:0005739+++GO:0016021	GO:0022857+++GO:0015227	GO:1902616+++GO:0006844+++GO:0055085
NM_001077663.2	55665		ENST00000453200.5	NP_001071131.1	NM_001077663.2	URGCP	mRNA	GO:0005634+++GO:0005737+++GO:0005829	cellular_component	organelle+++cell part+++cell	coding	BestRefSeq	known	NC_000007.14	43875894	4063	-	43907069	931	6	43906562-43907069,43887790-43887816,43887415-43887485,43881907-43881957,43881659-43881697,43875894-43879260	508,27,71,51,39,3367	4.39066e+47	4.39071e+47	0.301	0.226	0.271	0.202	0	0.000379	1.49419	0.0465397					GO:0005829+++GO:0005737+++GO:0005634	GO:0005525	GO:0007049
NM_001079669.3	84899		ENST00000376234.7	NP_001073137.1	NM_001079669.3	TMTC4	mRNA	GO:0016021+++GO:0016020	cellular_component	membrane part+++membrane	coding	BestRefSeq	known	NC_000013.11	100603633	3833	-	100674935	741	18	100674744-100674935,100668579-100668794,100664221-100664336,100662964-100663180,100656381-100656468,100642211-100642311,100637930-100638022,100637538-100637702,100636532-100636734,100635024-100635195,100634805-100634936,100626071-100626150,100625785-100625892,100625535-100625676,100614316-100614430,100612398-100612510,100606358-100606427,100603633-100605142	192,216,116,217,88,101,93,165,203,172,132,80,108,142,115,113,70,1510	1.00675e+161	1.00675e+161	0.242	0.256	0.216	0.286	0	5.92e-07	7.90587	0.000116					GO:0016020+++GO:0016021
NM_001080452.1	56927		ENST00000264080.11	NP_001073921.1	NM_001080452.1	GPR108	mRNA	GO:0016021+++GO:0016020	cellular_component	membrane part+++membrane	coding	BestRefSeq	known	NC_000019.10	6729914	2076	-	6737622	543	18	6737457-6737622,6736592-6736711,6735908-6735958,6735622-6735704,6734183-6734307,6734005-6734054,6733845-6733913,6733570-6733674,6733168-6733301,6732987-6733062,6732476-6732549,6732263-6732380,6732025-6732155,6731891-6731934,6731473-6731522,6731199-6731282,6730987-6731111,6729914-6730384	166,120,51,83,125,50,69,105,134,76,74,118,131,44,50,84,125,471	6.73746e+125	6.73762e+125	0.288	0.199	0.297	0.216	0	2.25e-07	8.32882	4.89e-05					GO:0016021+++GO:0016020
NM_001082967.2	25817		ENST00000402357.5	NP_001076436.1	NM_001082967.2	FAM19A5	mRNA	GO:0005615+++GO:0016021+++GO:0005576+++GO:0016020	cellular_component	extracellular region part+++membrane part+++extracellular region+++membrane	coding	BestRefSeq	known	NC_000022.11	48489460	2620	+	48751935	132	4	48489460-48489704,48646597-48646746,48707717-48707844,48749839-48751935	2451501282097	4.84895e+31	4.84897e+31	0.292	0.202	0.295	0.212	0	9.68e-05	6.9549	0.013921					GO:0005615+++GO:0016021+++GO:0016020+++GO:0005576	GO:0005125	GO:0010469
NM_001083606.2	5727	K06225	ENST00000429896.6	NP_001077075.1	NM_001083606.2	PTCH1	mRNA	GO:0048471+++GO:0005794+++GO:0005901+++GO:0014069+++GO:0005929+++GO:0030666+++GO:0060170+++GO:0016021+++GO:0044295+++GO:0030496+++GO:0005634+++GO:0005886+++GO:0043231+++GO:0044294+++GO:0016020	cellular_component	synapse part+++organelle+++cell part+++membrane part+++synapse+++membrane+++cell+++organelle part	coding	BestRefSeq	known	NC_000009.12	95442980	7745	-	95507417	1296	24	95507229-95507417,95506407-95506599,95485685-95485874,95482134-95482203,95481949-95482040,95480390-95480588,95479969-95480090,95479000-95479147,95478055-95478186,95477547-95477702,95476759-95476857,95476034-95476159,95469813-95469931,95468751-95469153,95467116-95467425,95461856-95461998,95459600-95459783,95458013-95458293,95456276-95456413,95453478-95453620,95449841-95449940,95449069-95449323,954…	189,193,190,70,92,199,122,148,132,156,99,126,119,403,310,143,184,281,138,143,100,255,541,3412	9.55072e+191	9.55074e+191	0.244	0.24	0.252	0.264	0	1.24e-07	20.6737	2.83e-05	05217+++04024+++04360+++05200+++04341+++04340+++05205	H01667+++H00039+++H00895+++H00267	M00678		GO:0014069+++GO:0005929+++GO:0005886+++GO:0044295+++GO:0044294+++GO:0048471+++GO:0060170+++GO:0005634+++GO:0043231+++GO:0030666+++GO:0005794+++GO:0016020+++GO:0030496+++GO:0005901+++GO:0016021	GO:0008201+++GO:0005113+++GO:0008158+++GO:0030332+++GO:0044877+++GO:0097108+++GO:0005515+++GO:0005119+++GO:0015485	GO:0042493+++GO:0061005+++GO:0097421+++GO:0040008+++GO:0001843+++GO:0045892+++GO:0060603+++GO:0060644+++GO:0045893+++GO:0032526+++GO:0072659+++GO:0035137+++GO:0043433+++GO:0042127+++GO:0008544+++GO:0032880+++GO:0050680+++GO:0016485+++GO:0061053+++GO:0030879+++GO:0009612+++GO:0060831+++GO:0009887+++GO:0008285+++GO:0048568+++GO:0045606+++GO:0001701+++GO:0007224+++GO:0007420+++GO:0007165+++GO:007139…
NM_001127183.3	8837	K04724	ENST00000423241.6	NP_001120655.1	NM_001127183.3	CFLAR	mRNA	GO:0031264+++GO:0045121+++GO:0031265+++GO:0005737+++GO:0097342+++GO:0005829	cellular_component	protein-containing complex+++cell part+++membrane part+++membrane+++cell	coding	BestRefSeq	known	NC_000002.12	201118491	10706	+	201172688	480	10	201118491-201118901,201129729-201130146,201133029-201133134,201135972-201136107,201140357-201140439,201145378-201145432,201149003-201149052,201149754-201149835,201160432-201160942,201163835-201172688	411,418,106,136,83,55,50,82,511,8854	2.01118e+89	2.01119e+89	0.224	0.301	0.217	0.258	0	7.98e-08	20.9786	2.22e-05	04210+++04217+++05142+++04064+++04140+++04668				GO:0005737+++GO:0031265+++GO:0005829+++GO:0031264+++GO:0097342+++GO:0045121	GO:0044877+++GO:0002020+++GO:0005123+++GO:0097153+++GO:0008047+++GO:0004197+++GO:0005515+++GO:0008234+++GO:0016504+++GO:0046982	GO:0043066+++GO:0033574+++GO:1903944+++GO:0071364+++GO:0014842+++GO:0006508+++GO:1902041+++GO:0060546+++GO:0014866+++GO:0001666+++GO:2001237+++GO:1903055+++GO:0071732+++GO:0070374+++GO:1904036+++GO:0010667+++GO:0072126+++GO:0010976+++GO:0014732+++GO:0032869+++GO:0043085+++GO:0043403+++GO:0043154+++GO:1903845+++GO:0006915+++GO:0010952+++GO:1902042+++GO:0043123+++GO:0051092+++GO:0071392+++GO:190174…
NM_001135243.1	6949	K14562	ENST00000377797.7	NP_001128715.1	NM_001135243.1	TCOF1	mRNA	GO:0001650+++GO:0005730+++GO:0005634+++GO:0005829	cellular_component	organelle+++cell part+++membrane-enclosed lumen+++cell+++organelle part	coding	BestRefSeq	known	NC_000005.10	150357639	5096	+	150400308	1488	27	150357639-150357854,150361156-150361211,150364113-150364252,150367844-150367917,150368716-150368902,150369529-150369602,150372006-150372236,150374174-150374386,150374617-150374811,150374954-150375163,150375339-150375554,150375721-150375909,150376082-150376330,150376423-150376620,150378905-150379042,150379229-150379408,150379532-150379732,150387902-150388088,150389887-150390023,150391544-150391657…	216,56,140,74,187,74,231,213,195,210,216,189,249,198,138,180,201,187,137,114,220,83,181,561,98,49,499	150357639,150361156,150364113,150367844,150368716,150369529,150372006,150374174,150374617,150374954,150375339,150375721,150376082,150376423,150378905,150379229,150379532,150387902,150389887,150391544,150391957,150392708,150393372,150396282,150398354,150399022,150399810	150357854,150361211,150364252,150367917,150368902,150369602,150372236,150374386,150374811,150375163,150375554,150375909,150376330,150376620,150379042,150379408,150379732,150388088,150390023,150391657,150392176,150392790,150393552,150396842,150398451,150399070,150400308	0.307	0.269	0.286	0.138	0	8.26e-09	-22.5227	1.09e-05	3008	H00610			GO:0005634+++GO:0001650+++GO:0005829+++GO:0005730	GO:0097110+++GO:0001042+++GO:0003723+++GO:0046982+++GO:0005515+++GO:0005215	GO:0006417+++GO:0014032+++GO:0001501+++GO:0014029
NM_001135647.1	51307		ENST00000434981.6	NP_001129119.1	NM_001135647.1	FAM53C	mRNA				coding	BestRefSeq	known	NC_000005.10	138337535	4419	+	138349729	392	5	138337535-138337852,138341184-138341413,138341809-138341866,138344825-138345609,138346702-138349729	318,230,58,785,3028	1.38338e+44	1.38338e+44	0.266	0.217	0.271	0.246	0	1.24e-07	20.6737	2.83e-05						GO:0005515
NM_001135811.1	58516			NP_001129283.1	NM_001135811.1	SINHCAF	mRNA	GO:0005634+++GO:0016580	cellular_component	protein-containing complex+++organelle+++cell part+++membrane-enclosed lumen+++cell+++organelle part	coding	BestRefSeq	known	NC_000012.12	31280584	3120	-	31326187	221	7	31326024-31326187,31304982-31305123,31298077-31298224,31295234-31295333,31293805-31293931,31287634-31287784,31280584-31282871	1.64142e+21	3.1326e+55	3.13262e+55	0.203	0.291	0.195	0.311	0	1.24e-05	-7.27764	0.00209265					GO:0005634+++GO:0016580	GO:0005515	GO:0030336+++GO:0008284+++GO:0045596
NM_001142414.1	27297		ENST00000431089.6	NP_001135886.1	NM_001142414.1	CRCP	mRNA	GO:0001669+++GO:0005666+++GO:0030880+++GO:0005634+++GO:0005886+++GO:0005829+++GO:0005654+++GO:0009360+++GO:0016020	cellular_component	protein-containing complex+++organelle+++cell part+++membrane-enclosed lumen+++membrane+++cell+++organelle part	coding	BestRefSeq	known	NC_000007.14	66114818	2648	+	66154568	141	5	66114818-66114914,66127704-66127740,66134280-66134374,66145443-66145500,66152208-66154568	97,37,95,58,2361	6.61148e+39	6.61149e+39	0.25	0.264	0.231	0.255	0	1.01e-06	19.1179	0.000193					GO:0005654+++GO:0001669+++GO:0005886+++GO:0016020+++GO:0009360+++GO:0005829+++GO:0005666+++GO:0030880+++GO:0005634	GO:0003824+++GO:0000166+++GO:0003899+++GO:0001635+++GO:0001056+++GO:0005515	GO:0045087+++GO:0007218+++GO:0051607+++GO:0006352+++GO:0006384+++GO:0044237+++GO:0006383+++GO:0002376
NM_001142530.1	80823		ENST00000448867.1	NP_001136002.1	NM_001142530.1	BHLHB9	mRNA	GO:0070062+++GO:0005634+++GO:0005737+++GO:0005829+++GO:0005654	cellular_component	extracellular region part+++organelle+++cell part+++membrane-enclosed lumen+++extracellular region+++cell+++organelle part	coding	BestRefSeq	known	NC_000023.11	102745979	3939	+	102752441	547	2	102745979-102746174,102748699-102752441	1963743	1.02746e+17	1.02746e+17	0.227	0.289	0.196	0.288	0	3.97e-08	-21.4727	1.48e-05					GO:0005829+++GO:0070062+++GO:0005654+++GO:0005634+++GO:0005737	GO:0042803	GO:0061003+++GO:0051965+++GO:0050769+++GO:0043524+++GO:0007611
NM_001142578.1	284323	K09228		NP_001136050.1	NM_001142578.1	ZNF780A	mRNA	GO:0005634	cellular_component	organelle+++cell part+++cell	coding	BestRefSeq	known	NC_000019.10	40072992	3598	-	40090938	641	6	40090906-40090938,40090166-40090235,40084745-40084798,40083111-40083237,40081819-40081914,40072992-40076209	33,70,54,127,96,3218	4.00909e+47	4.00909e+47	0.214	0.319	0.174	0.293	0	0.000104	-7.01381	0.0148817		H01852+++H00480+++H00513			GO:0005634	GO:0003677+++GO:0046872+++GO:0003676	GO:0006355
NM_001142604.1	5538	K01074	ENST00000449045.7	NP_001136076.1	NM_001142604.1	PPT1	mRNA	GO:0005794+++GO:0008021+++GO:0070062+++GO:0005764+++GO:0045202+++GO:0045121+++GO:0030424+++GO:0005615+++GO:0043025+++GO:0043202+++GO:0005576+++GO:0005634+++GO:0030425+++GO:0005829+++GO:0043005+++GO:0016020	cellular_component	synapse part+++extracellular region part+++organelle+++cell part+++membrane part+++membrane-enclosed lumen+++synapse+++extracellular region+++membrane+++cell+++organelle part	coding	BestRefSeq	known	NC_000001.11	40072710	2195	-	40097470	203	6	40097115-40097470,40089410-40089512,40080397-40080487,40078560-40078658,40076842-40076913,40072710-40074183	356,103,91,99,72,1474	4.00971e+47	4.00975e+47	0.237	0.26	0.234	0.269	0	1.11e-08	22.3261	1.21e-05	01212+++04142+++00062+++01100	H00149+++H00810		R01274	GO:0005576+++GO:0005615+++GO:0045121+++GO:0043025+++GO:0045202+++GO:0030425+++GO:0043202+++GO:0030424+++GO:0070062+++GO:0008021+++GO:0005794+++GO:0005764+++GO:0016020+++GO:0043005+++GO:0005829+++GO:0005634	GO:0005515+++GO:0008474+++GO:0016290+++GO:0016787+++GO:0098599	GO:0030163+++GO:0050803+++GO:0044257+++GO:0043524+++GO:0007040+++GO:0051186+++GO:0007042+++GO:0008344+++GO:0007601+++GO:0048666+++GO:0044265+++GO:0007269+++GO:0006898+++GO:0048549+++GO:0007399+++GO:0007625+++GO:0030149+++GO:0002084+++GO:0016042+++GO:0030308+++GO:0007420+++GO:0051181+++GO:0015031+++GO:0046949+++GO:0031579+++GO:0008306+++GO:0050896+++GO:0048260+++GO:0032429+++GO:0006907+++GO:0043066
NM_001144999.2	3685	K06487	ENST00000433736.6	NP_001138471.1	NM_001144999.2	ITGAV	mRNA	GO:0031527+++GO:0032587+++GO:0035867+++GO:0070062+++GO:0005925+++GO:0034683+++GO:0034685+++GO:0031528+++GO:0031258+++GO:0005887+++GO:0035868+++GO:0016021+++GO:0034686+++GO:0035866+++GO:0045335+++GO:0009986+++GO:0009897+++GO:0035579+++GO:0005886+++GO:0005829+++GO:0030054+++GO:0008305+++GO:0034684+++GO:0016020	cellular_component	extracellular region part+++protein-containing complex+++organelle+++cell part+++membrane part+++extracellular region+++cell junction+++membrane+++cell+++organelle part	coding	BestRefSeq	known	NC_000002.12	186600205	6749	+	186680902	1002	30	186600205-186600381,186602021-186602151,186622339-186622430,186625473-186625587,186630797-186630858,186633329-186633374,186636082-186636207,186637065-186637109,186638277-186638320,186638409-186638465,186640915-186640967,186641386-186641588,186646686-186646877,186649840-186649885,186651982-186652089,186654650-186654708,186656247-186656401,186659038-186659175,186663768-186663835,186664494-186664641…	177,131,92,115,62,46,126,45,44,57,53,203,192,46,108,59,155,138,68,148,93,80,81,106,159,114,114,108,123,3706	186600205,186602021,186622339,186625473,186630797,186633329,186636082,186637065,186638277,186638409,186640915,186641386,186646686,186649840,186651982,186654650,186656247,186659038,186663768,186664494,186665126,186666704,186667150,186667671,186668762,186669701,186675604,186675820,186676813,186677197	186600381,186602151,186622430,186625587,186630858,186633374,186636207,186637109,186638320,186638465,186640967,186641588,186646877,186649885,186652089,186654708,186656401,186659175,186663835,186664641,186665218,186666783,186667230,186667776,186668920,186669814,186675717,186675927,186676935,186680902	0.193	0.308	0.17	0.33	0	5.51e-08	21.2394	1.74e-05	05205+++05222+++04512+++04514+++05410+++05414+++05165+++04151+++04810+++05418+++05412+++04919+++04145+++04510+++05163+++05200				GO:0045335+++GO:0034685+++GO:0009897+++GO:0035868+++GO:0035867+++GO:0008305+++GO:0035579+++GO:0009986+++GO:0034683+++GO:0005829+++GO:0034684+++GO:0031528+++GO:0030054+++GO:0070062+++GO:0016021+++GO:0005925+++GO:0016020+++GO:0005887+++GO:0005886+++GO:0035866+++GO:0032587+++GO:0034686+++GO:0031527+++GO:0031258	GO:0001618+++GO:0017134+++GO:0005102+++GO:0001968+++GO:0015026+++GO:0050840+++GO:0005178+++GO:0002020+++GO:0001846+++GO:1990430+++GO:0019960+++GO:0005245+++GO:0005080+++GO:0031994+++GO:0005515+++GO:0038132+++GO:0050431+++GO:0046872	GO:0038027+++GO:0016477+++GO:1901388+++GO:0033627+++GO:0050919+++GO:0030198+++GO:0007229+++GO:0008284+++GO:0001568+++GO:2000536+++GO:0001525+++GO:0001570+++GO:0043277+++GO:0016032+++GO:0070588+++GO:0032369+++GO:0050764+++GO:0043312+++GO:0038044+++GO:0007160+++GO:0034113+++GO:0045715+++GO:0048010+++GO:0046718+++GO:0033690+++GO:0034446+++GO:0045785+++GO:0030335+++GO:0031589+++GO:0050900+++GO:003598…
NM_001145000.2	3685	K06487	ENST00000374907.7	NP_001138472.1	NM_001145000.2	ITGAV	mRNA	GO:0031527+++GO:0032587+++GO:0035867+++GO:0070062+++GO:0034686+++GO:0035866+++GO:0045335+++GO:0005925+++GO:0009986+++GO:0009897+++GO:0035579+++GO:0034683+++GO:0034685+++GO:0005886+++GO:0031528+++GO:0031258+++GO:0005887+++GO:0035868+++GO:0005829+++GO:0030054+++GO:0008305+++GO:0034684+++GO:0016020+++GO:0016021	cellular_component	extracellular region part+++protein-containing complex+++organelle+++cell part+++membrane part+++extracellular region+++cell junction+++membrane+++cell+++organelle part	coding	BestRefSeq	known	NC_000002.12	186590063	6925	+	186680902	1012	28	186590063-186590523,186602021-186602151,186622339-186622430,186625473-186625587,186636082-186636207,186637065-186637109,186638277-186638320,186638409-186638465,186640915-186640967,186641386-186641588,186646686-186646877,186649840-186649885,186651982-186652089,186654650-186654708,186656247-186656401,186659038-186659175,186663768-186663835,186664494-186664641,186665126-186665218,186666704-186666783…	461,131,92,115,126,45,44,57,53,203,192,46,108,59,155,138,68,148,93,80,81,106,159,114,114,108,123,3706	186590063,186602021,186622339,186625473,186636082,186637065,186638277,186638409,186640915,186641386,186646686,186649840,186651982,186654650,186656247,186659038,186663768,186664494,186665126,186666704,186667150,186667671,186668762,186669701,186675604,186675820,186676813,186677197	186590523,186602151,186622430,186625587,186636207,186637109,186638320,186638465,186640967,186641588,186646877,186649885,186652089,186654708,186656401,186659175,186663835,186664641,186665218,186666783,186667230,186667776,186668920,186669814,186675717,186675927,186676935,186680902	0.204	0.298	0.178	0.32	0	4.19e-08	21.425	1.51e-05	04919+++05410+++05414+++05205+++05412+++05200+++04510+++04145+++05165+++04514+++04810+++05418+++04151+++05163+++04512+++05222				GO:0009897+++GO:0032587+++GO:0009986+++GO:0070062+++GO:0030054+++GO:0005925+++GO:0035866+++GO:0034683+++GO:0034684+++GO:0031527+++GO:0005829+++GO:0034685+++GO:0031258+++GO:0035867+++GO:0035579+++GO:0016021+++GO:0016020+++GO:0005886+++GO:0035868+++GO:0031528+++GO:0008305+++GO:0034686+++GO:0005887+++GO:0045335	GO:0046872+++GO:1990430+++GO:0015026+++GO:0005080+++GO:0019960+++GO:0017134+++GO:0001846+++GO:0050431+++GO:0002020+++GO:0005245+++GO:0005515+++GO:0038132+++GO:0001968+++GO:0031994+++GO:0005102+++GO:0050840+++GO:0005178+++GO:0001618	GO:0010888+++GO:0038044+++GO:0033690+++GO:0007204+++GO:0043312+++GO:0045715+++GO:1901388+++GO:0035987+++GO:0043277+++GO:0034113+++GO:0008284+++GO:0030335+++GO:0034446+++GO:0070371+++GO:0001568+++GO:0030198+++GO:0050748+++GO:0007160+++GO:2001237+++GO:0033627+++GO:0016477+++GO:0050900+++GO:0010745+++GO:0038027+++GO:0052066+++GO:0016032+++GO:0002479+++GO:0097192+++GO:0007229+++GO:0031589+++GO:004578…
NM_001145513.1	9805	K14358	ENST00000426154.5	NP_001138985.1	NM_001145513.1	SCRN1	mRNA	GO:0031965+++GO:0005634+++GO:0005737	cellular_component	organelle+++cell part+++membrane+++cell+++organelle part	coding	BestRefSeq	known	NC_000007.14	29920103	5276	-	29990118	414	8	29989943-29990118,29968909-29969068,29955179-29955360,29943977-29944179,29940682-29940876,29936556-29936721,29926452-29926632,29920103-29924115	1.7616e+24	2.99899e+63	2.99901e+63	0.246	0.271	0.22	0.262	0	6.09e-08	21.1708	1.86e-05					GO:0005737+++GO:0005634+++GO:0031965	GO:0003674+++GO:0016805+++GO:0005515	GO:0006887+++GO:0006508
NM_001145713.1	10055	K10684	ENST00000413379.7	NP_001139185.1	NM_001145713.1	SAE1	mRNA	GO:0031510+++GO:0005634+++GO:0005737+++GO:0005654	cellular_component	protein-containing complex+++organelle+++cell part+++membrane-enclosed lumen+++cell+++organelle part	coding	BestRefSeq	known	NC_000019.10	47130823	2319	+	47210636	299	7	47130823-47131028,47143494-47143605,47150202-47150375,47152898-47153040,47155114-47155213,47169818-47169923,47209159-47210636	2.06112e+21	4.71308e+55	4.7131e+55	0.272	0.235	0.235	0.257	0	5.96e-06	7.53635	0.00104653	4120				GO:0031510+++GO:0005737+++GO:0005634+++GO:0005654	GO:0019948+++GO:0043008+++GO:0005515+++GO:0046982+++GO:0004839+++GO:0008022+++GO:0044388+++GO:0008641+++GO:0016874+++GO:0008047	GO:0043085+++GO:1903955+++GO:0016567+++GO:0006464+++GO:0016925
NM_001146016.1	93643	K06105	ENST00000372445.9	NP_001139488.1	NM_001146016.1	TJAP1	mRNA	GO:0005794+++GO:0005802+++GO:0005768+++GO:0005737+++GO:0005886+++GO:0005923+++GO:0030054	cellular_component	organelle+++cell part+++cell junction+++membrane+++cell+++organelle part	coding	BestRefSeq	known	NC_000006.12	43477523	2751	+	43506556	557	11	43477523-43477628,43478087-43478232,43497881-43497977,43498975-43499100,43500744-43500772,43501526-43501687,43502283-43502349,43502588-43502617,43503401-43503508,43503623-43503706,43504761-43506556	106,146,97,126,29,162,67,30,108,84,1796	4.34775e+87	4.34776e+87	0.279	0.216	0.312	0.194	0	9.75e-05	-7.31356	0.0139977	4530				GO:0005923+++GO:0005794+++GO:0030054+++GO:0005802+++GO:0005768+++GO:0005886+++GO:0005737	GO:0005515	GO:0007030
NM_001146030.2	8482	K06529	ENST00000542748.6	NP_001139502.1	NM_001146030.2	SEMA7A	mRNA	GO:0062023+++GO:0005887+++GO:0005615+++GO:0031225+++GO:0009897+++GO:0005886+++GO:0016020	cellular_component	extracellular region part+++cell part+++membrane part+++extracellular region+++cell+++membrane	coding	BestRefSeq	known	NC_000015.10	74409284	3278	-	74433704	501	14	74433590-74433704,74418801-74418952,74418268-74418309,74417877-74417969,74417591-74417675,74417335-74417445,74416575-74416714,74415801-74415985,74414838-74414946,74414547-74414745,74411885-74412012,74411556-74411710,74411295-74411356,74409284-74410985	115,152,42,93,85,111,140,185,109,199,128,155,62,1702	7.44336e+111	7.44337e+111	0.305	0.196	0.295	0.204	0	5.52e-06	-7.44932	0.000977	4360				GO:0005886+++GO:0009897+++GO:0062023+++GO:0016020+++GO:0031225+++GO:0005887+++GO:0005615	GO:0045499+++GO:0005515+++GO:0030215+++GO:0005178+++GO:0038191	GO:0021988+++GO:0007229+++GO:0060907+++GO:0001649+++GO:0006955+++GO:0048675+++GO:0050727+++GO:0030335+++GO:0007399+++GO:0001755+++GO:0031175+++GO:0048843+++GO:0070374+++GO:0071526+++GO:0050919+++GO:0030154+++GO:0007275+++GO:0045773+++GO:0006954+++GO:0001934
NM_001159508.1	3712	K00253		NP_001152980.1	NM_001159508.1	IVD	mRNA	GO:0005759	cellular_component	organelle+++cell part+++membrane-enclosed lumen+++cell+++organelle part	coding	BestRefSeq	known	NC_000015.10	40405485	4575	+	40421313	396	11	40405485-40405971,40407939-40407990,40410628-40410797,40411260-40411353,40411555-40411691,40412991-40413087,40414889-40414982,40415401-40415482,40416078-40416182,40416290-40416362,40418130-40421313	487,52,170,94,137,97,94,82,105,73,3184	4.04055e+87	4.0406e+87	0.282	0.237	0.255	0.226	0	1.84e-07	20.3806	4.03e-05	00280+++01100	H00173+++H01400	M00036	R04095	GO:0005759	GO:0008470+++GO:0050660	GO:0033539+++GO:0009083+++GO:0006552
NM_001161819.2	4430	K10356	ENST00000304164.8	NP_001155291.1	NM_001161819.2	MYO1B	mRNA	GO:0048471+++GO:0070062+++GO:0005884+++GO:0005903+++GO:0005769+++GO:0071944+++GO:0016459+++GO:0030175+++GO:0045177+++GO:0032588+++GO:0010008+++GO:0005737+++GO:0005886	cellular_component	extracellular region part+++protein-containing complex+++supramolecular complex+++organelle+++cell part+++extracellular region+++membrane+++cell+++organelle part	coding	BestRefSeq	known	NC_000002.12	191245276	5185	+	191425389	1136	31	191245276-191245611,191276887-191277030,191296111-191296226,191329935-191330029,191341461-191341565,191346236-191346282,191350162-191350225,191360631-191360729,191362268-191362371,191363728-191363875,191364158-191364276,191369542-191369628,191370227-191370292,191381462-191381566,191383280-191383342,191385884-191386084,191387224-191387450,191390292-191390492,191392108-191392201,191393073-191393222…	336,144,116,95,105,47,64,99,104,148,119,87,66,105,63,201,227,201,94,150,69,87,87,87,75,135,107,133,153,128,1553	191245276,191276887,191296111,191329935,191341461,191346236,191350162,191360631,191362268,191363728,191364158,191369542,191370227,191381462,191383280,191385884,191387224,191390292,191392108,191393073,191396429,191400382,191400749,191402632,191408115,191409044,191411066,191414048,191414517,191416115,191423837	191245611,191277030,191296226,191330029,191341565,191346282,191350225,191360729,191362371,191363875,191364276,191369628,191370292,191381566,191383342,191386084,191387450,191390492,191392201,191393222,191396497,191400468,191400835,191402718,191408189,191409178,191411172,191414180,191414669,191416242,191425389	0.228	0.306	0.199	0.267	0	1.29e-08	-22.2299	1.26e-05		H00604+++H00626			GO:0045177+++GO:0005769+++GO:0010008+++GO:0005903+++GO:0071944+++GO:0005737+++GO:0005884+++GO:0016459+++GO:0048471+++GO:0032588+++GO:0005886+++GO:0070062+++GO:0030175	GO:0051015+++GO:0000166+++GO:0003779+++GO:0005547+++GO:0005546+++GO:0005516+++GO:0045296+++GO:0005524+++GO:0000146+++GO:0030898+++GO:0003774	GO:0051017+++GO:0006892+++GO:0007015+++GO:0030048
NM_001166038.1	339324		ENST00000593142.5	NP_001159510.1	NM_001166038.1	ZNF260	mRNA	GO:0070062+++GO:0005777+++GO:0005778+++GO:0005634+++GO:0005737+++GO:0005829+++GO:0005654+++GO:0016020	cellular_component	extracellular region part+++organelle+++cell part+++membrane-enclosed lumen+++extracellular region+++membrane+++cell+++organelle part	coding	BestRefSeq	known	NC_000019.10	36510687	5341	-	36528346	412	3	36528219-36528346,36525174-36525373,36510687-36515699	1282005013	3.65282e+23	3.65283e+23	0.186	0.337	0.177	0.3	0	5.58e-08	21.2317	1.74e-05					GO:0070062+++GO:0005778+++GO:0005654+++GO:0016020+++GO:0005737+++GO:0005634+++GO:0005777+++GO:0005829	GO:0000166+++GO:0005515+++GO:0005524+++GO:0042623+++GO:0016887+++GO:0008022+++GO:0003676+++GO:0046872+++GO:0003677+++GO:0044877+++GO:0000981	GO:0006625+++GO:0016558+++GO:0007031+++GO:0007275+++GO:0006357+++GO:0060152+++GO:0015031
NM_001167738.1	89796	K16776	ENST00000367295.5	NP_001161210.1	NM_001167738.1	NAV1	mRNA	GO:0015630+++GO:0043194+++GO:0005856+++GO:0005874+++GO:0005737	cellular_component	supramolecular complex+++organelle+++cell part+++cell+++organelle part	coding	BestRefSeq	known	NC_000001.11	201739835	11683	+	201826974	1483	27	201739835-201740076,201780421-201780559,201781012-201781309,201782176-201782869,201783406-201783852,201785310-201785351,201786429-201786577,201788468-201788638,201789740-201789792,201790554-201790577,201790689-201790766,201793792-201793875,201794466-201794577,201803593-201803714,201807953-201808149,201808418-201808610,201808703-201808871,201809164-201809261,201809442-201809537,201809946-201810105…	242,139,298,694,447,42,149,171,53,24,78,84,112,122,197,193,169,98,96,160,236,155,72,197,119,198,7138	201739835,201780421,201781012,201782176,201783406,201785310,201786429,201788468,201789740,201790554,201790689,201793792,201794466,201803593,201807953,201808418,201808703,201809164,201809442,201809946,201810523,201811603,201811903,201812465,201813140,201817088,201819837	201740076,201780559,201781309,201782869,201783852,201785351,201786577,201788638,201789792,201790577,201790766,201793875,201794577,201803714,201808149,201808610,201808871,201809261,201809537,201810105,201810758,201811757,201811974,201812661,201813258,201817285,201826974	0.229	0.26	0.264	0.247	0	6.19e-08	21.1596	1.87e-05					GO:0005737+++GO:0005874+++GO:0015630+++GO:0005856+++GO:0043194	GO:0005515	GO:0022008+++GO:0030154+++GO:0007399+++GO:0001764+++GO:0001578+++GO:0007275
NM_001168551.1	55706	K14315		NP_001162023.1	NM_001168551.1	NDC1	mRNA	GO:0031965+++GO:0015629+++GO:0016021+++GO:0005635+++GO:0005643+++GO:0005634+++GO:0005737+++GO:0005886+++GO:0070762+++GO:0016020	cellular_component	protein-containing complex+++organelle+++cell part+++membrane part+++membrane+++cell+++organelle part	coding	BestRefSeq	known	NC_000001.11	53765460	4706	-	53838552	634	18	53838205-53838552,53835500-53835620,53832490-53832591,53827999-53828053,53825798-53825936,53818971-53819079,53809695-53809746,53807656-53807791,53806425-53806517,53803928-53804009,53800693-53800848,53796899-53797144,53796689-53796804,53793229-53793279,53789133-53789196,53787158-53787258,53772329-53772489,53765460-53768033	348,121,102,55,139,109,52,136,93,82,156,246,116,51,64,101,161,2574	5.38382e+143	5.38386e+143	0.208	0.275	0.193	0.324	0	1.39e-08	-22.1807	1.27e-05	3013		M00427		GO:0031965+++GO:0005634+++GO:0016020+++GO:0005635+++GO:0005886+++GO:0070762+++GO:0005737+++GO:0016021+++GO:0015629+++GO:0005643	GO:0017056	GO:0006999+++GO:0051028+++GO:0016032+++GO:0007129+++GO:0051292+++GO:0007283+++GO:0006406+++GO:0031081+++GO:0015031
NM_001171949.1	79036	K20818	ENST00000539106.5	NP_001165420.1	NM_001171949.1	KXD1	mRNA	GO:0005764+++GO:0005765+++GO:0031083+++GO:0099078+++GO:0016020	cellular_component	protein-containing complex+++organelle+++cell part+++membrane+++cell+++organelle part	coding	BestRefSeq	known	NC_000019.10	18557762	1496	+	18569387	176	5	18557762-18557949,18562036-18562157,18564869-18565021,18567132-18567178,18568402-18569387	188,122,153,47,986	1.85578e+39	1.85579e+39	0.277	0.219	0.309	0.195	0	7.27e-05	-6.97528	0.0108189					GO:0005765+++GO:0099078+++GO:0005764+++GO:0016020+++GO:0031083	GO:0005515	GO:0016192+++GO:0032418
NM_001172478.1	50484	K10808	ENST00000395912.6	NP_001165949.1	NM_001172478.1	RRM2B	mRNA	GO:0005739+++GO:0016021+++GO:0005634+++GO:0005737+++GO:0005829+++GO:0005654+++GO:0016020	cellular_component	organelle+++cell part+++membrane part+++membrane-enclosed lumen+++membrane+++cell+++organelle part	coding	BestRefSeq	known	NC_000008.11	102204501	4776	-	102239118	299	8	102238827-102239118,102225918-102226034,102224885-102225018,102224046-102224140,102218814-102218947,102214054-102214158,102212776-102212889,102204501-102208285	292,117,134,95,134,105,114,3785	1.02239e+71	1.02239e+71	0.202	0.304	0.161	0.334	0	3.91e-08	21.4771	1.48e-05	01100+++00240+++00983+++00480+++04115+++00230	H01390+++H00469+++H01118	M00053	R02024+++R08363+++R02019+++R08364+++R11893+++R02017	GO:0016020+++GO:0016021+++GO:0005634+++GO:0005739+++GO:0005654+++GO:0005829+++GO:0005737	GO:0016491+++GO:0004748+++GO:0046872+++GO:0005515	GO:0006979+++GO:0003014+++GO:0006974+++GO:0006281+++GO:0014075+++GO:1902254+++GO:0055114+++GO:0006260+++GO:0006264+++GO:0001822+++GO:0009200+++GO:0009263
NM_001172712.1	6670	K09193	ENST00000416195.1	NP_001166183.1	NM_001172712.1	SP3	mRNA	GO:0032993+++GO:0016605+++GO:0005634+++GO:0005654+++GO:0017053	cellular_component	protein-containing complex+++organelle+++cell part+++membrane-enclosed lumen+++cell+++organelle part	coding	BestRefSeq	known	NC_000002.12	173906459	6350	-	173965702	778	7	173965165-173965702,173964405-173964553,173963761-173963874,173954873-173956232,173918593-173918785,173913070-173913266,173906459-173910257	5.38149e+22	1.73965e+62	1.73966e+62	0.205	0.305	0.186	0.304	0	1.34e-08	-22.2061	1.27e-05					GO:0016605+++GO:0017053+++GO:0005634+++GO:0032993+++GO:0005654	GO:0000977+++GO:0001078+++GO:0000978+++GO:0003682+++GO:0000987+++GO:0046872+++GO:0000981	GO:0045893+++GO:0030183+++GO:0045944+++GO:0030324+++GO:0001889+++GO:0001892+++GO:0006355+++GO:0048596+++GO:0001503+++GO:0030217+++GO:0001829+++GO:0006351+++GO:0001779+++GO:0045892+++GO:0060136+++GO:0043353+++GO:0030224+++GO:0030219+++GO:0048706+++GO:0060216+++GO:0030851
NM_001172713.1	2803	K20283	ENST00000356847.8	NP_001166184.1	NM_001172713.1	GOLGA4	mRNA	GO:0005794+++GO:0070062+++GO:0005802+++GO:0000139+++GO:0005737+++GO:0005829+++GO:0043231+++GO:0016020	cellular_component	extracellular region part+++organelle+++cell part+++extracellular region+++cell+++membrane+++organelle part	coding	BestRefSeq	known	NC_000003.12	37243191	7868	+	37366879	2243	23	37243191-37243622,37251395-37251484,37273536-37273601,37281958-37282272,37286014-37286061,37289235-37289291,37294979-37295077,37296087-37296219,37298833-37299020,37299288-37299371,37302185-37302332,37315420-37315598,37319063-37319194,37321731-37321886,37323588-37327825,37328416-37328537,37328963-37329093,37335053-37335166,37337666-37337734,37340124-37340199,37347193-37347296,37355101-37355187,373…	432,90,66,315,48,57,99,133,188,84,148,179,132,156,4238,122,131,114,69,76,104,87,800	3.72432e+183	3.72436e+183	0.224	0.384	0.167	0.225	0	2.77e-08	-21.718	1.43e-05					GO:0000139+++GO:0005829+++GO:0005737+++GO:0016020+++GO:0005802+++GO:0005794+++GO:0043231+++GO:0070062	GO:0005515+++GO:0051020	GO:0045773+++GO:0043001+++GO:0016192
NM_001172832.1	91975	K09228	ENST00000418587.6	NP_001166303.1	NM_001172832.1	ZNF300	mRNA	GO:0005730+++GO:0005634	cellular_component	organelle+++cell part+++membrane-enclosed lumen+++cell+++organelle part	coding	BestRefSeq	known	NC_000005.10	150894392	3226	-	150904983	568	5	150904704-150904983,150903864-150903977,150898428-150898554,150898062-150898184,150894392-150896973	2801141271232580	1.50905e+44	1.50905e+44	0.217	0.321	0.194	0.269	0	8.98e-08	20.9001	2.41e-05		H00480+++H00513+++H01852			GO:0005730+++GO:0005634	GO:0001228+++GO:0005515+++GO:0046872+++GO:0000981+++GO:0043565+++GO:0003677+++GO:0003676	GO:0045944+++GO:0006355
NM_001173533.1	9993		ENST00000537045.5	NP_001167004.1	NM_001173533.1	DGCR2	mRNA	GO:0016021	cellular_component	membrane part+++membrane	coding	BestRefSeq	known	NC_000022.11	19036282	4361	-	19122454	509	9	19122128-19122454,19068100-19068225,19064848-19065067,19063202-19063278,19056986-19057162,19048440-19048643,19041807-19041959,19041058-19041294,19036282-19039121	327,126,220,77,177,204,153,237,2840	1.91221e+71	1.91225e+71	0.304	0.18	0.301	0.216	0	3.69e-08	21.5167	1.46e-05					GO:0016021	GO:0030246	GO:0050890+++GO:0007155+++GO:0009887
NM_001174082.2	55655	K19409	ENST00000537859.5	NP_001167553.1	NM_001174082.2	NLRP2	mRNA	GO:0005794+++GO:0030870+++GO:0000784+++GO:0005737+++GO:0005829+++GO:0043231	cellular_component	protein-containing complex+++organelle+++cell part+++membrane-enclosed lumen+++cell+++organelle part	coding	BestRefSeq	known	NC_000019.10	54966342	3510	+	55001142	1040	12	54966342-54966467,54969999-54970295,54974500-54974544,54977752-54977823,54982162-54983728,54985047-54985217,54986151-54986315,54990022-54990192,54990502-54990672,54994269-54994439,54997317-54997487,55000760-55001142	126,297,45,72,1567,171,165,171,171,171,171,383	5.49663e+95	5.49665e+95	0.278	0.242	0.254	0.226	0	1.18e-07	20.7053	2.79e-05					GO:0005794+++GO:0043231+++GO:0030870+++GO:0005829+++GO:0005737+++GO:0000784	GO:0032090+++GO:0005524+++GO:0005515+++GO:0000166	GO:0006302+++GO:0007095+++GO:0050718+++GO:0006954+++GO:0006915+++GO:0045087+++GO:0043280+++GO:0002376+++GO:0032088
NM_001177384.1	132864	K02602		NP_001170855.1	NM_001177384.1	CPEB2	mRNA	GO:0045202+++GO:1990124+++GO:0005634+++GO:0005737+++GO:0043005	cellular_component	protein-containing complex+++organelle+++cell part+++synapse+++cell	coding	BestRefSeq	known	NC_000004.12	15002674	6773	+	15070153	999	10	15002674-15004335,15007305-15007595,15017188-15017278,15033161-15033211,15052414-15052584,15054128-15054217,15058421-15058539,15059187-15059301,15062079-15062260,15066153-15070153	1662,291,91,51,171,90,119,115,182,4001	1.50027e+79	1.50043e+79	0.211	0.257	0.229	0.303	0	2.74e-08	21.72	1.43e-05	04914+++04320+++04114				GO:0005737+++GO:0005634+++GO:1990124+++GO:0045202+++GO:0043005	GO:0043022+++GO:0003723+++GO:0008135+++GO:0003730+++GO:0000900+++GO:0043023+++GO:0043024+++GO:0045182+++GO:0005095+++GO:0003676+++GO:0035925	GO:2000766+++GO:0032869+++GO:0034260+++GO:0071243+++GO:0034599+++GO:1900248+++GO:0006417+++GO:0071456+++GO:0006412
NM_001177562.1	5519	K03456	ENST00000341980.10	NP_001171033.1	NM_001177562.1	PPP2R1B	mRNA	GO:0070062+++GO:0045121+++GO:0000159+++GO:0005737	cellular_component	extracellular region part+++protein-containing complex+++organelle+++cell part+++membrane part+++extracellular region+++membrane+++cell	coding	BestRefSeq	known	NC_000011.10	111737881	5470	-	111766445	556	14	111766248-111766445,111765294-111765384,111764805-111764905,111760819-111761051,111759804-111759951,111755295-111755450,111754980-111755094,111754499-111754569,111752159-111752332,111747954-111748014,111743376-111743530,111742523-111742665,111742053-111742144,111737881-111741612	198,91,101,233,148,156,115,71,174,61,155,143,92,3732	1.11766e+125	1.11766e+125	0.219	0.259	0.211	0.312	0	3.65e-09	-23.0527	7.46e-06	04350+++04728+++04114+++04730+++05160+++04530+++04391+++04390+++03015+++04111+++05165+++04151+++04071+++05142+++04113+++04152+++04261	H00773			GO:0070062+++GO:0005737+++GO:0045121+++GO:0000159	GO:0004722+++GO:0005515+++GO:0019888	GO:0043666+++GO:0060561+++GO:2001241+++GO:0006470
NM_001184793.1	56288	K04237	ENST00000374773.5	NP_001171722.1	NM_001184793.1	PARD3	mRNA	GO:0033269+++GO:0032991+++GO:0016324+++GO:0005615+++GO:0005938+++GO:0043296+++GO:0043025+++GO:0005912+++GO:0005576+++GO:0044295+++GO:0005623+++GO:0005856+++GO:0005737+++GO:0005886+++GO:0005913+++GO:0005923+++GO:0005829+++GO:0030054+++GO:0012505+++GO:0016020+++GO:0005911	cellular_component	extracellular region part+++protein-containing complex+++organelle+++cell part+++membrane part+++extracellular region+++cell junction+++membrane+++cell	coding	BestRefSeq	known	NC_000010.11	34312260	3425	-	34815325	1000	21	34814876-34815325,34696318-34696419,34516979-34517159,34470085-34470263,34450317-34450448,34401826-34401917,34399330-34399413,34384129-34384254,34382540-34382922,34377967-34378106,34374874-34375002,34372498-34372536,34360071-34360259,34359147-34359317,34347965-34348115,34341627-34341816,34337365-34337426,34336199-34336240,34331117-34331344,34317107-34317338,34312260-34312382	450,102,181,179,132,92,84,126,383,140,129,39,189,171,151,190,62,42,228,232,123	3.48149e+167	3.48153e+167	0.272	0.284	0.239	0.204	0	0.00015	-6.97558	0.0205899	04015+++04391+++04144+++04530+++04520+++05165+++04062+++04390+++04810+++04080+++04360				GO:0005576+++GO:0005912+++GO:0033269+++GO:0005938+++GO:0005829+++GO:0005615+++GO:0043025+++GO:0005913+++GO:0005886+++GO:0005923+++GO:0032991+++GO:0005911+++GO:0005623+++GO:0016020+++GO:0044295+++GO:0030054+++GO:0012505+++GO:0043296+++GO:0005737+++GO:0016324+++GO:0005856	GO:0019903+++GO:0008289+++GO:0005547+++GO:0031779+++GO:0005515+++GO:0042802+++GO:0031782+++GO:0005102+++GO:0005546+++GO:0032266+++GO:0035091+++GO:0031781	GO:0051301+++GO:0007267+++GO:0070830+++GO:0007049+++GO:0090162+++GO:0071514+++GO:0060341+++GO:0007409+++GO:0008104+++GO:0032402+++GO:0030154+++GO:0007155+++GO:0000226+++GO:0007163+++GO:0008343+++GO:0048023+++GO:0031643+++GO:0042438+++GO:0008356+++GO:0030010+++GO:0043473+++GO:0007165+++GO:0006612+++GO:0022011+++GO:0045197+++GO:0007179+++GO:0006091+++GO:0007205+++GO:0065003+++GO:0009755+++GO:003243…
NM_001184990.1	4717	K03967	ENST00000503997.5	NP_001171919.1	NM_001184990.1	NDUFC1	mRNA	GO:0005739+++GO:0005743+++GO:0016021+++GO:0005747+++GO:0070469+++GO:0016020	cellular_component	protein-containing complex+++organelle+++cell part+++membrane part+++membrane+++cell+++organelle part	coding	BestRefSeq	known	NC_000004.12	139289917	721	-	139302551	76	5	139302416-139302551,139295732-139295956,139295043-139295146,139292530-139292609,139289917-139290092	136,225,104,80,176	1.39302e+44	1.39303e+44	0.252	0.268	0.245	0.234	0	7.84e-09	-22.5568	1.09e-05	05012+++04714+++01100+++04932+++05010+++00190+++05016+++04723		M00147		GO:0070469+++GO:0005747+++GO:0005743+++GO:0016020+++GO:0016021+++GO:0005739	GO:0008137	GO:0055114+++GO:0006120+++GO:0032981
NM_001190720.2	3551	K07209	ENST00000520835.5	NP_001177649.1	NM_001190720.2	IKBKB	mRNA	GO:0045121+++GO:0008385+++GO:0009898+++GO:0035631+++GO:0005634+++GO:0005737+++GO:0005829+++GO:0016020	cellular_component	protein-containing complex+++organelle+++cell part+++membrane part+++membrane+++cell	coding	BestRefSeq	known	NC_000008.11	42271302	4008	+	42332653	754	21	42271302-42271469,42288634-42288728,42290156-42290273,42293443-42293512,42305187-42305275,42306343-42306432,42308901-42309025,42314322-42314429,42316210-42316339,42316710-42316904,42317657-42317771,42318552-42318675,42319270-42319421,42319585-42319646,42320735-42320844,42321896-42321945,42322054-42322153,42322347-42322494,42325970-42326097,42329124-42329214,42330914-42332653	168,95,118,70,89,90,125,108,130,195,115,124,152,62,110,50,100,148,128,91,1740	4.22713e+167	4.22715e+167	0.271	0.254	0.249	0.225	0	3.25e-08	-21.6097	1.45e-05	04660+++05167+++05220+++05145+++04068+++04659+++04622+++04657+++05221+++04210+++04658+++04151+++04150+++05206+++04625+++01523+++04064+++04010+++05212+++04014+++04920+++04662+++05215+++04380+++05131+++04722+++04621+++05165+++04623+++04931+++04930+++04668+++04932+++05163+++05160+++05166+++05222+++04062+++05161+++05169+++05142+++05168+++04620+++05418+++05164+++04910+++05120+++04624+++05200		M00686		GO:0009898+++GO:0008385+++GO:0005634+++GO:0016020+++GO:0035631+++GO:0005829+++GO:0045121+++GO:0005737	GO:0042803+++GO:0097110+++GO:0005524+++GO:0016301+++GO:0008384+++GO:0019901+++GO:0004672+++GO:0046982+++GO:0005515+++GO:0016740+++GO:0004674+++GO:0000166+++GO:0042802	GO:0009615+++GO:0071356+++GO:0051092+++GO:0045944+++GO:0002756+++GO:0070498+++GO:0035666+++GO:0045893+++GO:0030866+++GO:0038095+++GO:0006468+++GO:0007249+++GO:0006954+++GO:0018105+++GO:0072659+++GO:0007252+++GO:0002479+++GO:1903140+++GO:0050852+++GO:0042325+++GO:0016032+++GO:0010803+++GO:0051403+++GO:0043123+++GO:0033209+++GO:0002223+++GO:0035509+++GO:0016310+++GO:0043066+++GO:0045087+++GO:1903347
NM_001190799.1	10733	K08863	ENST00000513090.5	NP_001177728.1	NM_001190799.1	PLK4	mRNA	GO:0098536+++GO:0005814+++GO:0005856+++GO:0005813+++GO:0005730+++GO:0005634+++GO:0005737+++GO:0005829+++GO:0032154+++GO:0001741	cellular_component	organelle+++cell part+++membrane part+++membrane-enclosed lumen+++membrane+++cell+++organelle part	coding	BestRefSeq	known	NC_000004.12	127880861	3774	+	127899224	938	15	127880861-127881164,127881831-127881926,127883439-127883553,127885708-127886728,127887396-127887496,127889866-127890236,127891092-127891196,127891579-127891681,127892365-127892514,127893285-127893418,127893513-127893604,127893734-127893881,127894953-127895093,127896801-127896907,127898439-127899224	304,96,115,1021,101,371,105,103,150,134,92,148,141,107,786	1.27881e+134	1.27881e+134	0.196	0.324	0.187	0.293	0	0.000216	-9.89364	0.0283812	4068	H01880			GO:0005813+++GO:0005814+++GO:0005856+++GO:0005829+++GO:0001741+++GO:0098536+++GO:0005737+++GO:0005730+++GO:0005634+++GO:0032154	GO:0005524+++GO:0000166+++GO:0016301+++GO:0004674+++GO:0016740+++GO:0042802+++GO:0004672+++GO:0005515	GO:0010389+++GO:0060707+++GO:0006468+++GO:0098535+++GO:0016310+++GO:0000086+++GO:0097711+++GO:0007099+++GO:0046601
NM_001190819.1	4998	K02603		NP_001177748.1	NM_001190819.1	ORC1	mRNA	GO:0005664+++GO:0000784+++GO:0000808+++GO:0005730+++GO:0005634+++GO:0005886+++GO:0005829+++GO:0005654	cellular_component	protein-containing complex+++organelle+++cell part+++membrane-enclosed lumen+++membrane+++cell+++organelle part	coding	BestRefSeq	known	NC_000001.11	52372829	3154	-	52404471	856	17	52404246-52404471,52402129-52402228,52401362-52401489,52397685-52397863,52396046-52396364,52393443-52393803,52389217-52389321,52388457-52388637,52385852-52385949,52385161-52385262,52384550-52384721,52383830-52383937,52383420-52383569,52381642-52381761,52375430-52375599,52374810-52374897,52372829-52373375	226,100,128,179,319,361,105,181,98,102,172,108,150,120,170,88,547	5.24042e+135	5.24045e+135	0.252	0.264	0.256	0.228	0	3.38e-08	21.5755	1.45e-05	04111+++04113+++04110	H00464+++H01889	M00284		GO:0005654+++GO:0005664+++GO:0005886+++GO:0005730+++GO:0000808+++GO:0005829+++GO:0005634+++GO:0000784	GO:0003682+++GO:0003677+++GO:0005524	GO:0006260+++GO:0000082+++GO:0006270+++GO:0000083
NM_001191028.2	23534	K15436	ENST00000471234.5	NP_001177957.2	NM_001191028.2	TNPO3	mRNA	GO:0005634+++GO:0005737+++GO:0043231	cellular_component	organelle+++cell part+++cell	coding	BestRefSeq	known	NC_000007.14	128954180	4220	-	129055173	859	22	129054651-129055173,129017957-129018157,129016983-129017056,129014979-129015135,129005016-129005159,129001059-129001234,129000429-129000567,128997389-128997535,128993807-128993914,128991999-128992090,128989961-128990100,128984168-128984259,128982248-128982324,128979971-128980031,128978983-128979123,128975819-128975935,128974868-128974962,128972426-128972582,128970148-128970315,128967280-128967392…	523,201,74,157,144,176,139,147,108,92,140,92,77,61,141,117,95,157,168,113,92,1206	###############################################################################################################################################################################################################################################################	###############################################################################################################################################################################################################################################################	0.251	0.271	0.221	0.257	0	3.13e-07	-19.9977	6.51e-05		H00593			GO:0043231+++GO:0005737+++GO:0005634	GO:0008139+++GO:0038023+++GO:0008565+++GO:0005515+++GO:0042802	GO:0006606+++GO:0015031
NM_001193508.1	5978	K09222	ENST00000619101.4	NP_001180437.1	NM_001193508.1	REST	mRNA	GO:0005634+++GO:0005737+++GO:0035097+++GO:0005829+++GO:0005654+++GO:0017053	cellular_component	protein-containing complex+++organelle+++cell part+++membrane-enclosed lumen+++cell+++organelle part	coding	BestRefSeq	known	NC_000004.12	56908913	7122	+	56935844	1097	4	56908913-56909039,56910630-56911536,56919787-56919870,56929841-56935844	127,907,84,6004	5.69089e+31	5.6909e+31	0.215	0.311	0.18	0.294	0	5.49e-08	21.2426	1.74e-05	04550+++05016				GO:0005737+++GO:0005634+++GO:0005654+++GO:0035097+++GO:0005829+++GO:0017053	GO:0046872+++GO:0001228+++GO:0000981+++GO:0000978+++GO:0003700+++GO:0015271+++GO:0003682+++GO:0044212+++GO:0005515+++GO:0003676+++GO:0008134+++GO:0001227+++GO:0004407+++GO:0000979+++GO:0003677	GO:0008285+++GO:0045893+++GO:2000740+++GO:0035690+++GO:0045667+++GO:2000706+++GO:0006357+++GO:0043280+++GO:0045892+++GO:0046676+++GO:0070933+++GO:0010468+++GO:0001666+++GO:2000798+++GO:0071385+++GO:0045955+++GO:0010629+++GO:0000122+++GO:0032348+++GO:0000381+++GO:0071805+++GO:0043065+++GO:0071257+++GO:0050768+++GO:0045944+++GO:2000065+++GO:0002244+++GO:0060379+++GO:0045666+++GO:0045665+++GO:0006355
NM_001193635.1	317749	K11148		NP_001180564.1	NM_001193635.1	DHRS4L2	mRNA	GO:0005576	cellular_component	extracellular region	coding	BestRefSeq	known	NC_000014.9	23970015	1332	+	24006408	170	9	23970015-23970136,23970255-23970332,23987156-23987273,23990182-23990359,24000863-24000933,24001033-24001084,24001384-24001517,24004337-24004392,24005886-24006408	122,78,118,178,71,52,134,56,523	2.397e+71	2.39701e+71	0.308	0.217	0.267	0.209	0	1.05e-07	8.09584	2.62e-05	01100+++00830			R08383	GO:0005576	GO:0004090+++GO:0016491	GO:0055114
NM_001194992.1	56257	K15190		NP_001181921.1	NM_001194992.1	MEPCE	mRNA				coding	BestRefSeq	known	NC_000007.14	100428790	1747	+	100434126	220	5	100428790-100428905,100431030-100431689,100432919-100433137,100433263-100433389,100433502-100434126	116660219127625	1.00429e+44	1.00429e+44	0.286	0.205	0.294	0.215	0	8.32e-09	22.515	1.09e-05						GO:0008757+++GO:0008171+++GO:0008173+++GO:0008168+++GO:0017069+++GO:0003723+++GO:0016740	GO:0040031+++GO:0016073+++GO:0035562+++GO:0001510+++GO:0000122+++GO:1900087+++GO:0032259
NM_001195731.1	79586	K00747	ENST00000535926.2	NP_001182660.1	NM_001195731.1	CHPF	mRNA	GO:0005794+++GO:0005739+++GO:0032580+++GO:0016021+++GO:0005759+++GO:0000139+++GO:0005737+++GO:0005829+++GO:0016020	cellular_component	organelle+++cell part+++membrane part+++membrane-enclosed lumen+++cell+++membrane+++organelle part	coding	BestRefSeq	known	NC_000002.12	219538947	2635	-	219543097	613	4	219542913-219543097,219541616-219542189,219540946-219541125,219538947-219540642	1855741801696	2.19543e+35	2.19543e+35	0.307	0.163	0.345	0.185	0	8.65e-06	9.46393	0.00149231	00532+++01100		M00058	R05931+++R05934+++R04603+++R05932+++R05933+++R07336	GO:0005737+++GO:0000139+++GO:0016020+++GO:0005739+++GO:0005829+++GO:0016021+++GO:0005759+++GO:0005794+++GO:0032580	GO:0047238+++GO:0046872+++GO:0050510+++GO:0005515+++GO:0008376+++GO:0016740+++GO:0016757	GO:0030206
NM_001197219.1	5144	K13293	ENST00000405755.6	NP_001184148.1	NM_001197219.1	PDE4D	mRNA	GO:0031965+++GO:0016324+++GO:0005891+++GO:0005856+++GO:0005813+++GO:0005815+++GO:0034704+++GO:0005737+++GO:0005886+++GO:0005829+++GO:0016020	cellular_component	protein-containing complex+++organelle+++cell part+++membrane part+++membrane+++cell+++organelle part	coding	BestRefSeq	known	NC_000005.10	58969038	7745	-	59356901	687	15	59356758-59356901,59215777-59215968,59193500-59193536,59185189-59185262,59180595-59180644,59038859-59038971,58993372-58993465,58991832-58992004,58990804-58990902,58989755-58989919,58988493-58988592,58977191-58977345,58976350-58976472,58975657-58975839,58969038-58975080	144,192,37,74,50,113,94,173,99,165,100,155,123,183,6043	5.93568e+119	5.93569e+119	0.19	0.31	0.187	0.313	0	0.000335	1.87954	0.0420579	00230+++04024+++04928+++05032			R00191	GO:0005856+++GO:0034704+++GO:0005829+++GO:0016020+++GO:0005891+++GO:0031965+++GO:0005815+++GO:0005886+++GO:0016324+++GO:0005813+++GO:0005737	GO:0008081+++GO:0005515+++GO:0031625+++GO:0044325+++GO:0004115+++GO:0004114+++GO:0046872+++GO:0016787+++GO:0030552+++GO:0097110+++GO:0031698+++GO:0019899+++GO:0008144+++GO:0051117	GO:0071320+++GO:0071875+++GO:0002027+++GO:0010469+++GO:0006198+++GO:0010880+++GO:0007165+++GO:0030593+++GO:1901898+++GO:1901844+++GO:0006939+++GO:0007186+++GO:0043951+++GO:0050900+++GO:0086004+++GO:0086024+++GO:0071222+++GO:0007568+++GO:0050852+++GO:0019933+++GO:0045822+++GO:0060314+++GO:0032754+++GO:0071872+++GO:0032743+++GO:0033137+++GO:0061028+++GO:0032729+++GO:0035264
NM_001197331.1	5427	K02325	ENST00000554396.5	NP_001184260.1	NM_001197331.1	POLE2	mRNA	GO:0016604+++GO:0008622+++GO:0005634+++GO:0005654+++GO:0043231	cellular_component	protein-containing complex+++organelle+++cell part+++membrane-enclosed lumen+++cell+++organelle part	coding	BestRefSeq	known	NC_000014.9	49650181	1758	-	49688380	502	17	49688136-49688380,49683593-49683693,49679725-49679800,49674350-49674427,49674123-49674216,49669524-49669598,49666330-49666413,49665107-49665163,49664626-49664674,49663315-49663387,49655671-49655843,49655005-49655094,49654784-49654838,49654155-49654214,49653990-49654067,49651269-49651377,49650181-49650441	245,101,76,78,94,75,84,57,49,73,173,90,55,60,78,109,261	4.96881e+135	4.96884e+135	0.222	0.289	0.204	0.284	0	7.21e-08	-21.0564	2.07e-05	03030+++00240+++05166+++01100+++00230+++03410+++03420		M00263	R00377+++R00375+++R00378+++R00376	GO:0008622+++GO:0043231+++GO:0005654+++GO:0005634+++GO:0016604	GO:0016779+++GO:0003677+++GO:0005515+++GO:0016740+++GO:0003887	GO:0006281+++GO:0000082+++GO:0042276+++GO:0006261+++GO:0006260
NM_001198619.1	9053	K10433	ENST00000611373.1	NP_001185548.1	NM_001198619.1	MAP7	mRNA	GO:0048471+++GO:0016323+++GO:0030424+++GO:0015630+++GO:0005856+++GO:0005874+++GO:0005737+++GO:0005886+++GO:0005829+++GO:0016020+++GO:0005875	cellular_component	protein-containing complex+++supramolecular complex+++organelle+++cell part+++membrane part+++membrane+++cell+++organelle part	coding	BestRefSeq	known	NC_000006.12	136342281	4248	-	136526710	603	18	136526593-136526710,136421701-136421799,136411620-136411697,136389354-136389517,136388393-136388510,136383671-136383781,136377755-136377868,136372501-136372625,136366327-136366439,136365735-136366018,136362450-136362702,136361005-136361179,136360697-136360798,136359981-136360031,136359820-136359877,136356692-136356794,136345856-136346079,136342281-136344238	118,99,78,164,118,111,114,125,113,284,253,175,102,51,58,103,224,1958	1.36527e+161	1.36527e+161	0.23	0.301	0.214	0.255	0	2.8e-08	-21.7101	1.43e-05					GO:0005875+++GO:0005856+++GO:0015630+++GO:0005737+++GO:0005874+++GO:0016323+++GO:0048471+++GO:0030424+++GO:0005886+++GO:0016020+++GO:0005829	GO:0005198+++GO:0005515+++GO:0005102	GO:0000226+++GO:0006970+++GO:0072659+++GO:0007163
NM_001198783.1	5451	K09364	ENST00000367862.9	NP_001185712.1	NM_001198783.1	POU2F1	mRNA	GO:0090575+++GO:0005783+++GO:0005634+++GO:0005654+++GO:0043231	cellular_component	protein-containing complex+++organelle+++cell part+++membrane-enclosed lumen+++cell+++organelle part	coding	BestRefSeq	known	NC_000001.11	167329044	14038	+	167427345	755	16	167329044-167329306,167332470-167332535,167365467-167365567,167370161-167370214,167371917-167372036,167374108-167374296,167376029-167376155,167383857-167383951,167389588-167389761,167396286-167396427,167397994-167398133,167399186-167399365,167401451-167401556,167411959-167412304,167413026-167413114,167415500-167427345	263,66,101,54,120,189,127,95,174,142,140,180,106,346,89,11846	1.67329e+143	1.67329e+143	0.207	0.276	0.211	0.306	0	1.82e-08	-21.9997	1.31e-05					GO:0043231+++GO:0005783+++GO:0005634+++GO:0090575+++GO:0005654	GO:0003677+++GO:0016251+++GO:0003700+++GO:0043565+++GO:0000978+++GO:0000981+++GO:0000979+++GO:0005515	GO:0006355+++GO:0019221+++GO:0045892+++GO:0045944+++GO:0042795
NM_001198840.1	10137		ENST00000359646.1	NP_001185769.1	NM_001198840.1	RBM12	mRNA	GO:0005634+++GO:0005654	cellular_component	organelle+++cell part+++membrane-enclosed lumen+++cell+++organelle part	coding	BestRefSeq	known	NC_000020.11	35648925	6617	-	35664956	932	2	35664760-35664956,35648925-35655344	1976420	3566476035648920	3566495635655340	0.217	0.282	0.191	0.31	0	3.96e-08	21.4681	1.48e-05					GO:0005654+++GO:0005634	GO:0003723+++GO:0003676+++GO:0005515
NM_001199673.1	813		ENST00000535011.6	NP_001186602.1	NM_001199673.1	CALU	mRNA	GO:0005794+++GO:0042470+++GO:0033018+++GO:0016529+++GO:0005788+++GO:0005783+++GO:0005576+++GO:0016020+++GO:0005789	cellular_component	organelle+++cell part+++membrane part+++membrane-enclosed lumen+++extracellular region+++membrane+++cell+++organelle part	coding	BestRefSeq	known	NC_000007.14	128739292	5156	+	128773423	224	6	128739292-128739432,128748573-128748804,128754262-128754455,128758871-128759037,128759792-128759852,128769063-128773423	141,232,194,167,61,4361	1.28739e+53	1.28739e+53	0.213	0.285	0.195	0.308	0	3.26e-09	23.1227	7.04e-06					GO:0016529+++GO:0005783+++GO:0005789+++GO:0016020+++GO:0005576+++GO:0042470+++GO:0005794+++GO:0033018+++GO:0005788	GO:0005515+++GO:0046872+++GO:0005509	GO:0043687+++GO:0008150+++GO:0044267
NM_001202498.1	7328	K10576		NP_001189427.1	NM_001202498.1	UBE2H	mRNA	GO:0005829	cellular_component	cell part+++cell	coding	BestRefSeq	known	NC_000007.14	129830732	4766	-	129952943	113	7	129952882-129952943,129880895-129880971,129879568-129879642,129858902-129858941,129857511-129857563,129839207-129839335,129830732-129835061	62,77,75,40,53,129,4330	1.29953e+62	1.29953e+62	0.233	0.265	0.207	0.295	0	4.7e-08	21.3454	1.59e-05	4120				GO:0005829	GO:0005515+++GO:0016740+++GO:0005524+++GO:0004842+++GO:0000166+++GO:0061631	GO:0070979+++GO:0006511+++GO:0016567+++GO:0070936+++GO:0043161
NM_001202523.1	780	K05124	ENST00000508312.5	NP_001189452.1	NM_001202523.1	DDR1	mRNA	GO:0070062+++GO:0005887+++GO:0005615+++GO:0043235+++GO:0016021+++GO:0005576+++GO:0005737+++GO:0005886+++GO:0016020	cellular_component	extracellular region part+++protein-containing complex+++organelle+++cell part+++membrane part+++extracellular region+++membrane+++cell	coding	BestRefSeq	known	NC_000006.12	30884980	3785	+	30900156	894	17	30884980-30885231,30888688-30888814,30888908-30889010,30889202-30889430,30890973-30891120,30891380-30891479,30892002-30892188,30892296-30892542,30893068-30893163,30893272-30893423,30894506-30894671,30896621-30896865,30897014-30897141,30897379-30897597,30898073-30898307,30898888-30899037,30899156-30900156	252,127,103,229,148,100,187,247,96,152,166,245,128,219,235,150,1001	3.0885e+135	3.08852e+135	0.299	0.189	0.303	0.209	0	4.45e-07	8.06611	9.03e-05					GO:0043235+++GO:0016021+++GO:0005615+++GO:0016020+++GO:0005737+++GO:0005576+++GO:0005887+++GO:0070062+++GO:0005886	GO:0000166+++GO:0005524+++GO:0038062+++GO:0004672+++GO:0046872+++GO:0004888+++GO:0004714+++GO:0004713+++GO:0005515+++GO:0016301+++GO:0016740+++GO:0005518	GO:0043583+++GO:0043066+++GO:0044319+++GO:0030198+++GO:0030154+++GO:0060444+++GO:0007565+++GO:0038083+++GO:0038063+++GO:0006468+++GO:0009968+++GO:0007169+++GO:0007155+++GO:1990138+++GO:0007566+++GO:0014909+++GO:0016310+++GO:0070374+++GO:0008285+++GO:0007595+++GO:0061564+++GO:0001952+++GO:0001558+++GO:0046777+++GO:0010715+++GO:0061302+++GO:0060749+++GO:0018108
NM_001204258.1	2908	K05771		NP_001191187.1	NM_001204258.1	NR3C1	mRNA	GO:0005739+++GO:0016607+++GO:0005819+++GO:0032991+++GO:0005759+++GO:0005856+++GO:0005634+++GO:0005815+++GO:0005737+++GO:0005829+++GO:0005654	cellular_component	protein-containing complex+++organelle+++cell part+++membrane-enclosed lumen+++cell+++organelle part	coding	BestRefSeq	known	NC_000005.10	143277931	6784	-	143403689	751	9	143403211-143403689,143399656-143400852,143314002-143314168,143310097-143310213,143300485-143300763,143298668-143298812,143295460-143295590,143282568-143282725,143277931-143282041	4.7912e+28	1.43403e+80	1.43404e+80	0.207	0.301	0.197	0.296	0	3.62e-07	-8.56845	7.43e-05	4080	H01702+++H00599+++H01709			GO:0005654+++GO:0005737+++GO:0005815+++GO:0005759+++GO:0005829+++GO:0005819+++GO:0032991+++GO:0005739+++GO:0005856+++GO:0005634+++GO:0016607	GO:0003700+++GO:0003707+++GO:0001228+++GO:0005515+++GO:0051879+++GO:0000981+++GO:0004879+++GO:0008270+++GO:0003723+++GO:1990239+++GO:0019901+++GO:0003677+++GO:0000978+++GO:0004883+++GO:0001047+++GO:0032183+++GO:0046872+++GO:0043565+++GO:0038050+++GO:0005496+++GO:0008289	GO:0045944+++GO:0006351+++GO:0007049+++GO:0042921+++GO:0000122+++GO:0043402+++GO:0006367+++GO:0006325+++GO:0006915+++GO:0007165+++GO:0071385+++GO:0006366+++GO:0006355+++GO:0007059+++GO:0071383+++GO:0051301+++GO:0071560+++GO:0071549
NM_001204262.1	2908	K05771		NP_001191191.1	NM_001204262.1	NR3C1	mRNA	GO:0005739+++GO:0016607+++GO:0005819+++GO:0032991+++GO:0005759+++GO:0005856+++GO:0005634+++GO:0005815+++GO:0005737+++GO:0005829+++GO:0005654	cellular_component	protein-containing complex+++organelle+++cell part+++membrane-enclosed lumen+++cell+++organelle part	coding	BestRefSeq	known	NC_000005.10	143277931	6784	-	143403689	462	9	143403211-143403689,143399656-143400852,143314002-143314168,143310097-143310213,143300485-143300763,143298668-143298812,143295460-143295590,143282568-143282725,143277931-143282041	4.7912e+28	1.43403e+80	1.43404e+80	0.207	0.301	0.197	0.296	0	9.82e-09	-22.4093	1.2e-05	4080	H01702+++H00599+++H01709			GO:0005829+++GO:0005737+++GO:0032991+++GO:0005634+++GO:0005654+++GO:0005819+++GO:0005739+++GO:0016607+++GO:0005815+++GO:0005759+++GO:0005856	GO:0001047+++GO:0008289+++GO:0003723+++GO:1990239+++GO:0001228+++GO:0000981+++GO:0004879+++GO:0046872+++GO:0043565+++GO:0005496+++GO:0005515+++GO:0000978+++GO:0004883+++GO:0003677+++GO:0051879+++GO:0008270+++GO:0019901+++GO:0003707+++GO:0038050+++GO:0032183+++GO:0003700	GO:0071549+++GO:0006367+++GO:0006366+++GO:0006915+++GO:0007049+++GO:0071385+++GO:0006355+++GO:0000122+++GO:0051301+++GO:0007165+++GO:0007059+++GO:0006351+++GO:0071383+++GO:0045944+++GO:0042921+++GO:0071560+++GO:0006325+++GO:0043402
NM_001204478.1	100533496		ENST00000522212.6	NP_001191407.1	NM_001204478.1	TVP23C-CDRT4	mRNA	GO:0016021+++GO:0016020	cellular_component	membrane part+++membrane	coding	BestRefSeq	known	NC_000017.11	15436015	2909	-	15563631	164	7	15563437-15563631,15555282-15555364,15553685-15553829,15547059-15547148,15545785-15545916,15440208-15440285,15436015-15438200	195,83,145,90,132,78,2186	1.55634e+55	1.55636e+55	0.266	0.258	0.22	0.256	0	1.37e-07	20.6042	3.06e-05					GO:0016020+++GO:0016021		GO:0009306+++GO:0016192
NM_001204516.1	22920		ENST00000367767.5	NP_001191445.1	NM_001204516.1	KIFAP3	mRNA	GO:0005794+++GO:0005876+++GO:0000794+++GO:0032391+++GO:0005871+++GO:0005575+++GO:0005929+++GO:0036064+++GO:0016939+++GO:0005783+++GO:0015630+++GO:0097542+++GO:1990075+++GO:0005930+++GO:0005813+++GO:0005829	cellular_component	supramolecular complex+++protein-containing complex+++organelle+++cell part+++membrane part+++membrane-enclosed lumen+++membrane+++cellular_component+++cell+++organelle part	coding	BestRefSeq	known	NC_000001.11	169921329	2865	-	170074738	748	19	170074436-170074738,170046712-170046866,170039233-170039288,170038290-170038431,170035454-170035553,170034372-170034496,170031886-170031984,170024418-170024596,170016462-170016624,169992155-169992255,169984582-169984690,169983270-169983382,169982702-169982867,169981972-169982097,169978085-169978183,169972513-169972598,169961046-169961235,169954011-169954110,169921329-169921781	303,155,56,142,100,125,99,179,163,101,109,113,166,126,99,86,190,100,453	1.70074e+170	1.70075e+170	0.223	0.304	0.191	0.283	0	0.000134	7.1847	0.0186845					GO:0005813+++GO:0015630+++GO:0005829+++GO:0005930+++GO:0016939+++GO:0005871+++GO:0005876+++GO:0000794+++GO:1990075+++GO:0005794+++GO:0005575+++GO:0005929+++GO:0032391+++GO:0005783+++GO:0036064+++GO:0097542	GO:0003674+++GO:0019903+++GO:0005515+++GO:0019894+++GO:0120170	GO:0008150+++GO:0007018+++GO:0007017+++GO:0019886+++GO:0008285+++GO:0006890+++GO:0072383+++GO:0043066+++GO:0007165+++GO:0046587+++GO:0008104+++GO:0035735+++GO:0065003
NM_001206887.1	1500	K05690	ENST00000529873.5	NP_001193816.1	NM_001206887.1	CTNND1	mRNA	GO:0098978+++GO:0070062+++GO:0098685+++GO:0045202+++GO:0030027+++GO:0005915+++GO:0098831+++GO:0099092+++GO:0043197+++GO:0030496+++GO:0005634+++GO:0016342+++GO:0098686+++GO:0030426+++GO:0005737+++GO:0005886+++GO:0005913+++GO:0005829+++GO:0016020+++GO:0005911	cellular_component	synapse part+++extracellular region part+++protein-containing complex+++organelle+++cell part+++membrane part+++extracellular region+++synapse+++cell junction+++membrane+++cell+++organelle part	coding	BestRefSeq	known	NC_000011.10	57761762	5968	+	57819180	887	18	57761762-57762046,57791494-57791673,57794010-57794081,57795577-57795729,57796457-57796992,57801733-57802196,57803621-57803804,57804663-57804780,57805882-57806035,57806915-57806983,57808165-57808292,57808390-57808540,57809274-57809466,57810109-57810223,57811399-57811486,57815394-57815500,57815915-57816001,57816297-57819180	285,180,72,153,536,464,184,118,154,69,128,151,193,115,88,107,87,2884	5.77618e+143	5.7762e+143	0.236	0.259	0.232	0.273	0	3.02e-08	-21.6581	1.43e-05	04670+++04015+++04520				GO:0098831+++GO:0016342+++GO:0045202+++GO:0098685+++GO:0005913+++GO:0098978+++GO:0098686+++GO:0005915+++GO:0016020+++GO:0005886+++GO:0070062+++GO:0099092+++GO:0005634+++GO:0030496+++GO:0005911+++GO:0030027+++GO:0043197+++GO:0005829+++GO:0005737+++GO:0030426	GO:0005515+++GO:0050839+++GO:0005102+++GO:0019901+++GO:0045296	GO:0007043+++GO:0016055+++GO:0090090+++GO:0007420+++GO:0007155+++GO:0098609+++GO:0035635+++GO:0099072+++GO:0034332
NM_001242336.1	4238		ENST00000322602.9	NP_001229265.1	NM_001242336.1	MFAP3	mRNA	GO:0016021+++GO:0005576+++GO:0005886+++GO:0016020	cellular_component	cell part+++membrane part+++extracellular region+++cell+++membrane	coding	BestRefSeq	known	NC_000005.10	154038959	5346	+	154057454	362	3	154038959-154039308,154049557-154050017,154052920-154057454	3504614535	1.54039e+26	1.54039e+26	0.204	0.281	0.196	0.319	0	0.000271	6.79748	0.0347354	04137+++04140				GO:0005886+++GO:0005576+++GO:0016020+++GO:0016021
NM_001242366.2	113235	K14613	ENST00000618626.1	NP_001229295.1	NM_001242366.2	SLC46A1	mRNA	GO:0016324+++GO:0016021+++GO:0031526+++GO:0009986+++GO:0005737+++GO:0005886+++GO:0016020	cellular_component	cell part+++membrane part+++membrane+++cell	coding	BestRefSeq	known	NC_000017.11	28394642	6408	-	28406212	431	4	28405887-28406212,28404616-28405468,28400610-28400766,28394642-28399713	3268531575072	2.84059e+31	2.84062e+31	0.28	0.223	0.272	0.225	0	2.61e-08	-21.7588	1.43e-05	1523	H01252			GO:0009986+++GO:0016020+++GO:0005886+++GO:0016021+++GO:0031526+++GO:0016324+++GO:0005737	GO:0015350+++GO:0015232+++GO:0005542+++GO:0005215+++GO:0015078+++GO:0008517	GO:0015886+++GO:0098829+++GO:0051958+++GO:0046655+++GO:0006879+++GO:0055085+++GO:0015884+++GO:1904447+++GO:1902600
NM_001242507.2	9615	K01487	ENST00000545168.5	NP_001229436.1	NM_001242507.2	GDA	mRNA	GO:0005622+++GO:0005829	cellular_component	cell part+++cell	coding	BestRefSeq	known	NC_000009.12	72114595	5363	+	72252224	380	14	72114595-72114833,72195500-72195588,72202571-72202742,72210687-72210774,72213886-72213991,72219479-72219506,72223120-72223227,72225677-72225784,72227943-72228040,72231114-72231181,72241152-72241298,72245148-72245278,72247406-72247433,72248272-72252224	239,89,172,88,106,28,108,108,98,68,147,131,28,3953	7.21146e+111	7.21148e+111	0.194	0.306	0.185	0.315	0	0.000366	6.71278	0.0453541	01100+++00230			R01676	GO:0005622+++GO:0005829	GO:0008270+++GO:0008892	GO:0046098+++GO:0007399+++GO:0006147+++GO:0006139+++GO:0006195
NM_001243156.1	9013	K15214	ENST00000566732.5	NP_001230085.1	NM_001243156.1	TAF1C	mRNA	GO:0001650+++GO:0005730+++GO:0005634+++GO:0005654	cellular_component	organelle+++cell part+++membrane-enclosed lumen+++cell+++organelle part	coding	BestRefSeq	known	NC_000016.10	84177847	3868	-	84187070	843	15	84186901-84187070,84184851-84185060,84183697-84183778,84183410-84183507,84183244-84183333,84183076-84183149,84182202-84182440,84181942-84182058,84181746-84181863,84181592-84181663,84181328-84181463,84181043-84181186,84180170-84180344,84179946-84180083,84177847-84179851	170,210,82,98,90,74,239,117,118,72,136,144,175,138,2005	8.41869e+119	8.41871e+119	0.302	0.177	0.316	0.206	0	1.3e-08	-22.2234	1.26e-05					GO:0001650+++GO:0005730+++GO:0005654+++GO:0005634	GO:0005515+++GO:0003677+++GO:0001164	GO:0006363+++GO:0006366+++GO:0006360+++GO:0001188+++GO:0006356+++GO:0045815+++GO:0006361
NM_001243374.1	1182	K05012	ENST00000613795.4	NP_001230303.1	NM_001243374.1	CLCN3	mRNA	GO:0098978+++GO:0031902+++GO:0005794+++GO:0008021+++GO:0042581+++GO:0005770+++GO:0005769+++GO:0030285+++GO:0005887+++GO:0030141+++GO:0005768+++GO:0016021+++GO:0000139+++GO:0045335+++GO:0009986+++GO:0009897+++GO:0031901+++GO:0031410+++GO:0012506+++GO:0005886+++GO:0098982+++GO:0016020+++GO:0030658	cellular_component	synapse part+++organelle+++cell part+++membrane part+++synapse+++cell+++membrane+++organelle part	coding	BestRefSeq	known	NC_000004.12	169660062	5874	+	169723187	791	12	169660062-169660448,169680050-169680207,169687658-169687757,169689043-169689230,169690530-169690652,169692114-169692320,169695612-169695692,169697189-169697734,169703998-169704184,169706868-169707266,169713079-169713295,169719907-169723187	387,158,100,188,123,207,81,546,187,399,217,3281	1.6966e+107	1.6966e+107	0.209	0.283	0.188	0.32	0	2.65e-07	20.1194	5.69e-05		H00480+++H02149+++H00694+++H02147+++H02148+++H02142+++H00214			GO:0031410+++GO:0008021+++GO:0031902+++GO:0005887+++GO:0000139+++GO:0030285+++GO:0016021+++GO:0005768+++GO:0005770+++GO:0098978+++GO:0030141+++GO:0005769+++GO:0009897+++GO:0012506+++GO:0005886+++GO:0031901+++GO:0045335+++GO:0098982+++GO:0016020+++GO:0042581+++GO:0030658+++GO:0009986+++GO:0005794	GO:0072320+++GO:0000166+++GO:0015299+++GO:0005524+++GO:0031404+++GO:0005254+++GO:0015297+++GO:0046982+++GO:0042803+++GO:0005515+++GO:0030165+++GO:0005247	GO:1902476+++GO:0048388+++GO:0006821+++GO:0006811+++GO:0045794+++GO:0097401+++GO:0055085+++GO:0006885
NM_001243876.1	56848	K04718	ENST00000340932.7	NP_001230805.1	NM_001243876.1	SPHK2	mRNA	GO:0005764+++GO:0005765+++GO:0005737+++GO:0005829+++GO:0043231+++GO:0016020	cellular_component	organelle+++cell part+++membrane+++cell+++organelle part	coding	BestRefSeq	known	NC_000019.10	48619291	2492	+	48630406	448	6	48619291-48619543,48620402-48620553,48627692-48627841,48627975-48628069,48628162-48628277,48628681-48630406	253,152,150,95,116,1726	4.86193e+47	4.86195e+47	0.317	0.16	0.332	0.191	0	5.47e-05	-7.60584	0.00832852	04072+++04020+++05152+++00600+++01100+++04666+++04371+++04071+++04370		M00100	R01926+++R02976	GO:0005765+++GO:0005737+++GO:0016020+++GO:0043231+++GO:0005764+++GO:0005829	GO:0005524+++GO:0017016+++GO:0003951+++GO:0008481+++GO:0038036+++GO:0016740+++GO:0000166+++GO:0016301+++GO:0017050+++GO:0005515	GO:0007420+++GO:0046834+++GO:0008284+++GO:0030148+++GO:0016310+++GO:0003376+++GO:0007565+++GO:0006669+++GO:0008283+++GO:0043066+++GO:0006670+++GO:0046512+++GO:0001568
NM_001253701.1	55914	K12796	ENST00000511297.5	NP_001240630.1	NM_001253701.1	ERBIN	mRNA	GO:0030056+++GO:0005604+++GO:0098978+++GO:0031965+++GO:0016607+++GO:0016323+++GO:0009925+++GO:0098794+++GO:0005634+++GO:0005737+++GO:0005886+++GO:0030054+++GO:0016020	cellular_component	synapse part+++extracellular region part+++organelle+++cell part+++membrane-enclosed lumen+++membrane part+++synapse+++extracellular region+++cell junction+++membrane+++cell+++organelle part	coding	BestRefSeq	known	NC_000005.10	65926554	6907	+	66081023	1367	25	65926554-65926806,65988635-65988682,65992710-65992907,65994747-65994864,66012049-66012127,66013549-66013638,66014669-66014725,66021322-66021385,66023290-66023364,66024306-66024450,66025480-66025552,66025848-66025977,66026302-66026417,66028274-66028343,66038383-66038482,66043077-66043198,66044137-66044298,66046353-66046538,66048667-66048781,66050783-66050966,66053406-66054951,66075024-66075230,660…	253,48,198,118,79,90,57,64,75,145,73,130,116,70,100,122,162,186,115,184,1546,207,93,75,2601	###############################################################################################################################################################################################################################################################	###############################################################################################################################################################################################################################################################	0.191	0.336	0.173	0.3	0	4.21e-08	21.4252	1.51e-05	4621				GO:0016323+++GO:0030054+++GO:0009925+++GO:0005737+++GO:0005604+++GO:0098978+++GO:0016607+++GO:0005634+++GO:0098794+++GO:0005886+++GO:0031965+++GO:0030056+++GO:0016020	GO:0005515+++GO:0005176+++GO:0005200+++GO:0005102	GO:0071356+++GO:0045175+++GO:0032088+++GO:0071638+++GO:0007229+++GO:0007173+++GO:0070433+++GO:0007155+++GO:0045104+++GO:0038128+++GO:0007165+++GO:0032496+++GO:0045197+++GO:0006605+++GO:0032495+++GO:0099072
NM_001256.5	996	K03350	ENST00000066544.7	NP_001247.3	NM_001256.5	CDC27	mRNA	GO:0005876+++GO:0005819+++GO:0005680+++GO:0016021+++GO:0005813+++GO:0005634+++GO:0005737+++GO:0005829+++GO:0005654+++GO:0016020	cellular_component	supramolecular complex+++protein-containing complex+++organelle+++cell part+++membrane part+++membrane-enclosed lumen+++membrane+++cell+++organelle part	coding	BestRefSeq	known	NC_000017.11	47117697	5880	-	47189339	824	19	47189146-47189339,47181562-47181637,47171917-47172064,47169917-47170042,47158206-47158303,47157230-47157384,47156913-47157124,47154672-47154786,47151806-47151918,47143883-47143982,47142229-47142436,47141853-47142025,47138739-47138891,47137152-47137360,47132257-47132374,47129393-47129521,47123886-47123960,47122444-47122600,47117697-47121017	194,76,148,126,98,155,212,115,113,100,208,173,153,209,118,129,75,157,3321	4.71891e+151	4.71893e+151	0.19	0.315	0.18	0.315	0	7.69e-05	-0.968145	0.0114209	04110+++04914+++05166+++04114+++04111+++04113+++04120		M00389		GO:0005737+++GO:0005680+++GO:0005876+++GO:0005654+++GO:0005829+++GO:0016021+++GO:0016020+++GO:0005634+++GO:0005813+++GO:0005819	GO:0005515+++GO:0019903	GO:0007091+++GO:0070979+++GO:0031145+++GO:0016567+++GO:0008283+++GO:0051301+++GO:1901990
NM_001256124.1	201292	K12031		NP_001243053.1	NM_001256124.1	TRIM65	mRNA	GO:0005634+++GO:0005829+++GO:0005654	cellular_component	organelle+++cell part+++membrane-enclosed lumen+++cell+++organelle part	coding	BestRefSeq	known	NC_000017.11	75888960	3373	-	75897003	495	5	75896524-75897003,75892755-75892850,75892267-75892500,75892011-75892185,75888960-75891347	480,96,234,175,2388	7.58965e+39	7.5897e+39	0.296	0.203	0.282	0.219	0	1.32e-10	9.92441	7.9e-07					GO:0005634+++GO:0005829+++GO:0005654	GO:0008270+++GO:0046872	GO:0010508
NM_001256337.2	9557	K20092	ENST00000361293.9	NP_001243266.1	NM_001256337.2	CHD1L	mRNA	GO:0005634+++GO:0005886+++GO:0005829+++GO:0005654	cellular_component	organelle+++cell part+++membrane-enclosed lumen+++membrane+++cell+++organelle part	coding	BestRefSeq	known	NC_000001.11	147242641	2484	+	147295766	616	18	147242641-147242830,147259837-147259918,147265932-147266087,147267426-147267518,147268782-147268878,147270932-147271005,147272171-147272281,147275354-147275468,147276104-147276257,147280026-147280191,147284351-147284499,147285324-147285487,147286298-147286500,147287635-147287733,147291482-147291552,147293608-147293722,147294409-147294517,147295431-147295766	190,82,156,93,97,74,111,115,154,166,149,164,203,99,71,115,109,336	1.47243e+161	1.47243e+161	0.27	0.279	0.209	0.243	0	1.18e-07	20.708	2.79e-05					GO:0005886+++GO:0005634+++GO:0005654+++GO:0005829	GO:0004003+++GO:0005524+++GO:0005515+++GO:0016887+++GO:0000166+++GO:0004386+++GO:0016787	GO:0070911+++GO:0006294+++GO:0006293+++GO:0043044+++GO:0006296+++GO:0006974+++GO:0006338+++GO:0032508+++GO:0033683+++GO:0006281
NM_001256687.1	9833	K08799	ENST00000536860.5	NP_001243616.1	NM_001256687.1	MELK	mRNA	GO:0005938+++GO:0005634+++GO:0005737+++GO:0005886+++GO:0016020	cellular_component	organelle+++cell part+++membrane+++cell	coding	BestRefSeq	known	NC_000009.12	36572862	2342	+	36677683	603	17	36572862-36573007,36581644-36581739,36583627-36583712,36589536-36589652,36597222-36597290,36599394-36599486,36607575-36607673,36630299-36630367,36633102-36633200,36642997-36643083,36651746-36651877,36657241-36657363,36665350-36665581,36669310-36669406,36670998-36671166,36674834-36674937,36677160-36677683	146,96,86,117,69,93,99,69,99,87,132,123,232,97,169,104,524	3.65729e+135	3.6573e+135	0.214	0.316	0.195	0.276	0	1.39e-08	22.1771	1.27e-05					GO:0005737+++GO:0005938+++GO:0005886+++GO:0016020+++GO:0005634	GO:0005524+++GO:0016740+++GO:0005509+++GO:0016301+++GO:0004672+++GO:0004715+++GO:0000166+++GO:0005515+++GO:0008289+++GO:0004674	GO:0008283+++GO:0061351+++GO:0007049+++GO:0000086+++GO:0018108+++GO:0030097+++GO:0008631+++GO:0016310+++GO:0006915+++GO:0043065+++GO:0006468+++GO:0046777+++GO:0035556
NM_001257159.1	95681	K16455	ENST00000541543.5	NP_001244088.1	NM_001257159.1	CEP41	mRNA	GO:0005814+++GO:0005929+++GO:0036064+++GO:0005856+++GO:0005813+++GO:0005815+++GO:0005737+++GO:0042995+++GO:0005829+++GO:0016020	cellular_component	organelle+++cell part+++membrane+++cell+++organelle part	coding	BestRefSeq	known	NC_000007.14	130393771	6222	-	130441210	285	9	130440934-130441210,130427955-130428018,130412179-130412240,130411122-130411191,130404564-130404708,130402648-130402799,130401881-130401948,130400707-130400821,130393771-130399039	277,64,62,70,145,152,68,115,5269	1.30441e+80	1.30441e+80	0.218	0.277	0.213	0.292	0	9.96e-08	20.8276	2.54e-05		H00530			GO:0005814+++GO:0005815+++GO:0016020+++GO:0005737+++GO:0005856+++GO:0005813+++GO:0042995+++GO:0005829+++GO:0005929+++GO:0036064	GO:0005515	GO:0060271+++GO:0015031+++GO:0030030+++GO:0018095+++GO:0000086+++GO:0097711+++GO:0010389
NM_001257392.1	967	K06497	ENST00000552754.5	NP_001244321.1	NM_001257392.1	CD63	mRNA	GO:0035577+++GO:0031902+++GO:0070062+++GO:0042470+++GO:0005764+++GO:0031088+++GO:0097487+++GO:0032585+++GO:0005770+++GO:0005765+++GO:0005887+++GO:0005615+++GO:0005768+++GO:0016021+++GO:0005576+++GO:0031226+++GO:0009986+++GO:0010008+++GO:0031904+++GO:0005886+++GO:0005771+++GO:0016020	cellular_component	extracellular region part+++organelle+++cell part+++membrane-enclosed lumen+++membrane part+++extracellular region+++membrane+++cell+++organelle part	coding	BestRefSeq	known	NC_000012.12	55725443	777	-	55728352	215	7	55728276-55728352,55727151-55727270,55726890-55726964,55726700-55726795,55726121-55726261,55725813-55725896,55725443-55725626	77,120,75,96,141,84,184	5.57283e+55	5.57284e+55	0.299	0.21	0.206	0.286	0	7.55e-13	-10.3613	1.17e-08	04142+++05205				GO:0005771+++GO:0031088+++GO:0031904+++GO:0035577+++GO:0010008+++GO:0031902+++GO:0032585+++GO:0016020+++GO:0005887+++GO:0016021+++GO:0005576+++GO:0070062+++GO:0009986+++GO:0005886+++GO:0005765+++GO:0005770+++GO:0005615+++GO:0031226+++GO:0042470+++GO:0097487+++GO:0005768+++GO:0005764	GO:0005515	GO:0007166+++GO:0043312+++GO:0016477+++GO:0048757+++GO:0043473+++GO:0002576+++GO:0045807+++GO:0007160+++GO:0050931+++GO:0034613+++GO:1900746+++GO:1901379+++GO:2001046+++GO:0015031+++GO:0035646+++GO:0002092
NM_001258014.3	2232	K18914	ENST00000582944.5	NP_001244943.2	NM_001258014.3	FDXR	mRNA	GO:0005739+++GO:0005743+++GO:0005759+++GO:0016020	cellular_component	organelle+++cell part+++membrane-enclosed lumen+++membrane+++cell+++organelle part	coding	BestRefSeq	known	NC_000017.11	74862497	1859	-	74873031	483	12	74872866-74873031,74872036-74872133,74866784-74866876,74866446-74866544,74866131-74866244,74865719-74865820,74864824-74864931,74864480-74864564,74864148-74864347,74863896-74864067,74863076-74863246,74862497-74862947	166,98,93,99,114,102,108,85,200,172,171,451	7.48729e+95	7.4873e+95	0.34	0.177	0.301	0.182	0	0.000347	-6.91147	0.0432789					GO:0005759+++GO:0016020+++GO:0005743+++GO:0005739	GO:0004324+++GO:0016491+++GO:0015039	GO:0006694+++GO:0008202+++GO:0006091+++GO:0006629+++GO:0006700+++GO:0006744+++GO:0008203+++GO:0016125+++GO:0055114
NM_001258298.1	57698		ENST00000260777.14	NP_001245227.1	NM_001258298.1	SHTN1	mRNA	GO:0048471+++GO:0030027+++GO:0043204+++GO:0030424+++GO:0015630+++GO:0030175+++GO:0044295+++GO:0005856+++GO:0005874+++GO:0030426+++GO:0031252+++GO:0005737+++GO:0042995+++GO:0005875	cellular_component	protein-containing complex+++supramolecular complex+++organelle+++cell part+++cell+++organelle part	coding	BestRefSeq	known	NC_000010.11	116883377	5308	-	117005577	571	16	117005022-117005577,116968652-116968712,116960136-116960230,116954042-116954210,116951909-116952006,116948916-116948997,116944924-116945018,116940466-116940612,116929849-116930002,116927792-116927891,116921434-116921516,116915375-116915484,116911790-116911843,116906627-116906747,116901765-116901957,116883377-116886566	556,61,95,169,98,82,95,147,154,100,83,110,54,121,193,3190	1.17005e+143	1.17006e+143	0.21	0.31	0.203	0.277	0	2e-08	-21.9354	1.31e-05					GO:0030426+++GO:0030175+++GO:0043204+++GO:0044295+++GO:0005737+++GO:0042995+++GO:0048471+++GO:0030424+++GO:0005875+++GO:0005856+++GO:0005874+++GO:0030027+++GO:0015630+++GO:0031252	GO:0005515+++GO:0045296+++GO:0019894+++GO:0051015	GO:0045773+++GO:2000114+++GO:2001224+++GO:2001222+++GO:0032488+++GO:0061163+++GO:0038007+++GO:0060327+++GO:0007409+++GO:0006930+++GO:0061573+++GO:0007275+++GO:0048812+++GO:0007265
NM_001261403.2	4791	K04469		NP_001248332.1	NM_001261403.2	NFKB2	mRNA	GO:0033257+++GO:0005634+++GO:0005737+++GO:0005829+++GO:0005654	cellular_component	protein-containing complex+++organelle+++cell part+++membrane-enclosed lumen+++cell+++organelle part	coding	BestRefSeq	known	NC_000010.11	102395596	3217	+	102402529	899	22	102395596-102395980,102396253-102396334,102396449-102396489,102396725-102396823,102396904-102397055,102397302-102397408,102397527-102397685,102397981-102398085,102398212-102398297,102398385-102398523,102398739-102398864,102399288-102399497,102399577-102399718,102400080-102400194,102400278-102400491,102400655-102400824,102400947-102401049,102401180-102401331,102401449-102401518,102401745-102401917…	385,82,41,99,152,107,159,105,86,139,126,210,142,115,214,170,103,152,70,173,112,275	###############################################################################################################################################################################################################################################################	###############################################################################################################################################################################################################################################################	0.297	0.209	0.319	0.175	0	4.67e-06	-0.917276	0.000833	05166+++05169+++04010+++04625+++04064+++05203+++05224+++04380+++05134+++05200				GO:0033257+++GO:0005634+++GO:0005654+++GO:0005737+++GO:0005829	GO:0003700+++GO:0003713+++GO:0001228+++GO:0000978+++GO:0003677+++GO:0005515+++GO:0000981	GO:0032496+++GO:0007165+++GO:0006355+++GO:0034097+++GO:0007568+++GO:0032481+++GO:0048511+++GO:0051092+++GO:0045944+++GO:0038061+++GO:0002467+++GO:0030198+++GO:0002268+++GO:0048536
NM_001261839.1	79183		ENST00000456317.1	NP_001248768.1	NM_001261839.1	TTPAL	mRNA	GO:0016020	cellular_component	membrane	coding	BestRefSeq	known	NC_000020.11	44475886	6110	+	44494603	308	5	44475886-44475991,44479985-44480444,44484337-44484428,44486596-44486706,44489263-44494603	106,460,92,111,5341	4.44759e+39	4.4476e+39	0.236	0.262	0.223	0.279	0	7.81e-08	-8.18588	2.19e-05					GO:0016020
NM_001265602.1	10592	K06674	ENST00000286398.11	NP_001252531.1	NM_001265602.1	SMC2	mRNA	GO:0070062+++GO:0000793+++GO:0005730+++GO:0005634+++GO:0005737+++GO:0005829+++GO:0005654+++GO:0000228+++GO:0000796	cellular_component	extracellular region part+++protein-containing complex+++organelle+++cell part+++membrane-enclosed lumen+++extracellular region+++cell+++organelle part	coding	BestRefSeq	known	NC_000009.12	104094260	6002	+	104141419	1197	25	104094260-104094477,104095299-104095552,104096148-104096297,104098446-104098568,104099644-104099682,104100093-104100203,104100389-104100433,104101960-104102193,104102424-104102573,104111581-104111814,104113316-104113475,104113964-104114081,104114691-104114829,104116200-104116319,104118171-104118375,104120027-104120162,104123108-104123232,104124912-104125105,104126641-104126784,104127286-104127480…	218,254,150,123,39,111,45,234,150,234,160,118,139,120,205,136,125,194,144,195,201,117,161,148,2281	###############################################################################################################################################################################################################################################################	###############################################################################################################################################################################################################################################################	0.207	0.341	0.168	0.284	0	5.52e-09	-22.7851	9.34e-06	4111				GO:0005654+++GO:0005829+++GO:0000796+++GO:0000228+++GO:0005730+++GO:0005634+++GO:0070062+++GO:0000793+++GO:0005737	GO:0046982+++GO:0003697+++GO:0005524	GO:0045132+++GO:0051383+++GO:0010032+++GO:0007076+++GO:0051301
NM_001265605.1	10933	K11339		NP_001252534.1	NM_001265605.1	MORF4L1	mRNA	GO:0016607+++GO:0000123+++GO:0005634+++GO:0005654+++GO:0016580+++GO:0035267	cellular_component	protein-containing complex+++organelle+++cell part+++membrane-enclosed lumen+++cell+++organelle part	coding	BestRefSeq	known	NC_000015.10	78872989	1734	+	78897739	235	12	78872989-78873118,78878213-78878259,78880512-78880579,78886141-78886227,78887269-78887349,78890989-78891014,78891484-78891572,78892212-78892313,78893539-78893627,78894058-78894230,78894820-78894904,78896983-78897739	130,47,68,87,81,26,89,102,89,173,85,757	7.8873e+95	7.88731e+95	0.228	0.3	0.175	0.296	0	5.2e-09	-22.8245	9.33e-06					GO:0035267+++GO:0005634+++GO:0000123+++GO:0005654+++GO:0016580+++GO:0016607	GO:0005515+++GO:0003682+++GO:0047485	GO:0006310+++GO:0006974+++GO:0006325+++GO:0040008+++GO:0016575+++GO:0006281+++GO:0008283+++GO:0016573+++GO:0043968+++GO:0043967+++GO:0006355+++GO:0006342+++GO:0000724
NM_001267584.1	22888				NM_001267584.1	UBOX5	mRNA	GO:0016604+++GO:0005925+++GO:0005634+++GO:0005654	cellular_component	organelle+++cell part+++membrane-enclosed lumen+++cell junction+++cell+++organelle part	coding	BestRefSeq	known	NC_000020.11	3107573	4340	-	3159910		5	3159766-3159910,3123312-3123406,3121384-3122584,3115305-3115466,3107573-3110309	145,95,1201,162,2737	3.15977e+34	3.15991e+34	0.267	0.212	0.291	0.229	0	4.01e-05	7.28569	0.00619442	4120				GO:0016604+++GO:0005634+++GO:0005654+++GO:0005925	GO:0034450+++GO:0046872+++GO:0031625+++GO:0016740+++GO:0005515+++GO:0061630+++GO:0004842	GO:0000209+++GO:0016567
NM_001267783.1	55626	K17985	ENST00000533727.5	NP_001254712.1	NM_001267783.1	AMBRA1	mRNA	GO:0048471+++GO:0005739+++GO:0005776+++GO:0005741+++GO:0005930+++GO:0045335+++GO:0031410+++GO:0005737+++GO:0005829	cellular_component	organelle+++cell part+++membrane+++cell+++organelle part	coding	BestRefSeq	known	NC_000011.10	46396412	4940	-	46594069	1179	18	46593828-46594069,46548246-46548500,46547817-46547875,46547113-46547296,46545604-46545776,46543975-46544041,46543252-46543398,46541945-46542981,46508191-46508370,46494124-46494204,46493608-46493708,46443488-46443598,46434849-46435037,46433474-46433628,46417913-46418052,46410276-46410368,46408513-46408706,46396412-46397943	242,255,59,184,173,67,147,1037,180,81,101,111,189,155,140,93,194,1532	4.65938e+143	4.65941e+143	0.279	0.219	0.289	0.214	0	6.05e-08	21.1757	1.86e-05	04140+++04137				GO:0045335+++GO:0005741+++GO:0005737+++GO:0005776+++GO:0005829+++GO:0031410+++GO:0005739+++GO:0005930+++GO:0048471	GO:0051020+++GO:0031625+++GO:0005515	GO:0021915+++GO:0000045+++GO:0010508+++GO:0006914+++GO:0000422+++GO:0030154+++GO:0098780+++GO:0007275+++GO:0007399+++GO:0043524+++GO:0016236+++GO:0009267+++GO:0031667+++GO:0043552+++GO:0008285+++GO:0000423+++GO:0010667
NM_001270469.1	8835	K04695	ENST00000549122.5	NP_001257398.1	NM_001270469.1	SOCS2	mRNA	GO:0005942+++GO:0005737+++GO:0005829	cellular_component	protein-containing complex+++cell part+++membrane part+++membrane+++cell	coding	BestRefSeq	known	NC_000012.12	93571681	2610	+	93576745	198	3	93571681-93571914,93572685-93573036,93574722-93576745	2343522024	9.35717e+23	9.35719e+23	0.218	0.276	0.226	0.28	0	2.54e-05	7.87367	0.00409033	04930+++04917+++04910+++04630		M00388+++M00684		GO:0005737+++GO:0005942+++GO:0005829	GO:0005159+++GO:0005131+++GO:0005515+++GO:0005070+++GO:0046935+++GO:0008269	GO:0060749+++GO:0009966+++GO:0038111+++GO:0060396+++GO:0040015+++GO:0016567+++GO:0040014+++GO:0045666+++GO:0035556+++GO:0043066+++GO:0043687+++GO:0043551+++GO:0007259+++GO:0046426+++GO:0046627+++GO:0032355+++GO:0046854+++GO:0040008+++GO:0001558+++GO:0009968+++GO:0032870+++GO:0009967+++GO:0007595
NM_001271593.1	51400	K13617	ENST00000398427.6	NP_001258522.1	NM_001271593.1	PPME1	mRNA	GO:0005654	cellular_component	organelle+++cell part+++membrane-enclosed lumen+++cell+++organelle part	coding	BestRefSeq	known	NC_000011.10	74171063	2755	+	74254703	400	14	74171063-74171522,74203728-74203821,74204353-74204445,74222312-74222369,74225205-74225256,74230245-74230399,74230912-74231002,74235901-74235966,74239133-74239256,74246034-74246205,74247079-74247123,74250954-74251018,74251648-74251715,74253492-74254703	460,94,93,58,52,155,91,66,124,172,45,65,68,1212	7.41711e+111	7.41715e+111	0.257	0.226	0.267	0.25	0	2.57e-06	-7.97868	0.000473					GO:0005654	GO:0016787+++GO:0045296+++GO:0019888+++GO:0051722+++GO:0019903+++GO:0052689+++GO:0004864+++GO:0051721+++GO:0019901+++GO:0005515+++GO:0051723	GO:0006482+++GO:0043666+++GO:0000086+++GO:0032515
NM_001271669.1	84062	K20189	ENST00000622898.4	NP_001258598.1	NM_001271669.1	DTNBP1	mRNA	GO:0098978+++GO:1904115+++GO:0032279+++GO:0098685+++GO:0045202+++GO:0042383+++GO:0014069+++GO:0030659+++GO:0030424+++GO:0005768+++GO:0005783+++GO:0015630+++GO:0031083+++GO:0016528+++GO:0043197+++GO:0030496+++GO:0005634+++GO:0098686+++GO:0030426+++GO:0010008+++GO:0045211+++GO:0031410+++GO:0005737+++GO:0005886+++GO:0030672+++GO:0005829+++GO:0030054+++GO:0043005+++GO:0016020+++GO:0005789+++GO:0033162	cellular_component	synapse part+++protein-containing complex+++organelle+++cell part+++membrane part+++synapse+++cell junction+++membrane+++cell+++organelle part	coding	BestRefSeq	known	NC_000006.12	15522807	1308	-	15663058	316	8	15662814-15663058,15637744-15637804,15627343-15627475,15615267-15615399,15593059-15593081,15533240-15533395,15524526-15524669,15522807-15523219	245,61,133,133,23,156,144,413	1.56628e+63	1.56631e+63	0.32	0.26	0.235	0.184	0	0.000371	6.88857	0.0458344		H00166			GO:0005783+++GO:0015630+++GO:0016528+++GO:0031410+++GO:0005789+++GO:0016020+++GO:0030659+++GO:0033162+++GO:0031083+++GO:0045211+++GO:0098978+++GO:0005737+++GO:0098686+++GO:0010008+++GO:0005886+++GO:0005634+++GO:0030672+++GO:0045202+++GO:0030426+++GO:1904115+++GO:0014069+++GO:0005829+++GO:0098685+++GO:0032279+++GO:0030496+++GO:0043005+++GO:0042383+++GO:0005768+++GO:0043197+++GO:0030054+++GO:0030424	GO:0005515	GO:0031175+++GO:0032091+++GO:0006996+++GO:0071901+++GO:0007596+++GO:0014059+++GO:0060155+++GO:0001956+++GO:0048813+++GO:0048812+++GO:0060159+++GO:0048490+++GO:0008089+++GO:2000300+++GO:0031532+++GO:0043506+++GO:0032438+++GO:0050896+++GO:0010628
NM_001271699.2	22	K05662	ENST00000620875.5	NP_001258628.1	NM_001271699.2	ABCB7	mRNA	GO:0005739+++GO:0005743+++GO:0016021+++GO:0005623+++GO:0016020	cellular_component	organelle+++cell part+++membrane part+++membrane+++cell+++organelle part	coding	BestRefSeq	known	NC_000023.11	75053280	2300	-	75156340	713	15	75156105-75156340,75114754-75114834,75112886-75112972,75076522-75076654,75075362-75075630,75073868-75073956,75073689-75073776,75071509-75071683,75070365-75070522,75069291-75069454,75069007-75069136,75065070-75065241,75062328-75062431,75060223-75060330,75053280-75053585	236,81,87,133,269,89,88,175,158,164,130,172,104,108,306	7.51561e+119	7.51563e+119	0.238	0.29	0.203	0.269	0	2.97e-08	-21.6711	1.43e-05	2010	H00982			GO:0016020+++GO:0005623+++GO:0016021+++GO:0005743+++GO:0005739	GO:0015232+++GO:0042626+++GO:0000166+++GO:0016887+++GO:0005524	GO:0006879+++GO:0055085+++GO:0015886
NM_001272039.1	55755	K16542	ENST00000360822.7	NP_001258968.1	NM_001272039.1	CDK5RAP2	mRNA	GO:0048471+++GO:0005794+++GO:0070062+++GO:0000242+++GO:0008274+++GO:0016021+++GO:0005856+++GO:0005813+++GO:0005874+++GO:0005815+++GO:0035371+++GO:0005737+++GO:0005829+++GO:0030054+++GO:0000922+++GO:0097431+++GO:0016020	cellular_component	extracellular region part+++protein-containing complex+++supramolecular complex+++organelle+++cell part+++membrane part+++extracellular region+++cell junction+++membrane+++cell+++organelle part	coding	BestRefSeq	known	NC_000009.12	120388869	5551	-	120580170	1663	35	120579920-120580170,120571974-120572041,120568321-120568388,120550792-120550902,120545714-120545790,120539041-120539164,120536372-120536526,120529978-120530140,120528744-120528797,120527806-120527925,120524986-120525078,120518427-120518645,120491307-120491477,120487294-120487437,120477350-120477450,120471748-120471878,120470111-120470217,120467860-120467997,120447895-120448126,120443620-120443742…	251,68,68,111,77,124,155,163,54,120,93,219,171,144,101,131,107,138,232,123,574,233,49,173,120,117,190,122,237,78,266,144,127,47,424	120579920,120571974,120568321,120550792,120545714,120539041,120536372,120529978,120528744,120527806,120524986,120518427,120491307,120487294,120477350,120471748,120470111,120467860,120447895,120443620,120439399,120437295,120422693,120419788,120415040,120411358,120409127,120408347,120407012,120404036,120402806,120400742,120394512,120389741,120388869	120580170,120572041,120568388,120550902,120545790,120539164,120536526,120530140,120528797,120527925,120525078,120518645,120491477,120487437,120477450,120471878,120470217,120467997,120448126,120443742,120439972,120437527,120422741,120419960,120415159,120411474,120409316,120408468,120407248,120404113,120403071,120400885,120394638,120389787,120389292	0.265	0.308	0.219	0.208	0	1.12e-08	-22.3222	1.21e-05		H00269			GO:0005794+++GO:0016021+++GO:0035371+++GO:0000922+++GO:0005856+++GO:0005813+++GO:0005829+++GO:0005737+++GO:0000242+++GO:0005815+++GO:0030054+++GO:0016020+++GO:0005874+++GO:0070062+++GO:0097431+++GO:0008274+++GO:0048471	GO:0008017+++GO:0005516+++GO:0019901+++GO:0043015+++GO:0044212+++GO:0015631+++GO:0005515	GO:0007420+++GO:0045893+++GO:0001578+++GO:0031116+++GO:0000226+++GO:0046600+++GO:0045664+++GO:0000086+++GO:0007059+++GO:0045665+++GO:0090266+++GO:0010389+++GO:0007098+++GO:0022008+++GO:0031023+++GO:0007099+++GO:0000132+++GO:0097711
NM_001278166.1	4681	K19558	ENST00000548815.2	NP_001265095.1	NM_001278166.1	NBL1	mRNA	GO:0005615+++GO:0005576	cellular_component	extracellular region part+++extracellular region	coding	BestRefSeq	known	NC_000001.11	19647610	1953	+	19658456	181	4	19647610-19647670,19655012-19655200,19655324-19655435,19656866-19658456	611891121591	1.96476e+31	1.96477e+31	0.32	0.183	0.302	0.195	0	1.42e-08	-22.1635	1.27e-05	4350				GO:0005615+++GO:0005576	GO:0042803+++GO:0016015+++GO:0036122+++GO:0005515	GO:0030514+++GO:0010469+++GO:0048812+++GO:0048263+++GO:0035582+++GO:0090027+++GO:0007399+++GO:0045666+++GO:0038098
NM_001278178.1	7581	K09228	ENST00000374618.7	NP_001265107.1	NM_001278178.1	ZNF33A	mRNA	GO:0005634	cellular_component	organelle+++cell part+++cell	coding	BestRefSeq	known	NC_000010.11	38010650	6126	+	38060067	699	5	38010650-38010783,38012298-38012350,38016871-38017020,38017291-38017386,38054375-38060067	134,53,150,96,5693	3.80107e+39	3.80108e+39	0.205	0.351	0.182	0.262	0	4.61e-07	-7.80672	9.31e-05		H00513+++H00480+++H01852			GO:0005634	GO:0046872+++GO:0003700+++GO:0003676+++GO:0003677+++GO:0000981	GO:0006355+++GO:0006357
NM_001278310.1	79982	K09520		NP_001265239.1	NM_001278310.1	DNAJB14	mRNA	GO:0031965+++GO:0016021+++GO:0005783+++GO:0005634+++GO:0016020+++GO:0005789	cellular_component	organelle+++cell part+++membrane part+++membrane+++cell+++organelle part	coding	BestRefSeq	known	NC_000004.12	99896248	5903	-	99946726	312	7	99946439-99946726,99923040-99923185,99908711-99908896,99906517-99906611,99905597-99905706,99903726-99903898,99896248-99901152	288,146,186,95,110,173,4905	9.99464e+55	9.99467e+55	0.173	0.328	0.158	0.341	0	2.77e-07	20.0859	5.9e-05					GO:0016020+++GO:0031965+++GO:0005783+++GO:0005634+++GO:0005789+++GO:0016021	GO:0030544	GO:0034622+++GO:0051085
NM_001278354.1	10818	K12461		NP_001265283.1	NM_001278354.1	FRS2	mRNA	GO:0005887+++GO:0005737+++GO:0005886+++GO:0005913+++GO:0005829+++GO:0012505+++GO:0016020+++GO:0005911	cellular_component	cell part+++membrane part+++cell junction+++membrane+++cell	coding	BestRefSeq	known	NC_000012.12	69470349	6921	+	69579793	508	10	69470349-69470530,69491538-69491651,69530865-69530960,69532014-69532056,69562180-69562274,69569005-69569096,69570331-69570517,69571276-69571434,69572118-69572281,69574005-69579793	182,114,96,43,95,92,187,159,164,5789	6.94703e+79	6.94705e+79	0.187	0.299	0.187	0.328	0	0.000262	6.79519	0.0340194	05205+++04714+++04722				GO:0005911+++GO:0005829+++GO:0016020+++GO:0005887+++GO:0005737+++GO:0012505+++GO:0005913+++GO:0005886	GO:0005104+++GO:0046934+++GO:0019211+++GO:0016303+++GO:0005088+++GO:0005068+++GO:0005168+++GO:0005515	GO:0046619+++GO:0070307+++GO:0002088+++GO:0048011+++GO:0007185+++GO:0000165+++GO:0060527+++GO:0000186+++GO:0046854+++GO:0042981+++GO:0007405+++GO:0003281+++GO:0007411+++GO:0050678+++GO:2000726+++GO:0008543+++GO:0001759+++GO:0051897+++GO:0000187+++GO:0070372+++GO:0036092+++GO:0030900+++GO:0008595+++GO:0001702+++GO:0007186+++GO:0007169
NM_001279356.1	10434	K06128	ENST00000618914.4	NP_001266285.1	NM_001279356.1	LYPLA1	mRNA	GO:0070062+++GO:0016021+++GO:0005737+++GO:0005829+++GO:0016020	cellular_component	extracellular region part+++organelle+++cell part+++membrane part+++extracellular region+++membrane+++cell	coding	BestRefSeq	known	NC_000008.11	54046367	2483	-	54102017	196	8	54101755-54102017,54100908-54100939,54065748-54065813,54063328-54063375,54062254-54062324,54055060-54055133,54051012-54051188,54046367-54048118	263,32,66,48,71,74,177,1752	5.41018e+63	5.4102e+63	0.193	0.299	0.179	0.33	0	2.58e-05	-7.46674	0.00412547	00564+++05231			R03416+++R02746	GO:0005829+++GO:0016020+++GO:0005737+++GO:0070062+++GO:0016021	GO:0008474+++GO:0052689+++GO:0005515+++GO:0016298+++GO:0016787+++GO:0004622	GO:0006631+++GO:0002084+++GO:0050999+++GO:0006629+++GO:0042997
NM_001282098.1	10413	K16687	ENST00000629586.2	NP_001269027.1	NM_001282098.1	YAP1	mRNA	GO:0071148+++GO:0005634+++GO:0005667+++GO:0005737+++GO:0005829+++GO:0005654+++GO:0071149+++GO:0016020	cellular_component	protein-containing complex+++organelle+++cell part+++membrane-enclosed lumen+++membrane+++cell+++organelle part	coding	BestRefSeq	known	NC_000011.10	102110461	5236	+	102233423	454	7	102110461-102111169,102114144-102114394,102162456-102162571,102205893-102206086,102223622-102223752,102227469-102227581,102229702-102233423	7.09251e+21	1.0211e+62	1.02111e+62	0.23	0.272	0.204	0.294	0	6.47e-08	8.12803	1.92e-05	04391+++04390+++04392		M00683		GO:0005654+++GO:0016020+++GO:0071148+++GO:0005829+++GO:0005737+++GO:0005667+++GO:0005634+++GO:0071149	GO:0008022+++GO:0005515+++GO:0044212+++GO:0000978+++GO:0003714+++GO:0070064+++GO:0003682+++GO:0033613+++GO:0003713+++GO:0046982	GO:1903507+++GO:0030903+++GO:0010837+++GO:0065003+++GO:0035329+++GO:0032570+++GO:0030857+++GO:0071480+++GO:0010468+++GO:0060045+++GO:0060449+++GO:0001570+++GO:0050767+++GO:0060487+++GO:0072307+++GO:0046622+++GO:0090263+++GO:2000737+++GO:0072091+++GO:0001894+++GO:0061026+++GO:0045893+++GO:0048368+++GO:0060828+++GO:1902036+++GO:0048339+++GO:0008283+++GO:1902459+++GO:0042127+++GO:0006974+++GO:003021…
NM_001282529.1	55833			NP_001269458.1	NM_001282529.1	UBAP2	mRNA	GO:0005634+++GO:0005737	cellular_component	organelle+++cell part+++cell	coding	BestRefSeq	known	NC_000009.12	33921693	3970	-	34048949	852	25	34048825-34048949,33998787-33998864,33996223-33996333,33988973-33989126,33986760-33986837,33963726-33963791,33960826-33960878,33953285-33953474,33948374-33948587,33944365-33944639,33943420-33943589,33941649-33941862,33935839-33935878,33933490-33933628,33932562-33932628,33927797-33927992,33926989-33927080,33926617-33926664,33924206-33924284,33923795-33924000,33923379-33923478,33923186-33923293,339…	125,78,111,154,78,66,53,190,214,275,170,214,40,139,67,196,92,48,79,206,100,108,68,192,907	###############################################################################################################################################################################################################################################################	###############################################################################################################################################################################################################################################################	0.231	0.253	0.294	0.222	0	0.00012	-0.74603	0.0168378					GO:0005634+++GO:0005737	GO:0003723+++GO:0045296	GO:0010628
NM_001282550.1	22903	K10478	ENST00000618918.4	NP_001269479.1	NM_001282550.1	BTBD3	mRNA	GO:0005634+++GO:0005737+++GO:0005829	cellular_component	organelle+++cell part+++cell	coding	BestRefSeq	known	NC_000020.11	11892493	4491	+	11926595	461	5	11892493-11892543,11918334-11918601,11919086-11919176,11919718-11919836,11922634-11926595	51,268,91,119,3962	1.18925e+39	1.18925e+39	0.21	0.28	0.2	0.31	0	8.35e-08	20.9513	2.29e-05					GO:0005737+++GO:0005829+++GO:0005634	GO:0031625	GO:0021987+++GO:0007399+++GO:0022008+++GO:0048813
NM_001282677.1	5189	K13338	ENST00000428214.5	NP_001269606.1	NM_001282677.1	PEX1	mRNA	GO:0070062+++GO:0005777+++GO:0005778+++GO:0005737+++GO:0005829	cellular_component	extracellular region part+++organelle+++cell part+++extracellular region+++membrane+++cell+++organelle part	coding	BestRefSeq	known	NC_000007.14	92487023	4211	-	92528531	1226	23	92528307-92528531,92522102-92522245,92518995-92519078,92518141-92518255,92517276-92518042,92513848-92513967,92511580-92511703,92510944-92511047,92509329-92509411,92506994-92507126,92506248-92506344,92503041-92503195,92501890-92502079,92501507-92501673,92499704-92499838,92496713-92496777,92494487-92494629,92494293-92494396,92492953-92493129,92491272-92491502,92489714-92489911,92489293-92489423,924…	225,144,84,115,767,120,124,104,83,133,97,155,190,167,135,65,143,104,177,231,198,131,519	9.25283e+183	9.25285e+183	0.215	0.307	0.196	0.281	0	9.04e-06	8.52535	0.00155062	4146	H00177+++H00205+++H00204+++H01342			GO:0070062+++GO:0005778+++GO:0005829+++GO:0005777+++GO:0005737	GO:0008022+++GO:0042623+++GO:0044877+++GO:0005524	GO:0006625+++GO:0007031+++GO:0060152+++GO:0016558
NM_001282856.1	54856		ENST00000615926.4	NP_001269785.1	NM_001282856.1	GON4L	mRNA	GO:0016604+++GO:0005634+++GO:0005654	cellular_component	organelle+++cell part+++membrane-enclosed lumen+++cell+++organelle part	coding	BestRefSeq	known	NC_000001.11	155749658	7775	-	155859400	2241	32	155859304-155859400,155853276-155853806,155826837-155827028,155822286-155822476,155821474-155821548,155820606-155820656,155816212-155816262,155815805-155815900,155814330-155814449,155813634-155813804,155804949-155805141,155795050-155795151,155785334-155785374,155783986-155784089,155777622-155777820,155776395-155776481,155775002-155775173,155773066-155773210,155771067-155771217,155767425-155767541…	97,531,192,191,75,51,51,96,120,171,193,102,41,104,199,87,172,145,151,117,1710,253,185,198,144,144,120,114,211,631,103,1076	155859304,155853276,155826837,155822286,155821474,155820606,155816212,155815805,155814330,155813634,155804949,155795050,155785334,155783986,155777622,155776395,155775002,155773066,155771067,155767425,155765000,155763312,155762190,155760444,155757891,155757180,155756958,155754375,155753204,155751960,155751767,155749658	155859400,155853806,155827028,155822476,155821548,155820656,155816262,155815900,155814449,155813804,155805141,155795151,155785374,155784089,155777820,155776481,155775173,155773210,155771217,155767541,155766709,155763564,155762374,155760641,155758034,155757323,155757077,155754488,155753414,155752590,155751869,155750733	0.259	0.286	0.244	0.211	0	3.13e-05	-7.13256	0.00491542					GO:0005634+++GO:0005654+++GO:0016604	GO:0000981+++GO:0003677+++GO:0003714	GO:0030183+++GO:0045892+++GO:0006355+++GO:0006357
NM_001286124.1	4139	K08798	ENST00000611084.4	NP_001273053.1	NM_001286124.1	MARK1	mRNA	GO:0015630+++GO:0005856+++GO:0030425+++GO:0005737+++GO:0005886+++GO:0042995+++GO:0016020	cellular_component	organelle+++cell part+++membrane+++cell	coding	BestRefSeq	known	NC_000001.11	220528183	5322	+	220664457	796	18	220528183-220528873,220579354-220579557,220581065-220581118,220598331-220598379,220599798-220599863,220604067-220604137,220615939-220615995,220618310-220618546,220618636-220618755,220631035-220631134,220632201-220632313,220635376-220635529,220635833-220636026,220650620-220650720,220651986-220652150,220653098-220653352,220657790-220657834,220661812-220664457	691,204,54,49,66,71,57,237,120,100,113,154,194,101,165,255,45,2646	2.20528e+161	2.20529e+161	0.218	0.287	0.211	0.284	0	9.3e-05	-7.01865	0.0134721					GO:0016020+++GO:0005737+++GO:0005886+++GO:0042995+++GO:0015630+++GO:0030425+++GO:0005856	GO:0005515+++GO:0070300+++GO:0048156+++GO:0005546+++GO:0001786+++GO:0046872+++GO:0016740+++GO:0004672+++GO:0000287+++GO:0050321+++GO:0000166+++GO:0008289+++GO:0004674+++GO:0005524+++GO:0016301	GO:0050773+++GO:0006468+++GO:0030010+++GO:0016310+++GO:0035556+++GO:0001764+++GO:0010975+++GO:0016055+++GO:0000226+++GO:0018105+++GO:0051654+++GO:0007010
NM_001286702.1	55156	K17306	ENST00000458464.3	NP_001273631.1	NM_001286702.1	ARMC1	mRNA	GO:0005634+++GO:0005737	cellular_component	organelle+++cell part+++cell	coding	BestRefSeq	known	NC_000008.11	65602456	2852	-	65634217	180	6	65633998-65634217,65627216-65627433,65622263-65622354,65605422-65605538,65605263-65605337,65602456-65604585	220,218,92,117,75,2130	6.5634e+47	6.56342e+47	0.201	0.308	0.176	0.315	0	5.2e-08	-21.2869	1.68e-05					GO:0005634+++GO:0005737	GO:0046872+++GO:0005515	GO:0030001
NM_001287441.1	79960	K11347	ENST00000413543.6	NP_001274370.1	NM_001287441.1	JADE1	mRNA	GO:0016607+++GO:0000123+++GO:0036064+++GO:0005856+++GO:0005634+++GO:0005737+++GO:0005886+++GO:0042995+++GO:0005829+++GO:0005654	cellular_component	protein-containing complex+++organelle+++cell part+++membrane-enclosed lumen+++membrane+++cell+++organelle part	coding	BestRefSeq	known	NC_000004.12	128811270	4070	+	128864632	509	9	128811270-128811403,128831733-128831810,128842953-128843038,128846375-128846532,128848980-128849167,128852057-128852268,128855630-128855797,128857338-128857454,128861704-128864632	134,78,86,158,188,212,168,117,2929	1.28811e+80	1.28811e+80	0.278	0.243	0.223	0.256	0	3.11e-07	20.0051	6.49e-05					GO:0036064+++GO:0005886+++GO:0016607+++GO:0005654+++GO:0005737+++GO:0000123+++GO:0042995+++GO:0005634+++GO:0005856+++GO:0005829	GO:0003713+++GO:0005515+++GO:0046872	GO:1903508+++GO:2000134+++GO:0043966+++GO:0090090+++GO:0006915+++GO:0030308+++GO:0043983+++GO:0043984+++GO:0043981+++GO:0043982
NM_001287519.1	994	K05866		NP_001274448.1	NM_001287519.1	CDC25B	mRNA	GO:0005856+++GO:0005813+++GO:0005634+++GO:0005815+++GO:0005737+++GO:0005829+++GO:0005654+++GO:0000922	cellular_component	organelle+++cell part+++membrane-enclosed lumen+++cell+++organelle part	coding	BestRefSeq	known	NC_000020.11	3795739	2802	+	3806121	468	16	3795739-3795879,3797664-3797749,3798412-3798463,3800288-3800329,3800462-3800498,3800743-3800865,3800971-3801093,3801254-3801388,3801722-3801802,3801924-3802100,3802281-3802376,3802910-3802972,3803108-3803206,3803404-3803537,3804569-3804680,3804821-3806121	141,86,52,42,37,123,123,135,81,177,96,63,99,134,112,1301	3.79574e+111	3.79588e+111	0.281	0.211	0.288	0.22	0	2.61e-08	-21.7492	1.43e-05	04914+++04110+++05206+++04010		M00691		GO:0005829+++GO:0005813+++GO:0005654+++GO:0005856+++GO:0005815+++GO:0005634+++GO:0005737+++GO:0000922	GO:0019901+++GO:0004725+++GO:0016787+++GO:0005515+++GO:0004721	GO:0045860+++GO:0051301+++GO:0045931+++GO:0006470+++GO:0001556+++GO:0000278+++GO:0007049+++GO:0008284+++GO:0110032+++GO:0007144+++GO:0035335+++GO:0006468+++GO:1902751+++GO:0000086+++GO:0010971+++GO:0032467
NM_001287744.1	2222	K00801	ENST00000538689.4	NP_001274673.1	NM_001287744.1	FDFT1	mRNA	GO:0016021+++GO:0005783+++GO:0043231+++GO:0016020+++GO:0005789	cellular_component	organelle+++cell part+++membrane part+++membrane+++cell+++organelle part	coding	BestRefSeq	known	NC_000008.11	11795573	2294	+	11839309	353	8	11795573-11796011,11808794-11808891,11809667-11809850,11821750-11821878,11826024-11826215,11830244-11830420,11831518-11831670,11838388-11839309	439,98,184,129,192,177,153,922	1.17956e+63	1.1796e+63	0.232	0.274	0.221	0.272	0	0.000302	7.0533	0.0382088	01100+++01130+++01110+++00100+++00909			R06223++++R00702+++R02872	GO:0016020+++GO:0005789+++GO:0016021+++GO:0043231+++GO:0005783	GO:0003824+++GO:0005515+++GO:0016740+++GO:0016765+++GO:0004310+++GO:0051996	GO:0008299+++GO:0008610+++GO:0045540+++GO:0006695+++GO:0045338+++GO:0006694+++GO:0006696+++GO:0008202+++GO:0008152+++GO:0016126+++GO:0009058+++GO:0019216+++GO:0008203+++GO:0006629
NM_001288653.1	1213	K04646	ENST00000621829.4	NP_001275582.1	NM_001288653.1	CLTC	mRNA	GO:0030136+++GO:0070062+++GO:0042470+++GO:0005764+++GO:0072686+++GO:0030118+++GO:0030117+++GO:0005819+++GO:0005925+++GO:0032991+++GO:1903561+++GO:0030132+++GO:0030659+++GO:0098684+++GO:0005905+++GO:0043209+++GO:0071439+++GO:0098835+++GO:0030130+++GO:0030669+++GO:0005768+++GO:1990498+++GO:0005623+++GO:0005856+++GO:0031523+++GO:0045334+++GO:0032588+++GO:0031410+++GO:0005737+++GO:0036020+++GO:000588…	cellular_component	synapse part+++extracellular region part+++supramolecular complex+++protein-containing complex+++organelle+++cell part+++membrane part+++synapse+++extracellular region+++cell junction+++membrane+++cell+++organelle part	coding	BestRefSeq	known	NC_000017.11	59619689	8587	+	59696956	1679	32	59619689-59620173,59644276-59644495,59647398-59647666,59648240-59648401,59651203-59651316,59655854-59656027,59660391-59660588,59661443-59661643,59663842-59663994,59664787-59664909,59666103-59666240,59666480-59666644,59666797-59666977,59668777-59668940,59673647-59673772,59674701-59674843,59676954-59677188,59679397-59679519,59680912-59681057,59681295-59681478,59681647-59681839,59682271-59682428,596…	485,220,269,162,114,174,198,201,153,123,138,165,181,164,126,143,235,123,146,184,193,158,165,108,168,150,132,111,171,222,76,3229	59619689,59644276,59647398,59648240,59651203,59655854,59660391,59661443,59663842,59664787,59666103,59666480,59666797,59668777,59673647,59674701,59676954,59679397,59680912,59681295,59681647,59682271,59682629,59682907,59683095,59683387,59683625,59683875,59685056,59685587,59690636,59693728	59620173,59644495,59647666,59648401,59651316,59656027,59660588,59661643,59663994,59664909,59666240,59666644,59666977,59668940,59673772,59674843,59677188,59679519,59681057,59681478,59681839,59682428,59682793,59683014,59683262,59683536,59683756,59683985,59685226,59685808,59690711,59696956	0.217	0.294	0.204	0.286	0	1.47e-08	-22.1405	1.27e-05	05100+++04142+++04961+++04144+++04721+++05016				GO:0098835+++GO:0032991+++GO:0072686+++GO:0005737+++GO:0030132+++GO:0030130+++GO:0005764+++GO:0030117+++GO:0045334+++GO:0005768+++GO:0005623+++GO:0043209+++GO:0016020+++GO:0005819+++GO:0032588+++GO:0043231+++GO:0030136+++GO:1903561+++GO:0071439+++GO:0005856+++GO:0042470+++GO:0030659+++GO:0036020+++GO:0031410+++GO:0030669+++GO:0005905+++GO:0098684+++GO:0030118+++GO:0005925+++GO:1990498+++GO:000582…	GO:0019901+++GO:0050750+++GO:0003725+++GO:0005515+++GO:1990381+++GO:0005198+++GO:0097718+++GO:0032051+++GO:0003723	GO:0031623+++GO:0006886+++GO:0019886+++GO:1900126+++GO:0001649+++GO:0000278+++GO:0060071+++GO:0051301+++GO:0048268+++GO:0006914+++GO:0072583+++GO:0061024+++GO:0007049+++GO:0060236+++GO:0033572+++GO:0016192+++GO:0034383+++GO:0006898+++GO:0042147+++GO:0090307+++GO:1903077+++GO:0032802+++GO:0045056
NM_001293179.1	11098	K09627		NP_001280108.1	NM_001293179.1	PRSS23	mRNA	GO:0070062+++GO:0005788+++GO:0005634	cellular_component	extracellular region part+++organelle+++cell part+++membrane-enclosed lumen+++extracellular region+++cell+++organelle part	coding	BestRefSeq	known	NC_000011.10	86800240	4010	+	86811233	383	2	86800240-86800651,86807636-86811233	4123598	8680024086807630	8680065186811230	0.234	0.27	0.214	0.282	0	3.36e-05	7.68607	0.00525074					GO:0070062+++GO:0005788+++GO:0005634	GO:0004252	GO:0043687+++GO:0044267
NM_001297649.1	975	K06508	ENST00000526072.5	NP_001284578.1	NM_001297649.1	CD81	mRNA	GO:0070062+++GO:0031982+++GO:0005925+++GO:0016323+++GO:0005887+++GO:0016021+++GO:0001772+++GO:0005886+++GO:0016020	cellular_component	extracellular region part+++organelle+++cell part+++membrane part+++extracellular region+++cell junction+++cell+++membrane	coding	BestRefSeq	known	NC_000011.10	2376177	1379	+	2397419	165	8	2376177-2376357,2390412-2390526,2394095-2394192,2394972-2395046,2395416-2395520,2395869-2395970,2396628-2396714,2396804-2397419	181,115,98,75,105,102,87,616	2.37618e+55	2.37636e+55	0.276	0.181	0.299	0.244	0	1.47e-09	-23.63	4.37e-06	05144+++04662+++05160	H00088			GO:0001772+++GO:0005925+++GO:0016323+++GO:0005887+++GO:0005886+++GO:0016020+++GO:0016021+++GO:0070062+++GO:0031982	GO:0023026+++GO:1990459+++GO:0005515+++GO:0005178+++GO:0001618	GO:0050731+++GO:0050776+++GO:0016032+++GO:0043128+++GO:0008284+++GO:0000187+++GO:0008283+++GO:0030449+++GO:0030890+++GO:0007166+++GO:0045944+++GO:0046718+++GO:1904352+++GO:0046813+++GO:0031647+++GO:0008104+++GO:0031623+++GO:0071404+++GO:2000145+++GO:0061462
NM_001303108.1	84302			NP_001290037.1	NM_001303108.1	TMEM246	mRNA	GO:0016021+++GO:0016020	cellular_component	membrane part+++membrane	coding	BestRefSeq	known	NC_000009.12	101473158	4215	-	101486770	403	2	101486568-101486770,101473158-101477169	2034012	1.01487e+17	1.01487e+17	0.227	0.245	0.242	0.286	0	0.000117	6.98985	0.0165894					GO:0016021+++GO:0016020
NM_001303402.1	57599	K15361		NP_001290331.1	NM_001303402.1	WDR48	mRNA	GO:0005764+++GO:0005770+++GO:0005768+++GO:0005634+++GO:0005737+++GO:0005654+++GO:0043231	cellular_component	organelle+++cell part+++membrane-enclosed lumen+++cell+++organelle part	coding	BestRefSeq	known	NC_000003.12	39051986	3923	+	39096671	595	18	39051986-39052073,39063050-39063190,39066548-39066630,39066746-39066875,39068771-39068859,39069643-39069744,39074726-39074950,39077139-39077213,39078137-39078239,39079711-39079808,39084155-39084262,39084645-39084741,39085515-39085610,39088128-39088233,39089231-39089318,39091625-39091701,39093874-39094066,39094648-39096671	88,141,83,130,89,102,225,75,103,98,108,97,96,106,88,77,193,2024	3.9052e+143	3.90521e+143	0.22	0.299	0.202	0.278	0	1.86e-08	-21.9819	1.31e-05	3460				GO:0005770+++GO:0005764+++GO:0005654+++GO:0005737+++GO:0043231+++GO:0005768+++GO:0005634	GO:0036459+++GO:0043130+++GO:0005515	GO:0008584+++GO:0016579+++GO:0007283+++GO:0006974+++GO:0048872+++GO:0072520+++GO:0048568+++GO:1902525+++GO:0048705+++GO:0016032+++GO:0000724+++GO:0050679+++GO:0043588+++GO:0007338+++GO:0042769+++GO:0035264+++GO:1903003
NM_001303523.1	9878			NP_001290452.1	NM_001303523.1	TOX4	mRNA	GO:0048471+++GO:0001726+++GO:0032587+++GO:0070062+++GO:0005884+++GO:0005925+++GO:0005615+++GO:0015629+++GO:0031225+++GO:0000785+++GO:0000784+++GO:0030175+++GO:0005576+++GO:0005856+++GO:0005634+++GO:0042627+++GO:0001891+++GO:0009986+++GO:0001725+++GO:0032432+++GO:0005737+++GO:0034361+++GO:0005886+++GO:0042995+++GO:0005829+++GO:0030054+++GO:0072357+++GO:0016020+++GO:0002102	cellular_component	extracellular region part+++supramolecular complex+++protein-containing complex+++organelle+++cell part+++membrane part+++membrane-enclosed lumen+++extracellular region+++cell junction+++membrane+++cell+++organelle part	coding	BestRefSeq	known	NC_000014.9	21477176	4471	+	21499177	598	8	21477176-21477284,21487451-21487693,21488590-21488850,21489173-21489403,21492296-21492376,21492508-21493257,21495229-21495392,21496546-21499177	109,243,261,231,81,750,164,2632	2.14772e+63	2.14773e+63	0.23	0.272	0.228	0.271	0	4.42e-08	-21.4003	1.54e-05					GO:0009986+++GO:0002102+++GO:0015629+++GO:0000784+++GO:0030175+++GO:0005884+++GO:0001725+++GO:0001726+++GO:0005886+++GO:0005615+++GO:0048471+++GO:0001891+++GO:0070062+++GO:0072357+++GO:0005737+++GO:0042627+++GO:0031225+++GO:0016020+++GO:0005634+++GO:0032432+++GO:0005576+++GO:0005856+++GO:0000785+++GO:0032587+++GO:0042995+++GO:0030054+++GO:0005925+++GO:0034361+++GO:0005829	GO:0004465+++GO:0003677+++GO:0004620+++GO:0046872+++GO:0005102+++GO:0034185+++GO:0052689+++GO:0042802+++GO:0051020+++GO:0004806+++GO:0005178+++GO:0016787+++GO:0005515+++GO:0000981+++GO:0005509+++GO:0017129+++GO:0003779+++GO:0008201+++GO:0051015	GO:0010744+++GO:0051017+++GO:0009749+++GO:0016477+++GO:0051639+++GO:0006644+++GO:0016042+++GO:0006357+++GO:0034371+++GO:0031100+++GO:0034372+++GO:0070328+++GO:0006633+++GO:0042632+++GO:0019432+++GO:0050729+++GO:0010886+++GO:0035722+++GO:0010890+++GO:0009617+++GO:0055096+++GO:0071803+++GO:0090197+++GO:0002286+++GO:0006629+++GO:0051004+++GO:0006641+++GO:0009409+++GO:0022617+++GO:0019433+++GO:003315…
NM_001304500.1	123811	K16535	ENST00000575744.5	NP_001291429.1	NM_001304500.1	FOPNL	mRNA	GO:0005814+++GO:0005929+++GO:0036064+++GO:0031514+++GO:0034451+++GO:0005856+++GO:0005813+++GO:0005634+++GO:0005815+++GO:0005737+++GO:0042995	cellular_component	organelle+++cell part+++cell+++organelle part	coding	BestRefSeq	known	NC_000016.10	15865719	2112	-	15888649	108	4	15888558-15888649,15879804-15879888,15873491-15873627,15865719-15867516	92,85,137,1798	1.58886e+31	1.58886e+31	0.212	0.295	0.179	0.315	0	5.26e-07	-7.85382	0.000104					GO:0005929+++GO:0005815+++GO:0036064+++GO:0005634+++GO:0005737+++GO:0034451+++GO:0005813+++GO:0042995+++GO:0005856+++GO:0031514+++GO:0005814		GO:0030030+++GO:0060271+++GO:0034453
NM_001305035.1	7582	K09228		NP_001291964.1	NM_001305035.1	ZNF33B	mRNA	GO:0005634	cellular_component	organelle+++cell part+++cell	coding	BestRefSeq	known	NC_000010.11	42589084	6351	-	42638837	666	6	42638474-42638837,42636920-42636972,42632295-42632439,42631929-42632024,42614282-42614358,42589084-42594699	364,53,145,96,77,5616	4.26385e+47	4.26388e+47	0.209	0.34	0.188	0.264	0	1.66e-07	-7.90071	3.68e-05		H01852+++H00480+++H00513			GO:0005634	GO:0003677+++GO:0000981+++GO:0046872+++GO:0003676+++GO:0005515	GO:0006355+++GO:0006357
NM_001305038.1	7582	K09228		NP_001291967.1	NM_001305038.1	ZNF33B	mRNA	GO:0005634	cellular_component	organelle+++cell part+++cell	coding	BestRefSeq	known	NC_000010.11	42589084	6298	-	42638837	666	5	42638474-42638837,42632295-42632439,42631929-42632024,42614282-42614358,42589084-42594699	364,145,96,77,5616	4.26385e+39	4.26388e+39	0.209	0.34	0.188	0.264	0	6.47e-08	21.1292	1.92e-05		H00513+++H01852+++H00480			GO:0005634	GO:0046872+++GO:0003676+++GO:0005515+++GO:0000981+++GO:0003677	GO:0006357+++GO:0006355
NM_001305275.1	375790	K06254	ENST00000620552.4	NP_001292204.1	NM_001305275.1	AGRN	mRNA	GO:0005604+++GO:0005796+++GO:0070062+++GO:0045202+++GO:0062023+++GO:0016021+++GO:0043202+++GO:0005576+++GO:0005886+++GO:0005829+++GO:0030054+++GO:0016020	cellular_component	extracellular region part+++organelle+++cell part+++membrane part+++membrane-enclosed lumen+++synapse+++extracellular region+++cell junction+++membrane+++cell+++organelle part	coding	BestRefSeq	known	NC_000001.11	1020123	7395	+	1056119	2068	39	1020123-1020373,1022201-1022462,1035277-1035324,1040665-1040880,1041173-1041397,1041478-1041702,1041956-1042162,1043239-1043457,1043538-1043732,1043823-1044023,1044109-1044257,1044334-1044439,1045161-1045277,1045359-1045523,1045733-1045876,1045964-1046088,1046160-1046265,1046397-1046735,1046820-1046957,1047327-1047454,1047573-1047687,1047776-1047895,1048012-1048365,1048867-1049059,1049236-1049451…	251,262,48,216,225,225,207,219,195,201,149,106,117,165,144,125,106,339,138,128,115,120,354,193,216,230,135,97,165,112,12,117,193,88,24,33,225,104,1296	1020123,1022201,1035277,1040665,1041173,1041478,1041956,1043239,1043538,1043823,1044109,1044334,1045161,1045359,1045733,1045964,1046160,1046397,1046820,1047327,1047573,1047776,1048012,1048867,1049236,1049566,1049903,1050233,1050427,1050726,1051032,1051253,1051453,1051728,1051993,1053461,1053753,1054448,1054824	1020373,1022462,1035324,1040880,1041397,1041702,1042162,1043457,1043732,1044023,1044257,1044439,1045277,1045523,1045876,1046088,1046265,1046735,1046957,1047454,1047687,1047895,1048365,1049059,1049451,1049795,1050037,1050329,1050591,1050837,1051043,1051369,1051645,1051815,1052016,1053493,1053977,1054551,1056119	0.336	0.154	0.339	0.171	0	2.68e-05	-7.32643	0.00427346	4512	H00770			GO:0045202+++GO:0005796+++GO:0016021+++GO:0005576+++GO:0043202+++GO:0005886+++GO:0030054+++GO:0070062+++GO:0062023+++GO:0005829+++GO:0016020+++GO:0005604	GO:0002162+++GO:0035374+++GO:0005515+++GO:0043236+++GO:0005200+++GO:0003674+++GO:0005509+++GO:0033691+++GO:0043395+++GO:0005201	GO:0008582+++GO:0045162+++GO:0030154+++GO:0007213+++GO:0045944+++GO:0050808+++GO:0045887+++GO:0007268+++GO:0001523+++GO:0043547+++GO:0007010+++GO:0043113+++GO:0007165+++GO:0030198+++GO:0007275+++GO:0006024+++GO:0006027+++GO:0051491
NM_001313945.1	387				NM_001313945.1	RHOA	mRNA	GO:0031234+++GO:0032587+++GO:0098978+++GO:0070062+++GO:0030667+++GO:0031982+++GO:0005925+++GO:0030027+++GO:0030424+++GO:0071944+++GO:0005938+++GO:0043296+++GO:0005768+++GO:0101003+++GO:0098794+++GO:0043197+++GO:0030496+++GO:0005856+++GO:0005634+++GO:0032153+++GO:0005737+++GO:0005886+++GO:0042995+++GO:0005829+++GO:0030054+++GO:0043231+++GO:0032154+++GO:0016020+++GO:0005789	cellular_component	synapse part+++extracellular region part+++organelle+++cell part+++membrane part+++extracellular region+++synapse+++cell junction+++membrane+++cell+++organelle part	coding	BestRefSeq	known	NC_000003.12	49359136	1812	-	49412097		5	49411845-49412097,49375434-49375493,49368428-49368548,49362496-49362626,49359136-49360382	253,60,121,131,1247	4.94118e+39	4.94121e+39	0.231	0.246	0.238	0.285	0	3.93e-08	21.4724	1.48e-05	04360+++04510+++04660+++04670+++04810+++04520+++04014+++04062+++05163+++04530+++04015+++04972+++04270+++05100+++04072+++04921+++04625+++04011+++04611+++04621+++04144+++05418+++05206+++04350+++05200+++05133+++05203+++04071+++04022+++05130+++04722+++04928+++05205+++04150+++05210+++04310+++05152+++04024				GO:0005886+++GO:0101003+++GO:0016020+++GO:0098978+++GO:0030054+++GO:0005856+++GO:0005768+++GO:0042995+++GO:0005938+++GO:0043231+++GO:0005737+++GO:0005789+++GO:0030667+++GO:0032153+++GO:0043197+++GO:0070062+++GO:0005829+++GO:0071944+++GO:0031234+++GO:0098794+++GO:0030424+++GO:0030496+++GO:0032154+++GO:0005925+++GO:0030027+++GO:0031982+++GO:0032587+++GO:0043296+++GO:0005634	GO:0005525+++GO:0051022+++GO:0019901+++GO:0019904+++GO:0005515+++GO:0017022+++GO:0003924+++GO:0019003+++GO:0000166	GO:0045727+++GO:0051301+++GO:0050919+++GO:0035385+++GO:0050772+++GO:0030307+++GO:0007010+++GO:0043366+++GO:0043525+++GO:1905274+++GO:1903427+++GO:0021795+++GO:0030154+++GO:0061383+++GO:1903673+++GO:0043524+++GO:0001666+++GO:0043200+++GO:0007266+++GO:0051924+++GO:1901224+++GO:0060071+++GO:0045665+++GO:0033144+++GO:0010812+++GO:0030334+++GO:0048010+++GO:2000145+++GO:0031532+++GO:0030521+++GO:004519…
NM_001313965.1	7037	K06503	ENST00000420415.5	NP_001300894.1	NM_001313965.1	TFRC	mRNA	GO:0048471+++GO:0070062+++GO:0042470+++GO:0072562+++GO:1903561+++GO:0005769+++GO:0030665+++GO:0005905+++GO:0016323+++GO:0005887+++GO:1990712+++GO:0005615+++GO:0005768+++GO:0016021+++GO:0005576+++GO:0009986+++GO:0009897+++GO:0010008+++GO:0031410+++GO:0005886+++GO:0055037+++GO:0016020	cellular_component	extracellular region part+++protein-containing complex+++organelle+++cell part+++membrane part+++extracellular region+++membrane+++cell+++organelle part	coding	BestRefSeq	known	NC_000003.12	196049284	4881	-	196082161	679	18	196082043-196082161,196077064-196077122,196073930-196074125,196072003-196072152,196071396-196071498,196069455-196069568,196068032-196068130,196067518-196067657,196065443-196065600,196064309-196064428,196062854-196062939,196062582-196062645,196060180-196060247,196058574-196058632,196058284-196058365,196055080-196055301,196053418-196053558,196049284-196052184	119,59,196,150,103,114,99,140,158,120,86,64,68,59,82,222,141,2901	1.96082e+161	1.96082e+161	0.221	0.283	0.192	0.304	0	4.55e-08	-21.3761	1.57e-05	04144+++04145+++04066+++04640+++04216				GO:0031410+++GO:1990712+++GO:0016323+++GO:0005887+++GO:0048471+++GO:0016021+++GO:0042470+++GO:0072562+++GO:0005576+++GO:0009986+++GO:0005615+++GO:1903561+++GO:0055037+++GO:0070062+++GO:0016020+++GO:0005886+++GO:0005769+++GO:0010008+++GO:0005768+++GO:0009897+++GO:0030665+++GO:0005905	GO:0033570+++GO:0005515+++GO:0001618+++GO:0042802+++GO:0042803+++GO:0003725+++GO:0003723+++GO:0004998	GO:0042127+++GO:0006879+++GO:0006897+++GO:0045780+++GO:0030890+++GO:0046718+++GO:0001558+++GO:0035690+++GO:0042102+++GO:0033572+++GO:0031623+++GO:0006826+++GO:0045830+++GO:0030316+++GO:0061024+++GO:0016032+++GO:0006898+++GO:1990830
NM_001316313.1	5190	K13339		NP_001303242.1	NM_001316313.1	PEX6	mRNA	GO:0097733+++GO:0005777+++GO:0005778+++GO:0005737+++GO:0042995+++GO:0005829+++GO:0016020+++GO:0001750	cellular_component	organelle+++cell part+++membrane+++cell+++organelle part	coding	BestRefSeq	known	NC_000006.12	42963873	3234	-	42979243	892	17	42978533-42979243,42974875-42975038,42974003-42974086,42969885-42969987,42969668-42969801,42968874-42968985,42968290-42968498,42967368-42967563,42966782-42966858,42966525-42966657,42966242-42966447,42966044-42966105,42965681-42965789,42965252-42965368,42965075-42965152,42964790-42964929,42963873-42964471	711,164,84,103,134,112,209,196,77,133,206,62,109,117,78,140,599	4.29785e+135	4.29792e+135	0.325	0.181	0.294	0.2	0	1.16e-07	20.7195	2.77e-05	4146	H01342+++H00205+++H01575			GO:0016020+++GO:0005737+++GO:0005777+++GO:0097733+++GO:0005829+++GO:0042995+++GO:0005778+++GO:0001750	GO:0005524+++GO:0008022+++GO:0044877+++GO:0042623+++GO:0016887+++GO:0005515+++GO:0000166	GO:0016561+++GO:0006625+++GO:0016558+++GO:0007031+++GO:0050821
NM_001316327.1	5580	K06068		NP_001303256.1	NM_001316327.1	PRKCD	mRNA	GO:0048471+++GO:0070062+++GO:0035578+++GO:0005783+++GO:0016363+++GO:0005576+++GO:0005634+++GO:0005737+++GO:0005886+++GO:0005829+++GO:0005654+++GO:0016020+++GO:0005911	cellular_component	extracellular region part+++organelle+++cell part+++membrane-enclosed lumen+++extracellular region+++cell junction+++membrane+++cell+++organelle part	coding	BestRefSeq	known	NC_000003.12	53161521	2668	+	53192717	676	19	53161521-53161575,53165104-53165215,53178404-53178537,53179577-53179776,53181207-53181267,53181444-53181606,53181701-53181732,53183121-53183206,53183452-53183581,53184874-53184974,53185604-53185700,53185927-53186027,53186167-53186340,53186604-53186695,53187340-53187402,53188720-53188858,53189058-53189246,53189873-53190001,53192108-53192717	55,112,134,200,61,163,32,86,130,101,97,101,174,92,63,139,189,129,610	5.31615e+151	5.31616e+151	0.27	0.254	0.266	0.21	0	2.58e-09	-9.2906	6.36e-06	04722+++04750+++04931+++04621+++04270+++04062+++04625+++04140+++04933+++04666+++04912+++04915+++04930				GO:0005911+++GO:0005886+++GO:0005829+++GO:0035578+++GO:0048471+++GO:0070062+++GO:0016363+++GO:0005737+++GO:0005783+++GO:0016020+++GO:0005654+++GO:0005634+++GO:0005576	GO:0019899+++GO:0004715+++GO:0000166+++GO:0004672+++GO:0005524+++GO:0043560+++GO:0008047+++GO:0019900+++GO:0004699+++GO:0005515+++GO:0016301+++GO:0046872+++GO:0016740+++GO:0019901+++GO:0004674+++GO:0004697	GO:0032930+++GO:2000755+++GO:0090398+++GO:0006915+++GO:0042119+++GO:0042100+++GO:2000304+++GO:0016572+++GO:2001235+++GO:0018108+++GO:0042742+++GO:0002223+++GO:0008631+++GO:0030837+++GO:0016064+++GO:0032147+++GO:0060333+++GO:0032956+++GO:2001022+++GO:2000753+++GO:0018105+++GO:0042307+++GO:0038096+++GO:0050821+++GO:0051490+++GO:0043407+++GO:0050732+++GO:0070301+++GO:0018107+++GO:0032079+++GO:000716…
NM_001317200.1	51523	K22760	ENST00000511048.1	NP_001304129.1	NM_001317200.1	CXXC5	mRNA	GO:0005634+++GO:0005737+++GO:0005829+++GO:0005654	cellular_component	organelle+++cell part+++membrane-enclosed lumen+++cell+++organelle part	coding	BestRefSeq	known	NC_000005.10	139648925	2192	+	139683885	322	3	139648925-139649009,139680364-139681447,139682863-139683885	8510841023	1.39649e+26	1.39649e+26	0.286	0.224	0.273	0.216	0	9.55e-08	20.8569	2.5e-05					GO:0005654+++GO:0005737+++GO:0005634+++GO:0005829	GO:0003677+++GO:0046872+++GO:0005515+++GO:0008134+++GO:0008270+++GO:0043565	GO:0043123+++GO:0000122
NM_001317917.1	157769			NP_001304846.1	NM_001317917.1	FAM91A1	mRNA	GO:0005794+++GO:0005802+++GO:0031410	cellular_component	organelle+++cell part+++cell+++organelle part	coding	BestRefSeq	known	NC_000008.11	123768439	5536	+	123815452	596	24	123768439-123768774,123774080-123774164,123775147-123775298,123777265-123777322,123778025-123778092,123778659-123778772,123779985-123780082,123780480-123780542,123784470-123784576,123785081-123785119,123785629-123785741,123786495-123786610,123787261-123787373,123787664-123787750,123789613-123789745,123798090-123798238,123799520-123799654,123799772-123799885,123805267-123805339,123806080-123806229…	336,85,152,58,68,114,98,63,107,39,113,116,113,87,133,149,135,114,73,150,105,124,70,2934	###############################################################################################################################################################################################################################################################	###############################################################################################################################################################################################################################################################	0.199	0.294	0.18	0.327	0	1.37e-08	22.1859	1.27e-05					GO:0005802+++GO:0031410+++GO:0005794	GO:0005515	GO:0006886+++GO:0099041
NM_001318038.2	53947				NM_001318038.2	A4GALT	mRNA	GO:0005794+++GO:0016021+++GO:0005694+++GO:0000139+++GO:0005634+++GO:0030173+++GO:0016020+++GO:0000786	cellular_component	protein-containing complex+++organelle+++cell part+++membrane part+++cell+++membrane+++organelle part	coding	BestRefSeq	known	NC_000022.11	42692112	2164	-	42721301		3	42721165-42721301,42695491-42695631,42692112-42693997	1371411886	4.27212e+23	4.27213e+23	0.318	0.187	0.314	0.18	0	4.02e-08	-21.4643	1.49e-05	00603+++00601+++01100		M00068	R05960+++R11375+++R11377+++R11376	GO:0016020+++GO:0000786+++GO:0030173+++GO:0005794+++GO:0005634+++GO:0005694+++GO:0000139+++GO:0016021	GO:0016757+++GO:0016740+++GO:0015643+++GO:0050512+++GO:0008378+++GO:0003677	GO:0007009+++GO:0006629+++GO:0030261+++GO:0007275+++GO:0006486+++GO:0030154+++GO:0006688+++GO:0001576+++GO:0007283
NM_001318163.1	54517	K06176		NP_001305092.1	NM_001318163.1	PUS7	mRNA	GO:0005634	cellular_component	organelle+++cell part+++cell	coding	BestRefSeq	known	NC_000007.14	105456501	3301	-	105508520	667	16	105508115-105508520,105506189-105506273,105505955-105506056,105502420-105502564,105496954-105496971,105495142-105495253,105491540-105491617,105482312-105482440,105481052-105481177,105472132-105472193,105470688-105470848,105468337-105468463,105465313-105465414,105462621-105462750,105459168-105459259,105456501-105457926	406,85,102,145,18,112,78,129,126,62,161,127,102,130,92,1426	1.05508e+143	1.05509e+143	0.212	0.324	0.188	0.276	0	8.52e-08	20.9366	2.33e-05					GO:0005634	GO:0019899+++GO:0003723+++GO:0009982+++GO:0016853	GO:1990481+++GO:0009451+++GO:0001522+++GO:1902036+++GO:0008033+++GO:2000380+++GO:0017148+++GO:0031119
NM_001318951.1	7781	K14690		NP_001305880.1	NM_001318951.1	SLC30A3	mRNA	GO:0098978+++GO:0031902+++GO:0008021+++GO:0005764+++GO:0045202+++GO:0005770+++GO:0005765+++GO:0030285+++GO:0005887+++GO:0005768+++GO:0016021+++GO:0098686+++GO:0031410+++GO:0005737+++GO:0005886+++GO:0030672+++GO:0030054+++GO:0043005+++GO:0016020	cellular_component	synapse part+++organelle+++cell part+++membrane part+++synapse+++cell junction+++membrane+++cell+++organelle part	coding	BestRefSeq	known	NC_000002.12	27254572	1957	-	27275321	375	8	27275177-27275321,27258753-27258934,27258161-27258307,27257905-27258058,27257154-27257352,27256788-27256893,27256386-27256520,27254572-27255460	1.45182e+23	2.72752e+63	2.72753e+63	0.288	0.155	0.328	0.229	0	9.04e-06	-7.39153	0.00155062					GO:0005765+++GO:0016021+++GO:0005770+++GO:0031410+++GO:0005768+++GO:0031902+++GO:0005887+++GO:0030672+++GO:0008021+++GO:0005737+++GO:0005764+++GO:0030285+++GO:0016020+++GO:0098978+++GO:0005886+++GO:0043005+++GO:0030054+++GO:0098686+++GO:0045202	GO:0005515+++GO:0005385+++GO:0008324+++GO:0015633	GO:0071577+++GO:0006812+++GO:0010043+++GO:0006829+++GO:0006811+++GO:0051050+++GO:0055085+++GO:0098655+++GO:0099180+++GO:0061088
NM_001320540.1	80262			NP_001307469.1	NM_001320540.1	C16orf70	mRNA	GO:0005802+++GO:0030425+++GO:0030672	cellular_component	synapse part+++organelle+++cell part+++synapse+++membrane+++cell+++organelle part	coding	BestRefSeq	known	NC_000016.10	67109893	2810	+	67148544	422	17	67109893-67109989,67110145-67110239,67120112-67120194,67125959-67126042,67131286-67131329,67132446-67132525,67132817-67132911,67134168-67134265,67134355-67134467,67139984-67140117,67140511-67140594,67144294-67144376,67144834-67144877,67145376-67145419,67145570-67145628,67146278-67146350,67147045-67148544	97,95,83,84,44,80,95,98,113,134,84,83,44,44,59,73,1500	6.71099e+135	6.711e+135	0.234	0.225	0.27	0.271	0	1.59e-08	8.21957	1.3e-05					GO:0030672+++GO:0005802+++GO:0030425	GO:0005515	GO:0043001
NM_001320759.1	7156	K03165		NP_001307688.1	NM_001320759.1	TOP3A	mRNA	GO:0005739+++GO:0016605+++GO:0005694+++GO:0005634+++GO:0005654	cellular_component	organelle+++cell part+++membrane-enclosed lumen+++cell+++organelle part	coding	BestRefSeq	known	NC_000017.11	18271428	6620	-	18315092	906	18	18314599-18315092,18308882-18308941,18306891-18306966,18305112-18305220,18302580-18302723,18302264-18302434,18301885-18301985,18299559-18299633,18294703-18294785,18292645-18292852,18290842-18291027,18290557-18290686,18285407-18285520,18285142-18285307,18282698-18282841,18280536-18280658,18277675-18278357,18271428-18274980	494,60,76,109,144,171,101,75,83,208,186,130,114,166,144,123,683,3553	1.83146e+143	1.83151e+143	0.269	0.236	0.255	0.239	0	2.34e-09	-9.29036	6.07e-06	03460+++03440		M00414		GO:0005739+++GO:0005634+++GO:0005694+++GO:0005654+++GO:0016605	GO:0003917+++GO:0008270+++GO:0003677+++GO:0003697+++GO:0016853+++GO:0046872+++GO:0003916+++GO:0005515+++GO:0003676	GO:0032042+++GO:0006265+++GO:0051304+++GO:0051321+++GO:0006260
NM_001320822.1	22821	K12380		NP_001307751.1	NM_001320822.1	RASA3	mRNA	GO:0031235+++GO:0005886+++GO:0005829+++GO:0016020	cellular_component	cell part+++membrane part+++membrane+++cell	coding	BestRefSeq	known	NC_000013.11	113977783	4191	-	114077979	802	24	114077803-114077979,114073720-114073837,114052052-114052155,114041000-114041094,114029811-114029887,114027847-114027927,114027389-114027461,114024279-114024355,114021404-114021508,114018763-114018919,114018104-114018252,114017237-114017351,114016197-114016271,114015209-114015332,114013142-114013248,114011171-114011248,114009387-114009464,114007533-114007606,114000826-114000932,113999585-113999667…	177,118,104,95,77,81,73,77,105,157,149,115,75,124,107,78,78,74,107,83,209,104,184,1640	###############################################################################################################################################################################################################################################################	###############################################################################################################################################################################################################################################################	0.278	0.243	0.261	0.218	0	4.79e-09	-22.8776	8.86e-06	04014+++04013				GO:0005829+++GO:0016020+++GO:0005886+++GO:0031235	GO:0005096+++GO:0046872+++GO:0015278	GO:0051209+++GO:0046580+++GO:0035556+++GO:0007165+++GO:0043087+++GO:0000165+++GO:0043547
NM_001320941.1	3658	K22416		NP_001307870.1	NM_001320941.1	IREB2	mRNA	GO:0005739+++GO:0030424+++GO:0005737+++GO:0005829	cellular_component	organelle+++cell part+++cell	coding	BestRefSeq	known	NC_000015.10	78438176	6297	+	78501456	713	21	78438176-78438356,78439795-78439881,78462922-78463087,78465251-78465388,78466271-78466489,78471741-78471924,78473242-78473381,78476188-78476359,78478297-78478397,78483318-78483434,78484761-78484920,78485705-78485840,78487733-78487817,78488180-78488336,78488647-78488771,78490422-78490526,78490619-78490761,78493909-78494056,78494142-78494264,78497126-78497311,78498033-78501456	181,87,166,138,219,184,140,172,101,117,160,136,85,157,125,105,143,148,123,186,3424	7.84382e+167	7.84384e+167	0.202	0.298	0.181	0.318	0	2.91e-08	-21.684	1.43e-05					GO:0005739+++GO:0005737+++GO:0005829+++GO:0030424	GO:0030350+++GO:0003994+++GO:0051536+++GO:0051539+++GO:0003723+++GO:0046872+++GO:0001069+++GO:0005515+++GO:0030371	GO:0017148+++GO:0010040+++GO:0071287+++GO:0034101+++GO:0007568+++GO:0030316+++GO:0006782+++GO:1990910+++GO:0006417+++GO:0006879+++GO:0014732+++GO:0046688+++GO:0071300+++GO:0007420+++GO:0071456+++GO:0010043+++GO:0032526+++GO:0014823+++GO:0006101+++GO:0009791+++GO:0072705+++GO:0090650+++GO:0071364+++GO:0071283+++GO:0006826+++GO:0006099+++GO:1904373+++GO:0010041
NM_001321157.1	79828			NP_001308086.1	NM_001321157.1	METTL8	mRNA	GO:0005634+++GO:0005737	cellular_component	organelle+++cell part+++cell	coding	BestRefSeq	known	NC_000002.12	171315746	9916	-	171434803	455	11	171434674-171434803,171414603-171414726,171392043-171392197,171360422-171360513,171339184-171339554,171337453-171337502,171331804-171331867,171330559-171330698,171326042-171326148,171325841-171325906,171315746-171324362	130,124,155,92,371,50,64,140,107,66,8617	1.71435e+98	1.71435e+98	0.208	0.292	0.209	0.29	0	6.61e-08	21.1137	1.95e-05					GO:0005737+++GO:0005634	GO:0008174+++GO:0004402+++GO:0016740+++GO:0052735+++GO:0008168	GO:0032259+++GO:0080009+++GO:0045444+++GO:0007519+++GO:0030488+++GO:0016573
NM_001321186.1	727866			NP_001308115.1	NM_001321186.1	FAM156B	mRNA	GO:0016021+++GO:0005635	cellular_component	organelle+++cell part+++membrane part+++membrane+++cell+++organelle part	coding	BestRefSeq	known	NC_000023.11	52891599	1751	+	52908560	213	4	52891599-52891730,52899468-52899541,52900568-52900660,52907109-52908560	132,74,93,1452	5.28916e+31	5.28917e+31	0.294	0.235	0.264	0.208	0	1.11e-06	-7.79917	0.000211					GO:0005635+++GO:0016021	GO:0035064
NM_001321288.1	115201	K08342		NP_001308217.1	NM_001321288.1	ATG4A	mRNA	GO:0005737	cellular_component	cell part+++cell	coding	BestRefSeq	known	NC_000023.11	108091667	2359	+	108154671	321	13	108091667-108091879,108126077-108126187,108128781-108128852,108131260-108131358,108134057-108134158,108134339-108134411,108137091-108137170,108137804-108137991,108138113-108138191,108150152-108150297,108151802-108151858,108152979-108153087,108153642-108154671	213,111,72,99,102,73,80,188,79,146,57,109,1030	1.08092e+116	1.08092e+116	0.229	0.296	0.203	0.271	0	1.23e-08	-22.2587	1.24e-05	04136+++04138+++04140				GO:0005737	GO:0004197+++GO:0008234+++GO:0005515+++GO:0008233+++GO:0016787	GO:0006914+++GO:0000045+++GO:0051697+++GO:0006508+++GO:0015031
NM_001321323.1	284370				NM_001321323.1	ZNF615	mRNA	GO:0005634	cellular_component	organelle+++cell part+++cell	coding	BestRefSeq	known	NC_000019.10	51991334	3850	-	52008230		5	52008141-52008230,52002155-52002281,52001813-52001908,52000346-52000378,51991334-51994837	90,127,96,33,3504	5.20081e+39	5.20082e+39	0.198	0.337	0.188	0.276	0	6.88e-05	7.32273	0.0102975		H00480+++H01852+++H00513			GO:0005634	GO:0003677+++GO:0003676+++GO:0046872+++GO:0000981	GO:0006355+++GO:0006357
NM_001321390.1	27013			NP_001308319.1	NM_001321390.1	CNPPD1	mRNA	GO:0016021+++GO:0016020	cellular_component	membrane part+++membrane	coding	BestRefSeq	known	NC_000002.12	219171897	1995	-	219178174	410	9	219178121-219178174,219176760-219176847,219176223-219176331,219175591-219175672,219174988-219175108,219174778-219174906,219174146-219174207,219173350-219173467,219171897-219173128	54,88,109,82,121,129,62,118,1232	2.19178e+80	2.19178e+80	0.291	0.175	0.29	0.244	0	3.33e-08	21.5852	1.45e-05					GO:0016020+++GO:0016021	GO:0019901	GO:0000079
NM_001321458.1	51455	K03515		NP_001308387.1	NM_001321458.1	REV1	mRNA	GO:0005634+++GO:0005654	cellular_component	organelle+++cell part+++membrane-enclosed lumen+++cell+++organelle part	coding	BestRefSeq	known	NC_000002.12	99400475	4896	-	99490056	761	24	99489817-99490056,99464922-99464985,99462496-99462622,99449336-99449504,99442317-99442469,99438601-99439310,99435834-99435941,99434332-99434448,99429840-99429945,99424773-99424899,99424152-99424280,99421499-99421653,99418828-99418947,99412731-99412951,99410695-99410867,99408029-99408131,99406325-99406490,99405910-99406106,99404444-99404677,99403695-99403815,99402889-99403106,99402644-99402800,994…	240,64,127,169,153,710,108,117,106,127,129,155,120,221,173,103,166,197,234,121,218,157,103,878	9.94898e+191	9.94901e+191	0.229	0.307	0.206	0.259	0	5.2e-08	-21.2869	1.68e-05	3460				GO:0005634+++GO:0005654	GO:0016740+++GO:0005515+++GO:0017125+++GO:0046872+++GO:0016779+++GO:0003677+++GO:0003684	GO:0006281+++GO:0042276+++GO:0006260+++GO:0071897+++GO:0006974+++GO:0019985+++GO:0009411
NM_001321507.1	151011	K16940		NP_001308436.1	NM_001321507.1	2025-09-10	mRNA	GO:0032160+++GO:0005940+++GO:0015630+++GO:0031105+++GO:0005856+++GO:0005737	cellular_component	protein-containing complex+++organelle+++cell part+++cell+++organelle part	coding	BestRefSeq	known	NC_000002.12	109542797	4667	-	109614206	317	8	109613798-109614206,109593051-109593119,109574581-109574767,109567815-109567976,109565763-109565859,109564366-109564534,109553087-109553219,109542797-109546237	409,69,187,162,97,169,133,3441	1.09614e+71	1.09614e+71	0.192	0.291	0.204	0.312	0	1.27e-07	20.6535	2.89e-05					GO:0005856+++GO:0005737+++GO:0032160+++GO:0005940+++GO:0015630+++GO:0031105	GO:0032947+++GO:0003924+++GO:0000166+++GO:0005515+++GO:0005525	GO:0000921+++GO:0060271+++GO:0051301+++GO:0007049+++GO:0000281
NM_001322006.1	5395	K10858		NP_001308935.1	NM_001322006.1	PMS2	mRNA	GO:0032389+++GO:0036464+++GO:0015630+++GO:0032300+++GO:0005634+++GO:0005886+++GO:0005829+++GO:0005654	cellular_component	protein-containing complex+++organelle+++cell part+++membrane-enclosed lumen+++membrane+++cell+++organelle part	coding	BestRefSeq	known	NC_000007.14	5970925	4994	-	6009106	810	14	6008997-6009106,6005892-6006031,6003972-6004058,6003690-6003792,6002453-6002636,5999108-5999275,5997326-5997423,5995534-5995633,5991973-5992057,5986759-5987620,5982824-5982991,5978596-5978696,5977588-5977757,5970925-5973542	110,140,87,103,184,168,98,100,85,862,168,101,170,2618	6.009e+97	6.00911e+97	0.246	0.275	0.23	0.248	0	2.1e-05	-1.36257	0.00342405	03460+++03430	H00876	M00295		GO:0032300+++GO:0005886+++GO:0005829+++GO:0005634+++GO:0032389+++GO:0036464+++GO:0015630+++GO:0005654	GO:0016887+++GO:0005515+++GO:0030983+++GO:0004519+++GO:0003697+++GO:0016787+++GO:0003677+++GO:0032138+++GO:0032407+++GO:0005524+++GO:0004518	GO:0042493+++GO:0090305+++GO:0016446+++GO:0006298+++GO:0006281+++GO:0006974
NM_001322047.1	102724843			NP_001308976.1	NM_001322047.1	LOC102724843	mRNA				coding	BestRefSeq	known	NC_000021.9	7048859	2353	+	7087230	120	3	7048859-7049060,7081049-7081213,7085245-7087230	2021651986	7.04886e+20	7.04906e+20	0.201	0.294	0.187	0.317	0	7.07e-05	-6.42571	0.0105654
NM_001322226.1	7436				NM_001322226.1	VLDLR	mRNA	GO:0005765+++GO:0005905+++GO:0005615+++GO:0043235+++GO:0016021+++GO:0034361+++GO:0005886+++GO:0016020	cellular_component	extracellular region part+++protein-containing complex+++organelle+++cell part+++membrane part+++extracellular region+++cell+++membrane+++organelle part	coding	BestRefSeq	known	NC_000009.12	2621774	5066	+	2656103		17	2621774-2622271,2635453-2635572,2639859-2639981,2643160-2643531,2643628-2643750,2643837-2643959,2644734-2644853,2644957-2645082,2645574-2645745,2646334-2646552,2647474-2647592,2648208-2648347,2648669-2648810,2650370-2650516,2651874-2651954,2652780-2652949,2653833-2656103	498,120,123,372,123,123,120,126,172,219,119,140,142,147,81,170,2271	2.62177e+118	2.62227e+118	0.24	0.267	0.221	0.273	0	1.21e-07	20.6883	2.83e-05		H01204			GO:0016020+++GO:0016021+++GO:0034361+++GO:0005765+++GO:0005615+++GO:0005886+++GO:0005905+++GO:0043235	GO:0005041+++GO:0048306+++GO:0030229+++GO:0005515+++GO:0034437+++GO:0034189+++GO:0034185+++GO:0005509+++GO:0038025	GO:0034436+++GO:0032802+++GO:1900006+++GO:0008203+++GO:0006897+++GO:0021517+++GO:0034447+++GO:0006629+++GO:0038026+++GO:0000122+++GO:0045860+++GO:0006869+++GO:0007399+++GO:0048813+++GO:0007411+++GO:0008202+++GO:0006898+++GO:0007613+++GO:0007165
NM_001322489.1	3257				NM_001322489.1	HPS1	mRNA	GO:0005764+++GO:0031410+++GO:0005737+++GO:0005829+++GO:0031085	cellular_component	protein-containing complex+++organelle+++cell part+++cell	coding	BestRefSeq	known	NC_000010.11	98416198	3541	-	98446963		18	98446807-98446963,98445300-98445413,98443124-98443240,98435635-98435772,98433940-98434091,98431131-98431291,98430571-98430670,98429573-98429642,98427215-98427264,98425818-98425985,98425541-98425720,98424313-98424374,98423753-98423887,98423603-98423668,98422369-98422513,98420045-98420158,98418175-98418257,98416198-98417726	157,114,117,138,152,161,100,70,50,168,180,62,135,66,145,114,83,1529	9.84468e+143	9.8447e+143	0.281	0.198	0.311	0.209	0	2.07e-06	7.77831	0.000385		H00166			GO:0005829+++GO:0031410+++GO:0005737+++GO:0031085+++GO:0005764	GO:0005515+++GO:0005085+++GO:0046983	GO:1903232+++GO:0050896+++GO:0007601+++GO:0007040
NM_001322941.1	29940	K01794		NP_001309870.1	NM_001322941.1	DSE	mRNA	GO:0005794+++GO:0016021+++GO:0005783+++GO:0000139+++GO:0005829+++GO:0005654+++GO:0016020	cellular_component	organelle+++cell part+++membrane part+++membrane-enclosed lumen+++cell+++membrane+++organelle part	coding	BestRefSeq	known	NC_000006.12	116370870	4124	+	116438291	771	6	116370870-116371121,116399198-116399662,116426574-116426827,116430954-116431193,116433343-116433550,116435587-116438291	2.52465e+18	1.16371e+53	1.16371e+53	0.235	0.28	0.216	0.269	0	2.74e-08	-21.7247	1.43e-05	01100+++00532			R04104	GO:0005794+++GO:0016021+++GO:0005829+++GO:0016020+++GO:0000139+++GO:0005783+++GO:0005654	GO:0047757+++GO:0016853	GO:0030206+++GO:0015012+++GO:0030208
NM_001323674.1	6935				NM_001323674.1	ZEB1	mRNA	GO:0005634+++GO:0005667+++GO:0005829+++GO:0005654	cellular_component	protein-containing complex+++organelle+++cell part+++membrane-enclosed lumen+++cell+++organelle part	coding	BestRefSeq	known	NC_000010.11	31319172	5766	+	31529814		7	31319172-31319292,31461037-31461237,31510673-31510875,31514603-31514708,31520126-31521936,31523933-31524113,31526672-31529814	1.21201e+22	3.13192e+55	3.13193e+55	0.195	0.327	0.193	0.284	0	0.000407	5.2138	0.0495925	5206	H00960+++H00961+++H00908			GO:0005829+++GO:0005667+++GO:0005634+++GO:0005654	GO:0008270+++GO:0003676+++GO:0000981+++GO:0003713+++GO:0046872+++GO:0070888+++GO:0008134+++GO:0003677+++GO:0003714+++GO:0003700+++GO:0001227+++GO:0003682+++GO:0005515	GO:0007389+++GO:0019221+++GO:0006955+++GO:0006357+++GO:0048596+++GO:0008285+++GO:0030154+++GO:0071230+++GO:0033081+++GO:0045602+++GO:0045944+++GO:0007417+++GO:0030857+++GO:0051150+++GO:0090103+++GO:0017015+++GO:0010464+++GO:0048752+++GO:0000122+++GO:0007399+++GO:0045666+++GO:0048513+++GO:0008283+++GO:0051216+++GO:0045892+++GO:0048598+++GO:0048704
NM_001324090.1	7417	K15040		NP_001311019.1	NM_001324090.1	VDAC2	mRNA	GO:0001669+++GO:0008021+++GO:0005739+++GO:0045121+++GO:0043209+++GO:0042645+++GO:0016021+++GO:0005783+++GO:0005741+++GO:0005634+++GO:0005737+++GO:0046930+++GO:0005829+++GO:0043231+++GO:0016020+++GO:0005789	cellular_component	synapse part+++protein-containing complex+++organelle+++cell part+++membrane-enclosed lumen+++membrane part+++synapse+++nucleoid+++membrane+++cell+++organelle part	coding	BestRefSeq	known	NC_000010.11	75210154	1871	+	75231448	255	12	75210154-75210212,75210542-75210938,75211134-75211189,75212230-75212298,75214021-75214070,75217946-75217991,75219063-75219215,75219304-75219356,75220743-75220970,75222252-75222402,75229644-75229701,75230898-75231448	59,397,56,69,50,46,153,53,228,151,58,551	7.52102e+95	7.52102e+95	0.256	0.255	0.236	0.253	0	0.000129	7.28409	0.0181166	05016+++04020+++04218+++04217+++05166+++05012+++04022+++04216+++04979+++04621				GO:0005783+++GO:0005829+++GO:0045121+++GO:0016021+++GO:0043231+++GO:0005789+++GO:0008021+++GO:0016020+++GO:0043209+++GO:0005737+++GO:0005741+++GO:0046930+++GO:0005739+++GO:0005634+++GO:0001669+++GO:0042645	GO:0019899+++GO:0005515+++GO:0050660+++GO:0008941+++GO:0008308+++GO:0047726+++GO:0009055+++GO:0050661+++GO:0003958+++GO:0015288+++GO:0016787+++GO:0016491+++GO:0004128+++GO:0000166+++GO:0010181	GO:0007339+++GO:0007584+++GO:0046210+++GO:0045542+++GO:0032332+++GO:0070988+++GO:0019395+++GO:0003420+++GO:2001243+++GO:0009725+++GO:0009437+++GO:0009812+++GO:0060192+++GO:0098656+++GO:0090346+++GO:0043066+++GO:0071375+++GO:0022900+++GO:0071372+++GO:0055085+++GO:0055114+++GO:0042493+++GO:0090181+++GO:0071371+++GO:0043602+++GO:0006811+++GO:0043154+++GO:0090031+++GO:0006820+++GO:0032272+++GO:003277…
NM_001324237.1	3704	K01519		NP_001311166.1	NM_001324237.1	ITPA	mRNA	GO:0005737+++GO:0005829	cellular_component	cell part+++cell	coding	BestRefSeq	known	NC_000020.11	3208868	1093	+	3223870	110	8	3208868-3209033,3213169-3213226,3213319-3213383,3213985-3214058,3215281-3215312,3218517-3218632,3221841-3221917,3223366-3223870	166,58,65,74,32,116,77,505	3.20887e+55	3.20903e+55	0.305	0.213	0.257	0.225	0	8.89e-06	6.55722	0.00153071	00983+++00230+++01100	H00606		R02100+++R08243+++R00426+++R02720+++R01855+++R00720+++R03531	GO:0005829+++GO:0005737	GO:0000166+++GO:0046872+++GO:0036220+++GO:0036222+++GO:0047429+++GO:0004551+++GO:0042802+++GO:0035529+++GO:0016787+++GO:0035870	GO:0006195+++GO:0009143+++GO:0009117+++GO:0006193+++GO:0051276+++GO:0009204
NM_001324304.1	6185	K12667		NP_001311233.1	NM_001324304.1	RPN2	mRNA	GO:0016021+++GO:0005783+++GO:0008250+++GO:0005791+++GO:0000421+++GO:0016020+++GO:0005789	cellular_component	protein-containing complex+++organelle+++cell part+++membrane part+++cell+++membrane+++organelle part	coding	BestRefSeq	known	NC_000020.11	37179046	2563	+	37241623	647	18	37179046-37179369,37184180-37184373,37198397-37198492,37199050-37199225,37203885-37203960,37204767-37204901,37207273-37207449,37210047-37210165,37213760-37213865,37223878-37223969,37225688-37225802,37228550-37228744,37229973-37230059,37232296-37232391,37234020-37234095,37236580-37236709,37238402-37238449,37241303-37241623	324,194,96,176,76,135,177,119,106,92,115,195,87,96,76,130,48,321	3.7179e+143	3.71794e+143	0.249	0.247	0.265	0.24	0	1.43e-08	-22.1587	1.27e-05	04141+++00510+++00513+++01100		M00072		GO:0005791+++GO:0008250+++GO:0016020+++GO:0005789+++GO:0016021+++GO:0000421+++GO:0005783	GO:0004579+++GO:0043022+++GO:0005515	GO:0042493+++GO:0006487+++GO:0018279+++GO:0006486+++GO:0006464+++GO:0007568
NM_001324305.1	6185	K12667		NP_001311234.1	NM_001324305.1	RPN2	mRNA	GO:0016021+++GO:0005783+++GO:0008250+++GO:0005791+++GO:0000421+++GO:0016020+++GO:0005789	cellular_component	protein-containing complex+++organelle+++cell part+++membrane part+++cell+++membrane+++organelle part	coding	BestRefSeq	known	NC_000020.11	37179046	2563	+	37241623	647	18	37179046-37179369,37184180-37184373,37198397-37198492,37199050-37199225,37200447-37200494,37203885-37203960,37204767-37204901,37207273-37207449,37210047-37210165,37213760-37213865,37223878-37223969,37225688-37225802,37228550-37228744,37229973-37230059,37232296-37232391,37234020-37234095,37236580-37236709,37241303-37241623	324,194,96,176,48,76,135,177,119,106,92,115,195,87,96,76,130,321	3.7179e+143	3.71794e+143	0.25	0.243	0.265	0.242	0	0.000375	-3.93327	0.0461816	00510+++00513+++01100+++04141		M00072		GO:0005789+++GO:0008250+++GO:0005783+++GO:0016020+++GO:0005791+++GO:0000421+++GO:0016021	GO:0004579+++GO:0005515+++GO:0043022	GO:0006464+++GO:0006486+++GO:0007568+++GO:0018279+++GO:0006487+++GO:0042493
NM_001324363.1	55239				NM_001324363.1	OGFOD1	mRNA	GO:0010494+++GO:0005634+++GO:0005737+++GO:0005829	cellular_component	protein-containing complex+++organelle+++cell part+++cell	coding	BestRefSeq	known	NC_000016.10	56451480	2938	+	56477495		12	56451480-56451766,56453263-56453408,56458548-56458594,56462534-56462634,56466152-56466268,56466876-56466967,56467165-56467293,56470003-56470082,56470487-56470791,56474828-56474950,56475507-56475565,56476044-56477495	287,146,47,101,117,92,129,80,305,123,59,1452	5.64515e+95	5.64518e+95	0.229	0.28	0.222	0.269	0	6.71e-06	-7.55034	0.00117441					GO:0005634+++GO:0005737+++GO:0010494+++GO:0005829	GO:0051213+++GO:0031543+++GO:0031418+++GO:0016705+++GO:0046872+++GO:0005506+++GO:0031544+++GO:0016706+++GO:0016491	GO:0006449+++GO:0019511+++GO:0034063+++GO:0008283+++GO:0055114+++GO:0018126
NM_001324381.2	8505				NM_001324381.2	PARG	mRNA	GO:0005739+++GO:0005759+++GO:0005634+++GO:0005737+++GO:0005829+++GO:0005654+++GO:0043231	cellular_component	organelle+++cell part+++membrane-enclosed lumen+++cell+++organelle part	coding	BestRefSeq	known	NC_000010.11	49818274	3873	-	49942027		18	49941935-49942027,49935076-49935142,49933177-49934163,49932100-49932283,49922547-49922669,49922336-49922419,49915917-49915991,49885203-49885295,49879673-49879830,49869476-49869555,49865321-49865381,49861588-49861663,49857306-49857453,49843554-49843632,49841950-49842058,49832803-49832908,49820165-49820293,49818274-49819494	93,67,987,184,123,84,75,93,158,80,61,76,148,79,109,106,129,1221	4.99419e+143	4.9942e+143	0.22	0.313	0.19	0.277	0	2.94e-08	-21.676	1.43e-05					GO:0005739+++GO:0005829+++GO:0005737+++GO:0043231+++GO:0005634+++GO:0005759+++GO:0005654	GO:0004649+++GO:0016787+++GO:0005515	GO:0009225+++GO:1990966+++GO:0005975+++GO:0006282
NM_001329434.1	23165	K14310		NP_001316363.1	NM_001329434.1	NUP205	mRNA	GO:0031965+++GO:0034399+++GO:0044611+++GO:0005635+++GO:0005643+++GO:0005634+++GO:0016020	cellular_component	protein-containing complex+++organelle+++cell part+++membrane-enclosed lumen+++membrane+++cell+++organelle part	coding	BestRefSeq	known	NC_000007.14	135557914	6278	+	135648753	1654	43	135557914-135557972,135571105-135571247,135573654-135573825,135576270-135576414,135576969-135577128,135577796-135578024,135578751-135578926,135584832-135585007,135587575-135587691,135587855-135587992,135591450-135591600,135592987-135593192,135594547-135594729,135597368-135597418,135597998-135598207,135600870-135600969,135601370-135601507,135602805-135602994,135604340-135604460,135606145-135606226…	59,143,172,145,160,229,176,176,117,138,151,206,183,51,210,100,138,190,121,82,165,125,115,150,72,158,81,192,268,99,149,192,122,139,127,77,129,127,167,124,129,74,350	135557914,135571105,135573654,135576270,135576969,135577796,135578751,135584832,135587575,135587855,135591450,135592987,135594547,135597368,135597998,135600870,135601370,135602805,135604340,135606145,135606751,135607247,135614159,135615916,135616655,135617090,135617602,135618412,135619423,135619790,135622777,135625164,135626240,135627973,135630344,135635581,135637931,135638557,135643192,135644895…	135557972,135571247,135573825,135576414,135577128,135578024,135578926,135585007,135587691,135587992,135591600,135593192,135594729,135597418,135598207,135600969,135601507,135602994,135604460,135606226,135606915,135607371,135614273,135616065,135616726,135617247,135617682,135618603,135619690,135619888,135622925,135625355,135626361,135628111,135630470,135635657,135638059,135638683,135643358,135645018…	0.229	0.276	0.216	0.28	0	0.000203	-9.93473	0.0268611	3013	H01657	M00427		GO:0044611+++GO:0005634+++GO:0005635+++GO:0034399+++GO:0016020+++GO:0005643+++GO:0031965	GO:0005515+++GO:0017056	GO:0006999+++GO:0016032+++GO:0015031+++GO:0051028+++GO:0051292+++GO:0006913+++GO:0006406
NM_001329866.1	65263	K00286		NP_001316795.1	NM_001329866.1	PYCR3	mRNA	GO:0005829	cellular_component	cell part+++cell	coding	BestRefSeq	known	NC_000008.11	143603224	3307	-	143609614	266	6	143609458-143609614,143608062-143608126,143606953-143607132,143606467-143606619,143606062-143606154,143603224-143605882	157,65,180,153,93,2659	1.43609e+53	1.4361e+53	0.312	0.194	0.302	0.192	0	5.2e-08	-21.2869	1.68e-05	01130+++00330+++01100+++01110+++01230	H00558+++H00557+++H00679	M00015	R01251++++R03293++++R03291++++R01248	GO:0005829	GO:0004735	GO:0055129+++GO:0008652
NM_001330260.1	6334	K04840		NP_001317189.1	NM_001330260.1	SCN8A	mRNA	GO:0030018+++GO:0033268+++GO:0030424+++GO:0016021+++GO:0043194+++GO:0031410+++GO:0005886+++GO:0016020+++GO:0001518	cellular_component	supramolecular complex+++protein-containing complex+++organelle+++cell part+++membrane part+++cell+++membrane+++organelle part	coding	BestRefSeq	known	NC_000012.12	51591236	11556	+	51812864	1980	27	51591236-51591359,51662764-51663093,51684174-51684292,51686368-51686457,51687091-51687219,51689005-51689096,51699570-51699791,51701144-51701207,51702773-51702914,51705417-51705623,51706422-51706715,51721546-51721908,51745903-51746035,51751355-51751593,51762503-51762676,51765671-51766027,51768865-51769335,51769868-51769985,51770529-51770683,51774189-51774362,51780649-51780771,51786542-51786826,517…	124,330,119,90,129,92,222,64,142,207,294,363,133,239,174,357,471,118,155,174,123,285,54,138,105,271,6583	###############################################################################################################################################################################################################################################################	###############################################################################################################################################################################################################################################################	0.233	0.266	0.237	0.263	0	1.33e-07	20.6252	2.98e-05		H00606			GO:0005886+++GO:0031410+++GO:0016020+++GO:0016021+++GO:0001518+++GO:0030018+++GO:0033268+++GO:0030424+++GO:0043194	GO:0005524+++GO:0005244+++GO:0005248+++GO:0005272+++GO:0005515+++GO:0005216+++GO:0000166	GO:0006811+++GO:0086010+++GO:0006814+++GO:0007399+++GO:0034765+++GO:0034220+++GO:0042552+++GO:0055085+++GO:0007422+++GO:0035725+++GO:0019228
NM_001330264.1	7301	K05116	ENST00000559066.5	NP_001317193.1	NM_001330264.1	TYRO3	mRNA	GO:0005887+++GO:0043235+++GO:0016021+++GO:0005635+++GO:0005634+++GO:0009986+++GO:0005737+++GO:0005886+++GO:0016020+++GO:0005789	cellular_component	protein-containing complex+++organelle+++cell part+++membrane part+++membrane+++cell+++organelle part	coding	BestRefSeq	known	NC_000015.10	41559972	3936	+	41579338	845	19	41559972-41560296,41561127-41561310,41561539-41561639,41562548-41562718,41564184-41564270,41565026-41565141,41567360-41567537,41568217-41568362,41568878-41569022,41570027-41570156,41570240-41570340,41570604-41570699,41571038-41571118,41571595-41571687,41572443-41572564,41573002-41573111,41573308-41573467,41573679-41573815,41577886-41579338	325,184,101,171,87,116,178,146,145,130,101,96,81,93,122,110,160,137,1453	4.156e+151	4.15603e+151	0.299	0.214	0.279	0.208	0	2.21e-08	21.8631	1.37e-05					GO:0005635+++GO:0016021+++GO:0016020+++GO:0009986+++GO:0005887+++GO:0005634+++GO:0005886+++GO:0005789+++GO:0043235+++GO:0005737	GO:0016740+++GO:0004888+++GO:0005515+++GO:0016301+++GO:0043548+++GO:0004714+++GO:0046982+++GO:0017147+++GO:0001618+++GO:0000166+++GO:0004672+++GO:0004713+++GO:0005524	GO:0016055+++GO:0030168+++GO:0007165+++GO:0034122+++GO:0060068+++GO:0009968+++GO:0050728+++GO:0043277+++GO:0032940+++GO:0016310+++GO:0046777+++GO:0051250+++GO:0034446+++GO:0042698+++GO:0043066+++GO:0014065+++GO:0021885+++GO:0007218+++GO:0006468+++GO:0070050+++GO:0043524+++GO:0030154+++GO:0045824+++GO:0070527+++GO:0043491+++GO:0016032+++GO:0007155+++GO:0070374+++GO:0007283+++GO:0018108+++GO:004671…
NM_001330300.1	79595				NM_001330300.1	SAP130	mRNA	GO:0070822+++GO:0016607	cellular_component	protein-containing complex+++organelle+++cell part+++membrane-enclosed lumen+++cell+++organelle part	coding	BestRefSeq	known	NC_000002.12	127941217	4042	-	128028120		20	128027940-128028120,128026181-128026298,128017680-128017915,128016389-128016547,128014803-128014914,128013030-128013154,128010269-128010393,128000307-128000454,128000056-128000146,127999741-127999845,127996350-127996491,127993187-127993308,127989564-127989866,127986785-127986959,127954986-127955344,127950160-127950408,127949869-127949994,127945456-127945559,127942424-127942537,127941217-127942164	181,118,236,159,112,125,125,148,91,105,142,122,303,175,359,249,126,104,114,948	1.28028e+179	1.28028e+179	0.23	0.256	0.292	0.222	0	2.37e-07	7.83466	5.14e-05					GO:0070822+++GO:0016607		GO:0000122+++GO:0006351
NM_001330579.1	540	K17686		NP_001317508.1	NM_001330579.1	ATP7B	mRNA	GO:0048471+++GO:0005794+++GO:0005739+++GO:0005770+++GO:0005802+++GO:0016323+++GO:0005887+++GO:0005768+++GO:0016021+++GO:0000139+++GO:0032588+++GO:0031410+++GO:0005737+++GO:0016020	cellular_component	organelle+++cell part+++membrane part+++cell+++membrane+++organelle part	coding	BestRefSeq	known	NC_000013.11	51932669	6390	-	52011494	1381	19	52011287-52011494,51973935-51975168,51970492-51970749,51968444-51968607,51964872-51965033,51958311-51958544,51957516-51957607,51950272-51950399,51950007-51950161,51949662-51949796,51946284-51946478,51944109-51944291,51942386-51942554,51941081-51941224,51939051-51939193,51937476-51937679,51937276-51937393,51935593-51935695,51932669-51935029	208,1234,258,164,162,234,92,128,155,135,195,183,169,144,143,204,118,103,2361	5.20113e+151	5.20115e+151	0.266	0.231	0.256	0.247	0	3.63e-05	-7.55801	0.00563112	04016+++01524	H00856+++H00209+++H00210+++H00455+++H01859		R00086	GO:0016020+++GO:0005887+++GO:0031410+++GO:0016021+++GO:0005802+++GO:0000139+++GO:0005770+++GO:0005739+++GO:0032588+++GO:0005737+++GO:0016323+++GO:0005768+++GO:0005794+++GO:0048471	GO:0005375+++GO:0043682+++GO:0005524+++GO:0005515+++GO:0000166+++GO:0016787+++GO:0046872+++GO:0004008+++GO:0019829+++GO:0005507	GO:0034220+++GO:0006878+++GO:0015677+++GO:0007595+++GO:0006811+++GO:0006882+++GO:0006812+++GO:0015680+++GO:0030001+++GO:0051208+++GO:0006825+++GO:0060003+++GO:0035434+++GO:0046688+++GO:0099132
NM_001330760.1	203197		ENST00000374049.4	NP_001317689.1	NM_001330760.1	TMEM268	mRNA	GO:0005575+++GO:0016021+++GO:0016020	cellular_component	membrane part+++membrane+++cellular_component	coding	BestRefSeq	known	NC_000009.12	114611320	4466	+	114646424	343	9	114611320-114611564,114617118-114617301,114624350-114624459,114626896-114627006,114628101-114628250,114633768-114633878,114636990-114637070,114638544-114638726,114643134-114646424	245,184,110,111,150,111,81,183,3291	1.14611e+80	1.14612e+80	0.254	0.228	0.245	0.273	0	4.49e-05	7.14644	0.00689124					GO:0005575+++GO:0016020+++GO:0016021	GO:0003674	GO:0008150
NM_001345975.1	64848				NM_001345975.1	YTHDC2	mRNA	GO:0035770+++GO:0005783+++GO:0005634+++GO:0005737	cellular_component	protein-containing complex+++organelle+++cell part+++cell	coding	BestRefSeq	known	NC_000005.10	113513662	6143	+	113595287		29	113513662-113514082,113515272-113515362,113526586-113526785,113532879-113533045,113534305-113534407,113535642-113535798,113539074-113539181,113540968-113541116,113542368-113542503,113548541-113548667,113548955-113549020,113553181-113553359,113553590-113553686,113553767-113553854,113553942-113554022,113556052-113556134,113561080-113561185,113563373-113563492,113563859-113564131,113565893-113566019…	421,91,200,167,103,157,108,149,136,127,66,179,97,88,81,83,106,120,273,127,206,196,110,293,178,204,183,88,1806	113513662,113515272,113526586,113532879,113534305,113535642,113539074,113540968,113542368,113548541,113548955,113553181,113553590,113553767,113553942,113556052,113561080,113563373,113563859,113565893,113567092,113567654,113579586,113581417,113584302,113591041,113591996,113593303,113593482	113514082,113515362,113526785,113533045,113534407,113535798,113539181,113541116,113542503,113548667,113549020,113553359,113553686,113553854,113554022,113556134,113561185,113563492,113564131,113566019,113567297,113567849,113579695,113581709,113584479,113591244,113592178,113593390,113595287	0.215	0.299	0.188	0.298	0	3.13e-07	-19.9977	6.51e-05					GO:0035770+++GO:0005737+++GO:0005634+++GO:0005783	GO:0034458+++GO:0005524+++GO:0008186+++GO:1990247+++GO:0016787+++GO:0003723+++GO:0034459+++GO:0070063+++GO:0000166+++GO:0005515+++GO:0003676+++GO:0004386	GO:0030154+++GO:0051729+++GO:0034612+++GO:0044829+++GO:0048599+++GO:0051321+++GO:0070555+++GO:0007286+++GO:0048477+++GO:0007283
NM_001345990.1	54872				NM_001345990.1	PIGG	mRNA	GO:0030176+++GO:0016021+++GO:0005783+++GO:0016020+++GO:0005789	cellular_component	organelle+++cell part+++membrane part+++membrane+++cell+++organelle part	coding	BestRefSeq	known	NC_000004.12	499200	4007	+	540196		14	499200-499489,500396-500601,505718-505927,507405-507593,508829-508970,515973-516185,516339-516476,521056-521227,521660-521941,523459-523913,527039-527230,530436-530745,533818-533981,539153-540196	2.90206e+42	4.99201e+83	4.9949e+83	0.256	0.247	0.237	0.261	0	4.28e-07	-7.97685	8.73e-05	563	H01911		R05924	GO:0030176+++GO:0005783+++GO:0016020+++GO:0005789+++GO:0016021	GO:0051377+++GO:0003824+++GO:0016740+++GO:0016780+++GO:0051267	GO:0016254+++GO:0006506
NM_001346441.1	23242	K18623		NP_001333370.1	NM_001346441.1	COBL	mRNA	GO:0048471+++GO:0001726+++GO:0005884+++GO:0030424+++GO:0005938+++GO:0043025+++GO:0044295+++GO:0005856+++GO:0030425+++GO:0005737+++GO:0005886+++GO:0042995+++GO:0044294+++GO:0016020	cellular_component	supramolecular complex+++organelle+++cell part+++membrane+++cell+++organelle part	coding	BestRefSeq	known	NC_000007.14	51016212	5260	-	51316861	1230	13	51316593-51316861,51219741-51219944,51193379-51193589,51190850-51191078,51184102-51184199,51136158-51136331,51085166-51085304,51083058-51083228,51043383-51043692,51030812-51030909,51027712-51029591,51026546-51026665,51016212-51017568	269,204,211,229,98,174,139,171,310,98,1880,120,1357	5.13166e+103	5.13169e+103	0.263	0.263	0.271	0.202	0	0.000165	6.92549	0.022473					GO:0044295+++GO:0005737+++GO:0044294+++GO:0005884+++GO:0001726+++GO:0016020+++GO:0043025+++GO:0030424+++GO:0005886+++GO:0005938+++GO:0030425+++GO:0042995+++GO:0005856+++GO:0048471	GO:0003785+++GO:0003779	GO:0030903+++GO:0051639+++GO:0001889+++GO:0033504+++GO:1900006+++GO:0048669+++GO:0000578+++GO:1900029+++GO:0030041+++GO:0001757+++GO:0001843+++GO:0048565
NM_001347856.1	10613				NM_001347856.1	ERLIN1	mRNA	GO:0032991+++GO:0016021+++GO:0005783+++GO:0016020+++GO:0005789	cellular_component	protein-containing complex+++organelle+++cell part+++membrane part+++membrane+++cell+++organelle part	coding	BestRefSeq	known	NC_000010.11	100150090	3113	-	100186057		11	100185962-100186057,100185514-100185637,100179201-100179247,100178133-100178194,100175945-100176070,100174208-100174281,100167348-100167406,100164004-100164095,100156145-100156234,100154860-100154939,100150090-100152352	96,124,47,62,126,74,59,92,90,80,2263	1.00186e+98	1.00186e+98	0.231	0.276	0.214	0.279	0	2.01e-08	21.9297	1.31e-05					GO:0016020+++GO:0005783+++GO:0032991+++GO:0005789+++GO:0016021	GO:0015485+++GO:0005515+++GO:0031625+++GO:0008289	GO:0055085+++GO:0045541+++GO:0008203+++GO:0032933+++GO:0006629+++GO:0008202+++GO:0030433+++GO:0045717
NM_001347861.1	10613			NP_001334790.1	NM_001347861.1	ERLIN1	mRNA	GO:0032991+++GO:0016021+++GO:0005783+++GO:0016020+++GO:0005789	cellular_component	protein-containing complex+++organelle+++cell part+++membrane part+++membrane+++cell+++organelle part	coding	BestRefSeq	known	NC_000010.11	100150090	3173	-	100185977	348	12	100185904-100185977,100185514-100185637,100183756-100183837,100179201-100179247,100178133-100178194,100175945-100176070,100174208-100174281,100167348-100167406,100164004-100164095,100156145-100156234,100154860-100154939,100150090-100152352	74,124,82,47,62,126,74,59,92,90,80,2263	1.00186e+107	1.00186e+107	0.226	0.277	0.216	0.281	0	6.62e-05	-1.21414	0.0099234					GO:0005789+++GO:0032991+++GO:0016020+++GO:0016021+++GO:0005783	GO:0008289+++GO:0015485+++GO:0005515+++GO:0031625	GO:0045541+++GO:0055085+++GO:0006629+++GO:0008202+++GO:0032933+++GO:0008203+++GO:0045717+++GO:0030433
NM_001348092.1	84085	K10307		NP_001335021.1	NM_001348092.1	FBXO30	mRNA	GO:0005829	cellular_component	cell part+++cell	coding	BestRefSeq	known	NC_000006.12	145798135	4319	-	145814785	745	3	145814692-145814785,145804372-145806421,145798135-145800309	9420502175	1.45815e+26	1.45815e+26	0.202	0.305	0.164	0.328	0	3.78e-08	-21.5057	1.46e-05					GO:0005829	GO:0004842+++GO:0061630+++GO:0008270	GO:0043687+++GO:0000209
NM_001348193.1	8780	K08872	ENST00000581585.5	NP_001335122.1	NM_001348193.1	RIOK3	mRNA	GO:0030688+++GO:0005737+++GO:0005829	cellular_component	protein-containing complex+++cell part+++cell	coding	BestRefSeq	known	NC_000018.10	23453221	3592	+	23483140	503	13	23453221-23453502,23462964-23463079,23464015-23464112,23464206-23464313,23464519-23464628,23466133-23466276,23467399-23467526,23473429-23473626,23474948-23475107,23477006-23477086,23477179-23477268,23479317-23479424,23481172-23483140	282,116,98,108,110,144,128,198,160,81,90,108,1969	2.34532e+103	2.34535e+103	0.216	0.314	0.182	0.288	0	1.03e-07	20.8048	2.59e-05					GO:0005829+++GO:0005737+++GO:0030688	GO:0046872+++GO:0005515+++GO:0089720+++GO:0000166+++GO:0004674+++GO:0016301+++GO:0005524+++GO:0016740	GO:0045087+++GO:0071359+++GO:0051607+++GO:0042254+++GO:0032463+++GO:0098586+++GO:0007059+++GO:0016310+++GO:0045089+++GO:0002376+++GO:0043124+++GO:0032728+++GO:0030490+++GO:0039534+++GO:1990786+++GO:0006468
NM_001348406.1	6509				NM_001348406.1	SLC1A4	mRNA	GO:0070062+++GO:0042470+++GO:0005882+++GO:0005887+++GO:0043025+++GO:0016021+++GO:0005813+++GO:0005815+++GO:0009986+++GO:0030425+++GO:0005886+++GO:0016020	cellular_component	extracellular region part+++supramolecular complex+++organelle+++cell part+++membrane part+++extracellular region+++membrane+++cell+++organelle part	coding	BestRefSeq	known	NC_000002.12	64988445	3967	+	65023865		8	64988445-64988620,65001448-65001490,65003953-65004015,65010597-65010763,65016440-65016673,65018071-65018265,65018545-65018679,65020912-65023865	176,43,63,167,234,195,135,2954	6.49884e+63	6.49886e+63	0.248	0.237	0.25	0.265	0	0.000265	7.40382	0.0343104					GO:0005813+++GO:0016021+++GO:0009986+++GO:0005887+++GO:0070062+++GO:0005815+++GO:0005886+++GO:0042470+++GO:0016020+++GO:0030425+++GO:0005882+++GO:0043025	GO:0015171+++GO:0034590+++GO:0005254+++GO:0015193+++GO:0015195+++GO:0015194+++GO:0015184+++GO:0015175+++GO:0015186+++GO:0015180+++GO:0015293	GO:0050890+++GO:0006868+++GO:0055085+++GO:0015824+++GO:0006865+++GO:0034589+++GO:0015808+++GO:0035524+++GO:0035249+++GO:1902476+++GO:0015825+++GO:0015826+++GO:0015811+++GO:0003333
NM_001348428.2	7707				NM_001348428.2	ZNF148	mRNA	GO:0005794+++GO:0005634+++GO:0005654	cellular_component	organelle+++cell part+++membrane-enclosed lumen+++cell+++organelle part	coding	BestRefSeq	known	NC_000003.12	125225669	9538	-	125375354		9	125375102-125375354,125331158-125331233,125323309-125323444,125313308-125313656,125288103-125288228,125279124-125279247,125277726-125277809,125234211-125234329,125225669-125233939	253,76,136,349,126,124,84,119,8271	1.25375e+80	1.25375e+80	0.189	0.315	0.169	0.328	0	4.65e-08	21.3573	1.59e-05					GO:0005654+++GO:0005794+++GO:0005634	GO:0005515+++GO:0003700+++GO:0000978+++GO:0044212+++GO:0003690+++GO:0000981+++GO:0043565+++GO:0046872+++GO:0001227+++GO:0000976+++GO:0003677+++GO:0003676	GO:0006366+++GO:0006968+++GO:0010629+++GO:0045892+++GO:0000122+++GO:0007276+++GO:0021762+++GO:0065003+++GO:0045944
NM_001348430.2	7707		ENST00000484491.5	NP_001335359.1	NM_001348430.2	ZNF148	mRNA	GO:0005794+++GO:0005634+++GO:0005654	cellular_component	organelle+++cell part+++membrane-enclosed lumen+++cell+++organelle part	coding	BestRefSeq	known	NC_000003.12	125225669	9464	-	125375354	794	9	125375102-125375354,125331158-125331238,125323388-125323444,125313308-125313656,125288103-125288228,125279124-125279247,125277726-125277809,125234211-125234329,125225669-125233939	253,81,57,349,126,124,84,119,8271	1.25375e+80	1.25375e+80	0.189	0.315	0.168	0.328	0	1.53e-07	8.48393	3.4e-05					GO:0005794+++GO:0005634+++GO:0005654	GO:0043565+++GO:0003700+++GO:0046872+++GO:0044212+++GO:0003677+++GO:0003690+++GO:0003676+++GO:0000978+++GO:0000976+++GO:0001227+++GO:0005515+++GO:0000981	GO:0045944+++GO:0065003+++GO:0007276+++GO:0000122+++GO:0006366+++GO:0006968+++GO:0021762+++GO:0010629+++GO:0045892
NM_001348804.1	26137	K10501		NP_001335733.1	NM_001348804.1	ZBTB20	mRNA	GO:0016604+++GO:0005634+++GO:0005737+++GO:0005654	cellular_component	organelle+++cell part+++membrane-enclosed lumen+++cell+++organelle part	coding	BestRefSeq	known	NC_000003.12	114314500	27226	-	115100327	668	10	115100175-115100327,114974366-114974416,114900304-114900342,114801101-114801174,114693528-114693575,114500352-114500391,114389005-114389105,114380217-114380404,114350274-114351878,114314500-114339426	153,51,39,74,48,40,101,188,1605,24927	1.151e+89	1.151e+89	0.193	0.301	0.201	0.306	0	3.9e-08	-21.4851	1.48e-05					GO:0005654+++GO:0016604+++GO:0005634+++GO:0005737	GO:0003677+++GO:0044212+++GO:0046872+++GO:0003676+++GO:0000981+++GO:0001227	GO:0045892+++GO:0046889+++GO:0045821+++GO:0032760+++GO:0055088+++GO:0010629+++GO:0071333+++GO:0032755+++GO:0000122+++GO:0032728
NM_001348907.1	55032				NM_001348907.1	SLC35A5	mRNA	GO:0005794+++GO:0016021+++GO:0000139+++GO:0030173+++GO:0016020	cellular_component	organelle+++cell part+++membrane part+++cell+++membrane+++organelle part	coding	BestRefSeq	known	NC_000003.12	112561985	4390	+	112585577		7	112561985-112562239,112563385-112563533,112569171-112569269,112570540-112570670,112573889-112573956,112580546-112581326,112582671-112585577	255,149,99,131,68,781,2907	1.12562e+62	1.12562e+62	0.196	0.305	0.19	0.309	0	3.49e-08	-21.5613	1.45e-05					GO:0030173+++GO:0016021+++GO:0016020+++GO:0000139+++GO:0005794	GO:0015136+++GO:0015165	GO:0015739+++GO:0090481+++GO:0008643
NM_001348994.1	91775				NM_001348994.1	NXPE3	mRNA	GO:0005576	cellular_component	extracellular region	coding	BestRefSeq	known	NC_000003.12	101779177	8820	+	101828231		9	101779177-101779324,101779683-101779900,101782110-101782290,101782660-101782780,101785402-101785689,101801235-101801989,101807053-101807126,101816795-101817001,101821404-101828231	148,218,181,121,288,755,74,207,6828	1.01779e+80	1.01779e+80	0.226	0.278	0.195	0.301	0	5.29e-09	-22.8136	9.33e-06					GO:0005576
NM_001349424.1	54800				NM_001349424.1	KLHL24	mRNA	GO:0031463+++GO:0043204+++GO:0030424+++GO:0005912+++GO:0030057+++GO:0005737+++GO:0042995+++GO:0030054	cellular_component	protein-containing complex+++cell part+++cell junction+++cell	coding	BestRefSeq	known	NC_000003.12	183635623	7359	+	183684519		8	183635623-183635793,183636221-183636311,183650296-183651276,183663458-183663642,183664921-183665039,183671034-183671222,183672296-183672484,183679086-183684519	171,91,981,185,119,189,189,5434	1.83636e+71	1.83636e+71	0.197	0.299	0.17	0.334	0	0.000345	-6.70079	0.0430825		H00584			GO:0030054+++GO:0031463+++GO:0030057+++GO:0042995+++GO:0005737+++GO:0043204+++GO:0030424+++GO:0005912	GO:0005515	GO:0045109+++GO:0016567+++GO:0051865+++GO:2000312
NM_001349547.1	23092	K20071	ENST00000642734.1	NP_001336476.1	NM_001349547.1	ARHGAP26	mRNA	GO:0005925+++GO:0005575+++GO:0005856+++GO:0005737+++GO:0005829+++GO:0030054	cellular_component	organelle+++cell part+++cell junction+++cell+++cellular_component	coding	BestRefSeq	known	NC_000005.10	142771220	8736	+	143229011	686	22	142771220-142771375,142873400-142873495,142875110-142875171,142879374-142879445,142885298-142885399,142894238-142894348,142901935-142902039,142903540-142903669,142907704-142907804,142913199-142913293,142932047-142932125,143014080-143014116,143037196-143037261,143041816-143041890,143054439-143054526,143056028-143056086,143057642-143057747,143120988-143121147,143133967-143134105,143147231-143147381…	156,96,62,72,102,111,105,130,101,95,79,37,66,75,88,59,106,160,139,151,92,6654	###############################################################################################################################################################################################################################################################	###############################################################################################################################################################################################################################################################	0.229	0.281	0.227	0.263	0	3.12e-05	-7.40812	0.00491238					GO:0005575+++GO:0005925+++GO:0030054+++GO:0005856+++GO:0005737+++GO:0005829	GO:0005543+++GO:0005515+++GO:0005096	GO:0043547+++GO:0051056+++GO:0007399+++GO:0007165+++GO:0030036
NM_001349859.1	92703				NM_001349859.1	TMEM183A	mRNA	GO:0016021+++GO:0016020	cellular_component	membrane part+++membrane	coding	BestRefSeq	known	NC_000001.11	203007631	2973	+	203024848		7	203007631-203007863,203008643-203008810,203014889-203015048,203015960-203016140,203018481-203018561,203020793-203020948,203022855-203024848	233,168,160,181,81,156,1994	2.03008e+62	2.03008e+62	0.236	0.268	0.203	0.293	0	1.11e-07	20.7493	2.71e-05					GO:0016021+++GO:0016020	GO:0005515
NM_001350483.1	10487	K17261	ENST00000372802.5	NP_001337412.1	NM_001350483.1	CAP1	mRNA	GO:0070062+++GO:0035578+++GO:0030864+++GO:0005925+++GO:0005576+++GO:0005886	cellular_component	extracellular region part+++organelle+++cell part+++membrane-enclosed lumen+++extracellular region+++cell junction+++cell+++membrane+++organelle part	coding	BestRefSeq	known	NC_000001.11	40040583	2755	+	40072649	474	13	40040583-40040783,40059334-40059458,40060070-40060170,40061735-40061812,40064227-40064370,40064474-40064559,40066215-40066320,40067540-40067717,40069690-40069874,40070159-40070282,40070430-40070512,40070836-40070979,40071450-40072649	201,125,101,78,144,86,106,178,185,124,83,144,1200	4.00406e+103	4.00408e+103	0.245	0.267	0.238	0.25	0	3.83e-07	7.8381	7.83e-05					GO:0005886+++GO:0030864+++GO:0005576+++GO:0070062+++GO:0035578+++GO:0005925	GO:0008179+++GO:0003779	GO:0007190+++GO:0043312+++GO:0007165+++GO:0008154+++GO:0001667+++GO:0000902+++GO:0006898+++GO:0007163
NM_001350614.1	9295				NM_001350614.1	SRSF11	mRNA	GO:0016607+++GO:0005634+++GO:0005654	cellular_component	organelle+++cell part+++membrane-enclosed lumen+++cell+++organelle part	coding	BestRefSeq	known	NC_000001.11	70221351	4211	+	70253052		14	70221351-70221839,70228422-70228555,70231095-70231203,70231859-70231975,70232268-70232377,70234696-70234788,70235501-70235550,70237425-70237552,70239439-70239520,70244684-70244815,70246818-70246907,70249952-70250047,70250365-70250503,70250611-70253052	489,134,109,117,110,93,50,128,82,132,90,96,139,2442	7.02214e+111	7.02218e+111	0.213	0.307	0.187	0.294	0	0.000248	-6.94926	0.0322533					GO:0005634+++GO:0005654+++GO:0016607	GO:0005515+++GO:0003676+++GO:0003723	GO:0000398+++GO:0006397+++GO:0031124+++GO:0006405+++GO:0006406+++GO:0008380
NM_001350989.1	118980				NM_001350989.1	SFXN2	mRNA	GO:0005739+++GO:0016021+++GO:0031966+++GO:0016020	cellular_component	organelle+++cell part+++membrane part+++membrane+++cell+++organelle part	coding	BestRefSeq	known	NC_000010.11	102714518	2684	+	102739190		13	102714518-102714681,102716614-102716711,102726612-102726797,102726987-102727157,102728431-102728529,102729319-102729394,102729723-102729808,102731723-102731783,102732152-102732218,102732859-102732908,102733554-102733603,102735862-102735909,102737663-102739190	164,98,186,171,99,76,86,61,67,50,50,48,1528	1.02715e+116	1.02715e+116	0.253	0.236	0.266	0.245	0	0.000148	-7.19931	0.0203748	04140+++04137				GO:0016020+++GO:0005739+++GO:0031966+++GO:0016021	GO:0015075	GO:0055085+++GO:0055072+++GO:0034220+++GO:0006811
NM_001351497.1	2218				NM_001351497.1	FKTN	mRNA	GO:0005794+++GO:0005801+++GO:0005615+++GO:0016021+++GO:0005783+++GO:0000139+++GO:0005634+++GO:0005737+++GO:0030173+++GO:0016020	cellular_component	extracellular region part+++organelle+++cell part+++membrane part+++extracellular region+++cell+++membrane+++organelle part	coding	BestRefSeq	known	NC_000009.12	105558130	7689	+	105641118		13	105558130-105558165,105573655-105573746,105574198-105574332,105574945-105575137,105596598-105596657,105598086-105598183,105601145-105601348,105604215-105604492,105607819-105607951,105615278-105615407,105617959-105618092,105619934-105620061,105635051-105641118	36,92,135,193,60,98,204,278,133,130,134,128,6068	1.05558e+116	1.05558e+116	0.184	0.311	0.193	0.311	0	1.48e-06	8.17013	0.000277	00515+++01100	H00120+++H01957+++H00294+++H01959+++H00590+++H01960+++H00593			GO:0030173+++GO:0005783+++GO:0005801+++GO:0005615+++GO:0005737+++GO:0000139+++GO:0005794+++GO:0016020+++GO:0016021+++GO:0005634	GO:0016740+++GO:0005515	GO:0007517+++GO:0060049+++GO:0008285+++GO:0035269+++GO:0046329+++GO:0006486+++GO:0007399+++GO:0006493
NM_001351570.1	8555				NM_001351570.1	CDC14B	mRNA	GO:0016021+++GO:0005856+++GO:0005730+++GO:0005737	cellular_component	organelle+++cell part+++membrane part+++membrane-enclosed lumen+++membrane+++cell+++organelle part	coding	BestRefSeq	known	NC_000009.12	96500108	5247	-	96566976		14	96566768-96566976,96565393-96565512,96564777-96564852,96562693-96562785,96551796-96551872,96541826-96541892,96539078-96539140,96534455-96534542,96533927-96534157,96523587-96523725,96523261-96523420,96522506-96522603,96515649-96515792,96500108-96503789	209,120,76,93,77,67,63,88,231,139,160,98,144,3682	9.65668e+111	9.6567e+111	0.219	0.278	0.211	0.292	0	7.19e-06	-7.50634	0.00124986	04111+++04113+++04110				GO:0005737+++GO:0005730+++GO:0005856+++GO:0016021	GO:0008138+++GO:0004725
NM_001352027.1	51317				NM_001352027.1	PHF21A	mRNA	GO:0000118+++GO:0005634+++GO:1990391+++GO:0005654	cellular_component	protein-containing complex+++organelle+++cell part+++membrane-enclosed lumen+++cell+++organelle part	coding	BestRefSeq	known	NC_000011.10	45929319	7431	-	46121434		19	46120935-46121434,46092183-46092223,46090455-46090566,46084166-46084302,46079134-46079166,46076754-46076819,45979760-45979966,45971116-45971367,45969815-45969904,45965315-45965608,45953527-45953625,45950206-45950257,45949402-45949481,45948886-45948946,45945840-45946003,45938157-45938312,45936494-45936569,45935636-45935739,45929319-45934225	500,41,112,137,33,66,207,252,90,294,99,52,80,61,164,156,76,104,4907	4.61209e+151	4.61214e+151	0.25	0.246	0.27	0.234	0	2.38e-05	-6.64254	0.00385078					GO:1990391+++GO:0005634+++GO:0000118+++GO:0005654	GO:0005515+++GO:0004407+++GO:0003682+++GO:0046872+++GO:0003677	GO:0007596+++GO:0006325+++GO:0016575+++GO:0000122
NM_001352101.1	55591				NM_001352101.1	VEZT	mRNA	GO:0001669+++GO:0002142+++GO:0016021+++GO:0005912+++GO:0005634+++GO:0031410+++GO:0005886+++GO:0005829+++GO:0005654+++GO:0030054+++GO:0016020	cellular_component	protein-containing complex+++organelle+++cell part+++membrane part+++membrane-enclosed lumen+++cell junction+++membrane+++cell+++organelle part	coding	BestRefSeq	known	NC_000012.12	95217746	4308	+	95302790		10	95217746-95217886,95251940-95252071,95266357-95266632,95270039-95270188,95274742-95274889,95282313-95282644,95287664-95287857,95294272-95294372,95296051-95296258,95300165-95302790	1.41132e+30	9.52177e+79	9.52179e+79	0.192	0.313	0.182	0.313	0	3.4e-06	-7.66389	0.000619					GO:0016021+++GO:0005886+++GO:0030054+++GO:0005829+++GO:0016020+++GO:0031410+++GO:0005654+++GO:0005912+++GO:0005634+++GO:0002142+++GO:0001669	GO:0017022	GO:0098609
NM_001352726.1	5747				NM_001352726.1	PTK2	mRNA	GO:0043197+++GO:0005856+++GO:0005634+++GO:0005925+++GO:0005815+++GO:0030027+++GO:0016324+++GO:0001725+++GO:0005737+++GO:0005886+++GO:0005829+++GO:0030054+++GO:0005938+++GO:0016020	cellular_component	synapse part+++organelle+++cell part+++membrane part+++synapse+++cell junction+++membrane+++cell+++organelle part	coding	BestRefSeq	known	NC_000008.11	140658382	4493	-	141001313		34	141001125-141001313,140925661-140925749,140890543-140890769,140879471-140879637,140864312-140864399,140846599-140846678,140846260-140846322,140830472-140830526,140818880-140819020,140818277-140818354,140800459-140800576,140793354-140793384,140789474-140789526,140769575-140769592,140764234-140764290,140762368-140762388,140761165-140761262,140752232-140752316,140746760-140746860,140744652-140744767…	189,89,227,167,88,80,63,55,141,78,118,31,53,18,57,21,98,85,101,116,101,90,205,112,87,138,132,63,40,107,9,156,81,1297	141001125,140925661,140890543,140879471,140864312,140846599,140846260,140830472,140818880,140818277,140800459,140793354,140789474,140769575,140764234,140762368,140761165,140752232,140746760,140744652,140743230,140739018,140735251,140717598,140706119,140702570,140700891,140686632,140675460,140674298,140669727,140668269,140664917,140658382	141001313,140925749,140890769,140879637,140864399,140846678,140846322,140830526,140819020,140818354,140800576,140793384,140789526,140769592,140764290,140762388,140761262,140752316,140746860,140744767,140743330,140739107,140735455,140717709,140706205,140702707,140701022,140686694,140675499,140674404,140669735,140668424,140664997,140659678	0.238	0.29	0.22	0.253	0	5.15e-06	-7.79527	0.000913	04062+++05165+++04810+++04360+++05222+++04370+++04012+++05205+++05418+++04510+++05146+++04151+++05100+++05202+++04670+++05163+++05200+++01522				GO:0030054+++GO:0001725+++GO:0005856+++GO:0005829+++GO:0005938+++GO:0016324+++GO:0005815+++GO:0005925+++GO:0016020+++GO:0005886+++GO:0005737+++GO:0005634+++GO:0043197+++GO:0030027	GO:0000166+++GO:0005088+++GO:0004713+++GO:0016740+++GO:0008432+++GO:0004672+++GO:0005524+++GO:0016301+++GO:0005515+++GO:0019903+++GO:0004715+++GO:0003779+++GO:0019901+++GO:0042169	GO:0010632+++GO:0007173+++GO:0051893+++GO:0022408+++GO:2000811+++GO:0001890+++GO:0038083+++GO:0046777+++GO:0001568+++GO:0014068+++GO:0030335+++GO:0051493+++GO:0038096+++GO:0008360+++GO:0008284+++GO:0007097+++GO:0045860+++GO:1900024+++GO:0007172+++GO:0001570+++GO:0038007+++GO:0045667+++GO:0007179+++GO:0030155+++GO:0000226+++GO:0042127+++GO:0021955+++GO:2000060+++GO:0001934+++GO:0010613+++GO:001059…
NM_001352988.1	883				NM_001352988.1	KYAT1	mRNA	GO:0005737+++GO:0005829+++GO:0005654	cellular_component	organelle+++cell part+++membrane-enclosed lumen+++cell+++organelle part	coding	BestRefSeq	known	NC_000009.12	128833113	2043	-	128882523		14	128882407-128882523,128846680-128846859,128845353-128845411,128842654-128842801,128838218-128838367,128838051-128838137,128837685-128837813,128836802-128836922,128835997-128836073,128835779-128835868,128835481-128835667,128835323-128835402,128833740-128833826,128833113-128833643	117,180,59,148,150,87,129,121,77,90,187,80,87,531	1.28882e+125	1.28883e+125	0.282	0.214	0.288	0.215	0	2.65e-05	7.21746	0.00424131	00450+++05204+++01100+++00380			R01956+++R04171+++R09366+++R09373	GO:0005737+++GO:0005654+++GO:0005829	GO:0042803+++GO:0005515+++GO:0047945+++GO:0016829+++GO:0047316+++GO:0003824+++GO:0016212+++GO:0008483+++GO:0070548+++GO:0047804+++GO:0030170+++GO:0047312+++GO:0016740	GO:0097053+++GO:0006569+++GO:0006575+++GO:0006559+++GO:0070189+++GO:0009058+++GO:0008652+++GO:0009617+++GO:0097052
NM_001353083.1	4591				NM_001353083.1	TRIM37	mRNA	GO:0048471+++GO:0016235+++GO:0035098+++GO:0005777+++GO:0005737+++GO:0005829	cellular_component	protein-containing complex+++organelle+++cell part+++membrane-enclosed lumen+++cell+++organelle part	coding	BestRefSeq	known	NC_000017.11	58998200	4592	-	59106964		24	59106441-59106964,59104293-59104394,59091300-59091340,59088291-59088407,59084002-59084089,59081097-59081219,59079754-59079877,59075630-59075714,59070823-59070947,59064355-59064405,59062567-59062648,59061032-59061108,59056875-59057054,59051214-59051328,59049178-59049393,59047683-59047819,59041813-59041898,59031896-59032090,59028415-59028723,59017296-59017424,59015610-59015799,59012328-59012446,590…	524,102,41,117,88,123,124,85,125,51,82,77,180,115,216,137,86,195,309,129,190,119,117,1260	5.91064e+191	5.9107e+191	0.239	0.282	0.206	0.273	0	4.46e-06	8.3545	0.000798	4120	H01289			GO:0005829+++GO:0035098+++GO:0005737+++GO:0048471+++GO:0016235+++GO:0005777	GO:0061630+++GO:0008270+++GO:0004842+++GO:0003682+++GO:0016740+++GO:0042803+++GO:0046872+++GO:0005164+++GO:0005515+++GO:0031625	GO:0016567+++GO:0046600+++GO:0000122+++GO:0032088+++GO:0035518+++GO:0051865+++GO:0036353+++GO:0051091+++GO:0051092+++GO:0070842
NM_001353211.1	54808				NM_001353211.1	DYM	mRNA	GO:0005794+++GO:0005737+++GO:0016020	cellular_component	organelle+++cell part+++membrane+++cell	coding	BestRefSeq	known	NC_000018.10	49041474	4977	-	49460733		17	49460398-49460733,49430255-49430447,49391593-49391642,49379665-49379758,49378567-49378700,49363161-49363233,49333728-49333853,49331864-49332006,49286434-49286616,49281997-49282175,49272178-49272303,49258380-49258493,49257010-49257104,49163685-49163787,49118744-49118926,49097402-49097515,49041474-49044204	336,193,50,94,134,73,126,143,183,179,126,114,95,103,183,114,2731	4.94604e+135	4.94607e+135	0.228	0.268	0.241	0.263	0	9.05e-05	-5.44734	0.0132001	04137+++04140				GO:0005737+++GO:0005794+++GO:0016020	GO:0019899+++GO:0005515	GO:0007030+++GO:0060348
NM_001353366.1	64434				NM_001353366.1	NOM1	mRNA	GO:0005730+++GO:0005634	cellular_component	organelle+++cell part+++membrane-enclosed lumen+++cell+++organelle part	coding	BestRefSeq	known	NC_000007.14	156949723	6080	+	156973182		11	156949723-156950724,156952471-156952598,156954103-156954298,156959851-156960174,156962151-156962261,156963008-156963175,156963905-156964026,156966270-156966402,156966961-156967092,156969087-156969196,156969529-156973182	1.00213e+34	1.5695e+98	1.56951e+98	0.261	0.283	0.213	0.243	0	1.97e-08	-21.946	1.31e-05					GO:0005634+++GO:0005730	GO:0005515+++GO:0003723	GO:0042274+++GO:0008150+++GO:0048820
NM_001353522.1	55174				NM_001353522.1	INTS10	mRNA	GO:0005634+++GO:0032039+++GO:0005654	cellular_component	protein-containing complex+++organelle+++cell part+++membrane-enclosed lumen+++cell+++organelle part	coding	BestRefSeq	known	NC_000008.11	19817149	2660	+	19852083		16	19817149-19817666,19818275-19818342,19819573-19819676,19822439-19822520,19823301-19823441,19823873-19824044,19824803-19824972,19826426-19826559,19830406-19830559,19832028-19832110,19833169-19833321,19837052-19837160,19842848-19842927,19844076-19844238,19845704-19845797,19851649-19852083	518,68,104,82,141,172,170,134,154,83,153,109,80,163,94,435	1.98171e+127	1.98177e+127	0.25	0.286	0.221	0.244	0	4.61e-07	-8.36681	9.31e-05					GO:0005654+++GO:0005634+++GO:0032039	GO:0005515	GO:0016180+++GO:0042795
NM_001353528.1	55205				NM_001353528.1	ZNF532	mRNA	GO:0005634	cellular_component	organelle+++cell part+++cell	coding	BestRefSeq	known	NC_000018.10	58864821	6161	+	58986480		10	58864821-58864934,58865470-58865579,58918271-58920633,58934433-58934614,58939445-58939621,58948067-58948229,58953518-58953799,58979055-58979167,58981470-58981617,58983972-58986480	1.1411e+31	5.88648e+79	5.88649e+79	0.221	0.283	0.237	0.259	0	0.000403	6.02099	0.0491345					GO:0005634	GO:0046872+++GO:0003676+++GO:0003677+++GO:0000981	GO:0006357
NM_001354094.1	80011				NM_001354094.1	FAM192A	mRNA	GO:0005634	cellular_component	organelle+++cell part+++cell	coding	BestRefSeq	known	NC_000016.10	57152466	3039	-	57186116		8	57185825-57186116,57178710-57178852,57173728-57173869,57172776-57172874,57172251-57172372,57167093-57167226,57164001-57164065,57152466-57154507	292,143,142,99,122,134,65,2042	5.71858e+63	5.71861e+63	0.229	0.272	0.23	0.269	0	1.06e-07	20.7826	2.64e-05					GO:0005634	GO:0005515	GO:1901799+++GO:0032091
NM_001354250.1	64760				NM_001354250.1	FAM160B2	mRNA				coding	BestRefSeq	known	NC_000008.11	22089154	3778	+	22104380		17	22089154-22089298,22094440-22094518,22096337-22096509,22097516-22097620,22097717-22097839,22098068-22098310,22098426-22098619,22098948-22099056,22099284-22099360,22099704-22099893,22100594-22100739,22100844-22100972,22101440-22101530,22101708-22101851,22102175-22102315,22102528-22102628,22102793-22104380	145,79,173,105,123,243,194,109,77,190,146,129,91,144,141,101,1588	2.20892e+135	2.20893e+135	0.299	0.187	0.324	0.19	0	1.43e-09	-23.6488	4.37e-06
NM_001354288.1	26037				NM_001354288.1	SIPA1L1	mRNA	GO:0045202+++GO:0014069+++GO:0005575+++GO:0043197+++GO:0005856+++GO:0045211+++GO:0005737+++GO:0005886+++GO:0030054+++GO:0043005+++GO:0016020	cellular_component	synapse part+++organelle+++cell part+++membrane part+++synapse+++cell junction+++membrane+++cell+++cellular_component	coding	BestRefSeq	known	NC_000014.9	71320470	8024	+	71741229		24	71320470-71320552,71321122-71321181,71512743-71512845,71529312-71529370,71587571-71589370,71618757-71618887,71624048-71624236,71650335-71650509,71658333-71658436,71661310-71661467,71671119-71671692,71672348-71672622,71685362-71685631,71698981-71699127,71702381-71702505,71705222-71705340,71709222-71709664,71723647-71723886,71724670-71724835,71730055-71730301,71733666-71733812,71735277-71735391,717…	83,60,103,59,1800,131,189,175,104,158,574,275,270,147,125,119,443,240,166,247,147,115,82,2212	7.13205e+191	7.13206e+191	0.23	0.274	0.245	0.251	0	2e-05	7.3782	0.00327627	4015				GO:0014069+++GO:0005575+++GO:0043005+++GO:0045211+++GO:0005886+++GO:0005856+++GO:0016020+++GO:0043197+++GO:0045202+++GO:0030054+++GO:0005737	GO:0046875+++GO:0003674+++GO:0005096	GO:0043547+++GO:0090630+++GO:0048013+++GO:0048814+++GO:0061001+++GO:0050770+++GO:0048167+++GO:0031532+++GO:0008150+++GO:0043087+++GO:0051056
NM_001354479.1	54542				NM_001354479.1	RC3H2	mRNA	GO:0000932+++GO:0009986+++GO:0005737+++GO:0043231+++GO:0016020	cellular_component	protein-containing complex+++organelle+++cell part+++membrane+++cell	coding	BestRefSeq	known	NC_000009.12	122844565	8776	-	122905351		20	122905110-122905351,122897279-122897576,122892909-122893026,122890312-122890545,122883204-122883379,122880594-122880794,122879993-122880125,122879755-122879873,122877471-122877583,122865349-122865657,122859917-122860131,122858669-122859102,122855732-122855878,122855184-122855397,122854531-122854615,122854185-122854266,122853952-122854086,122851323-122851436,122851081-122851229,122844565-122849822	242,298,118,234,176,201,133,119,113,309,215,434,147,214,85,82,135,114,149,5258	1.22905e+179	1.22905e+179	0.202	0.294	0.188	0.316	0	3.34e-08	-21.5914	1.45e-05					GO:0016020+++GO:0000932+++GO:0043231+++GO:0009986+++GO:0005737	GO:0016740+++GO:0004842+++GO:0003725+++GO:0000981+++GO:0046872+++GO:0003723+++GO:0035613+++GO:0003729+++GO:0003677	GO:0010608+++GO:0048535+++GO:0050852+++GO:0048536+++GO:0010468+++GO:2000320+++GO:0048286+++GO:0001782+++GO:0060173+++GO:0006357+++GO:0016567+++GO:2000628+++GO:1901224+++GO:0043029+++GO:0035264+++GO:0009791+++GO:0042098+++GO:0061470+++GO:0000209
NM_001354511.1	7337				NM_001354511.1	UBE3A	mRNA	GO:0000502+++GO:0005634+++GO:0005737	cellular_component	protein-containing complex+++organelle+++cell part+++cell	coding	BestRefSeq	known	NC_000015.10	25337234	5400	-	25439056		14	25438489-25439056,25411908-25411971,25409088-25409207,25407067-25407212,25405461-25405502,25375465-25375763,25370566-25371812,25360383-25360527,25356691-25356896,25355892-25356056,25354528-25354683,25354353-25354426,25340085-25340228,25337234-25339257	568,64,120,146,42,299,1247,145,206,165,156,74,144,2024	2.54385e+111	2.54391e+111	0.222	0.305	0.189	0.285	0	8.2e-05	7.41693	0.0120771	05165+++05203+++04120	H01732			GO:0005737+++GO:0000502+++GO:0005634	GO:0004842+++GO:0061630+++GO:0016874+++GO:0005515+++GO:0016740+++GO:0046872	GO:0006511+++GO:2000058+++GO:0043161+++GO:0000209+++GO:0016032+++GO:0048511+++GO:0006508+++GO:0042752+++GO:0007420+++GO:0070936+++GO:0031398+++GO:0050847+++GO:0032570+++GO:0051865+++GO:0016567
NM_001354620.1	4292				NM_001354620.1	MLH1	mRNA	GO:0032389+++GO:0005715+++GO:0000793+++GO:0000794+++GO:0000795+++GO:0005712+++GO:0032300+++GO:0005694+++GO:0001673+++GO:0005634+++GO:0005654+++GO:0016020	cellular_component	protein-containing complex+++organelle+++cell part+++membrane-enclosed lumen+++membrane+++cell+++organelle part	coding	BestRefSeq	known	NC_000003.12	36993350	2652	+	37050846		19	36993350-36993663,36996624-36996709,37000955-37001048,37004401-37004474,37006991-37007063,37008814-37008905,37011820-37011862,37012011-37012099,37014432-37014544,37017506-37017599,37020310-37020463,37025637-37026007,37028784-37028932,37040186-37040294,37042268-37042331,37047519-37047683,37048517-37048609,37048904-37049017,37050486-37050846	314,86,94,74,73,92,43,89,113,94,154,371,149,109,64,165,93,114,361	3.69934e+151	3.69937e+151	0.243	0.29	0.216	0.251	0	8.66e-08	20.9259	2.34e-05	05213+++03430+++05200+++05210+++05226+++01524+++03460	H00027+++H00876+++H00018+++H00020+++H00026	M00295		GO:0005654+++GO:0000795+++GO:0000793+++GO:0001673+++GO:0005634+++GO:0016020+++GO:0000794+++GO:0032300+++GO:0005694+++GO:0005715+++GO:0032389+++GO:0005712	GO:0019899+++GO:0003697+++GO:0032407+++GO:0005515+++GO:0016887+++GO:0003682+++GO:0032137+++GO:0000166+++GO:0030983+++GO:0005524	GO:0006298+++GO:0007060+++GO:0002204+++GO:0006974+++GO:0007131+++GO:0045141+++GO:0051257+++GO:0045132+++GO:0045950+++GO:0016447+++GO:0000712+++GO:0045143+++GO:0009617+++GO:0016446+++GO:0016321+++GO:0043060+++GO:0008630+++GO:0048298+++GO:0048477+++GO:0007283+++GO:0048304+++GO:0006281+++GO:0000289+++GO:0007129+++GO:0007049+++GO:0006303+++GO:0045190+++GO:0051321+++GO:0007140
NM_001354729.1	7508				NM_001354729.1	XPC	mRNA	GO:0005739+++GO:0071942+++GO:0000111+++GO:0000109+++GO:0005730+++GO:0005634+++GO:0005737+++GO:0005886+++GO:0005654+++GO:0043231	cellular_component	protein-containing complex+++organelle+++cell part+++membrane-enclosed lumen+++membrane+++cell+++organelle part	coding	BestRefSeq	known	NC_000003.12	14145147	3703	-	14178672		16	14178484-14178672,14172867-14173062,14170438-14170550,14168257-14168380,14167169-14167253,14165428-14165585,14164813-14164933,14159741-14159830,14158011-14158892,14156335-14156495,14152335-14152416,14148814-14148948,14148562-14148731,14147908-14148001,14147290-14147379,14145147-14146159	189,196,113,124,85,158,121,90,882,161,82,135,170,94,90,1013	1.41785e+127	1.41787e+127	0.284	0.278	0.24	0.198	0	5.54e-08	21.2365	1.74e-05	3420	H01428+++H00403			GO:0043231+++GO:0071942+++GO:0005654+++GO:0000109+++GO:0005739+++GO:0005730+++GO:0005737+++GO:0000111+++GO:0005634+++GO:0005886	GO:0003677+++GO:0005515+++GO:0003697+++GO:0003684+++GO:0044877+++GO:0000405+++GO:0000404	GO:0031573+++GO:0006298+++GO:0006974+++GO:0000715+++GO:0006289+++GO:0010224+++GO:0006281+++GO:0042493+++GO:1901990+++GO:0070911+++GO:0010996+++GO:0006294+++GO:0070914
NM_001359229.1	10603				NM_001359229.1	SH2B2	mRNA	GO:0001726+++GO:0005884+++GO:0001725+++GO:0005737+++GO:0005886+++GO:0005829+++GO:0016020	cellular_component	supramolecular complex+++organelle+++cell part+++membrane+++cell+++organelle part	coding	BestRefSeq	known	NC_000007.14	102289501	2026	+	102321711		9	102289501-102289517,102300522-102301279,102306721-102306822,102308815-102308906,102314336-102314427,102314512-102314682,102317187-102317395,102320331-102320502,102321299-102321711	17,758,102,92,92,171,209,172,413	1.0229e+80	1.0229e+80	0.32	0.162	0.366	0.152	0	8.9e-05	8.11251	0.0130695	04910+++04722				GO:0016020+++GO:0005737+++GO:0001725+++GO:0005829+++GO:0005886+++GO:0001726+++GO:0005884	GO:0008233+++GO:0004252+++GO:0008269+++GO:0016787+++GO:0005515+++GO:0005068+++GO:0008236+++GO:0042802+++GO:0005070+++GO:0035591	GO:0046578+++GO:0050776+++GO:0019222+++GO:0006508+++GO:0019221+++GO:0007399+++GO:0046425+++GO:0007596+++GO:0008286+++GO:0009967+++GO:0030036+++GO:0007165+++GO:0001922+++GO:0050851+++GO:0035556+++GO:0050873
NM_002184.3	3572	K05060	ENST00000381298.6	NP_002175.2	NM_002184.3	IL6ST	mRNA	GO:0070062+++GO:0070110+++GO:0044297+++GO:0005615+++GO:0043235+++GO:0043025+++GO:0016021+++GO:0005576+++GO:0009897+++GO:0030425+++GO:0005886+++GO:0005900+++GO:0005896+++GO:0016020	cellular_component	extracellular region part+++protein-containing complex+++organelle+++cell part+++membrane part+++extracellular region+++cell+++membrane	coding	BestRefSeq	known	NC_000005.10	55935095	9057	-	55994993	918	17	55994784-55994993,55982724-55982811,55976215-55976293,55969550-55969855,55968276-55968396,55964146-55964312,55963352-55963506,55960402-55960561,55957209-55957291,55956025-55956235,55954810-55954992,55952250-55952351,55951929-55952075,55951464-55951604,55947493-55947589,55942670-55942751,55935095-55941819	210,88,79,306,121,167,155,160,83,211,183,102,147,141,97,82,6725	5.59948e+135	5.5995e+135	0.187	0.323	0.178	0.311	0	0.000183	9.94647	0.0246712	04630+++05203+++04550+++04060+++05200+++04659+++05167				GO:0005886+++GO:0070110+++GO:0005896+++GO:0009897+++GO:0005615+++GO:0043235+++GO:0005576+++GO:0070062+++GO:0043025+++GO:0005900+++GO:0016021+++GO:0044297+++GO:0030425+++GO:0016020	GO:0019970+++GO:0004924+++GO:0042802+++GO:0004923+++GO:0045509+++GO:0019838+++GO:0005127+++GO:0004921+++GO:0004915+++GO:0004897+++GO:0005515+++GO:0005138+++GO:0004896+++GO:0042803+++GO:0019981+++GO:0019955	GO:0038154+++GO:0019221+++GO:0010613+++GO:0070120+++GO:0070757+++GO:0042531+++GO:0038165+++GO:0034097+++GO:0002821+++GO:0070104+++GO:0008593+++GO:0048861+++GO:0016032+++GO:0010575+++GO:0002675+++GO:0005977+++GO:0070106+++GO:0045669+++GO:0043066+++GO:0008284+++GO:0048711+++GO:0070102+++GO:0042102+++GO:0007165
NM_002632.5	5228	K16859	ENST00000555567.5	NP_002623.2	NM_002632.5	PGF	mRNA	GO:0005615+++GO:0016021+++GO:0005783+++GO:0005576+++GO:0016020+++GO:0005789	cellular_component	extracellular region part+++organelle+++cell part+++membrane part+++extracellular region+++membrane+++cell+++organelle part	coding	BestRefSeq	known	NC_000014.9	74941830	1911	-	74955764	170	7	74955168-74955764,74953904-74953946,74949357-74949553,74948507-74948583,74946379-74946408,74946213-74946275,74941830-74942733	597,43,197,77,30,63,904	7.49552e+55	7.49558e+55	0.324	0.178	0.321	0.177	0	0.000354	-6.80068	0.0440203	04151+++04014+++04010+++04510+++04015+++05200				GO:0016020+++GO:0005783+++GO:0016021+++GO:0005615+++GO:0005789+++GO:0005576	GO:0008083+++GO:0005515+++GO:0008201+++GO:0004307+++GO:0042803+++GO:0046982+++GO:0043185+++GO:0042056	GO:0030154+++GO:0010469+++GO:0006506+++GO:0032870+++GO:0001658+++GO:0008284+++GO:0007165+++GO:0001934+++GO:0038084+++GO:0016254+++GO:0007275+++GO:0048010+++GO:0060754+++GO:0007267+++GO:0002040+++GO:0060688+++GO:0007565+++GO:0031100+++GO:0001666+++GO:0050930+++GO:0001938+++GO:0042493+++GO:0051781+++GO:0001525+++GO:0050918+++GO:0045766
NM_003425.3	7596	K09228	ENST00000269973.9	NP_003416.1	NM_003425.3	ZNF45	mRNA	GO:0005634+++GO:0005654	cellular_component	organelle+++cell part+++membrane-enclosed lumen+++cell+++organelle part	coding	BestRefSeq	known	NC_000019.10	43912624	3903	-	43935259	682	10	43934924-43935259,43934426-43934694,43932604-43932690,43925325-43925458,43924402-43924561,43924238-43924310,43922171-43922217,43919573-43919699,43918870-43918962,43912624-43915200	336,269,87,134,160,73,47,127,93,2577	4.39349e+79	4.39353e+79	0.251	0.29	0.212	0.248	0	1.22e-07	8.75025	2.83e-05		H00513+++H00480+++H01852			GO:0005654+++GO:0005634	GO:0003676+++GO:0003700+++GO:0000981+++GO:0003677+++GO:0046872	GO:0007275+++GO:0006355+++GO:0006357+++GO:0006367
NM_003431.3	7678	K09228	ENST00000340684.10	NP_003422.2	NM_003431.3	ZNF124	mRNA	GO:0005634	cellular_component	organelle+++cell part+++cell	coding	BestRefSeq	known	NC_000001.11	247154989	2587	-	247172017	289	4	247171848-247172017,247159687-247159813,247159006-247159066,247154989-247157217	170,127,61,2229	2.47172e+35	2.47172e+35	0.204	0.305	0.183	0.308	0	0.000328	5.8577	0.0412896		H00480+++H01852+++H00513			GO:0005634	GO:0000981+++GO:0005515+++GO:0003676+++GO:0003677+++GO:0046872	GO:0006357+++GO:0006355
NM_003612.4	8482	K06529	ENST00000261918.9	NP_003603.1	NM_003612.4	SEMA7A	mRNA	GO:0062023+++GO:0005887+++GO:0005615+++GO:0031225+++GO:0009897+++GO:0005886+++GO:0016020	cellular_component	extracellular region part+++cell part+++membrane part+++extracellular region+++cell+++membrane	coding	BestRefSeq	known	NC_000015.10	74409284	3382	-	74433959	666	14	74433741-74433959,74418801-74418952,74418268-74418309,74417877-74417969,74417591-74417675,74417335-74417445,74416575-74416714,74415801-74415985,74414838-74414946,74414547-74414745,74411885-74412012,74411556-74411710,74411295-74411356,74409284-74410985	219,152,42,93,85,111,140,185,109,199,128,155,62,1702	7.44337e+111	7.4434e+111	0.302	0.192	0.304	0.202	0	1.08e-05	7.45516	0.00184134	4360				GO:0062023+++GO:0005886+++GO:0009897+++GO:0016020+++GO:0005887+++GO:0005615+++GO:0031225	GO:0038191+++GO:0045499+++GO:0005178+++GO:0005515+++GO:0030215	GO:0007229+++GO:0030154+++GO:0001934+++GO:0001649+++GO:0030335+++GO:0071526+++GO:0007275+++GO:0001755+++GO:0060907+++GO:0050919+++GO:0021988+++GO:0006954+++GO:0048843+++GO:0050727+++GO:0048675+++GO:0006955+++GO:0070374+++GO:0007399+++GO:0045773+++GO:0031175
NM_003879.6	8837	K04724	ENST00000309955.7	NP_003870.4	NM_003879.6	CFLAR	mRNA	GO:0031264+++GO:0045121+++GO:0031265+++GO:0005737+++GO:0097342+++GO:0005829	cellular_component	protein-containing complex+++cell part+++membrane part+++membrane+++cell	coding	BestRefSeq	known	NC_000002.12	201116104	10673	+	201172688	480	10	201116104-201116481,201129729-201130146,201133029-201133134,201135972-201136107,201140357-201140439,201145378-201145432,201149003-201149052,201149754-201149835,201160432-201160942,201163835-201172688	378,418,106,136,83,55,50,82,511,8854	2.01116e+89	2.01116e+89	0.223	0.303	0.218	0.256	0	1.71e-07	20.431	3.77e-05	04668+++05142+++04064+++04210+++04217+++04140				GO:0097342+++GO:0005829+++GO:0031265+++GO:0031264+++GO:0045121+++GO:0005737	GO:0046982+++GO:0005123+++GO:0004197+++GO:0097153+++GO:0008047+++GO:0016504+++GO:0005515+++GO:0002020+++GO:0008234+++GO:0044877	GO:0071364+++GO:0060546+++GO:0043123+++GO:1903055+++GO:0051092+++GO:0071549+++GO:0043066+++GO:0032869+++GO:0014842+++GO:2001237+++GO:1903944+++GO:0033574+++GO:0010952+++GO:0006508+++GO:0043085+++GO:0071392+++GO:1902041+++GO:0007519+++GO:0060544+++GO:0070374+++GO:1904036+++GO:1902042+++GO:0071732+++GO:0043154+++GO:0042981+++GO:1901740+++GO:0009617+++GO:0001666+++GO:0043403+++GO:0010667+++GO:007145…
NM_004228.6	9266	K18441	ENST00000452733.6	NP_004219.3	NM_004228.6	CYTH2	mRNA	GO:0005912+++GO:0000139+++GO:0030426+++GO:0005737+++GO:0005886+++GO:0042995+++GO:0005923+++GO:0005829+++GO:0030054+++GO:0016020	cellular_component	organelle+++cell part+++cell junction+++cell+++membrane+++organelle part	coding	BestRefSeq	known	NC_000019.10	48469208	4604	+	48482314	399	12	48469208-48469526,48470353-48470500,48470603-48470669,48472325-48472443,48473298-48473378,48473905-48474017,48474182-48474330,48474838-48474949,48478069-48478145,48478275-48478346,48478438-48478592,48479123-48482314	319,148,67,119,81,113,149,112,77,72,155,3192	4.84692e+95	4.84695e+95	0.316	0.205	0.263	0.215	0	0.000315	-4.22159	0.0397614	04072+++04144				GO:0005737+++GO:0042995+++GO:0030426+++GO:0000139+++GO:0005886+++GO:0016020+++GO:0005829+++GO:0030054+++GO:0005923+++GO:0005912	GO:0005085+++GO:0005515+++GO:0070679+++GO:0008289+++GO:0005086	GO:0030036+++GO:0032012+++GO:0006897
NM_004309.5	396	K12462	ENST00000269321.11	NP_004300.1	NM_004309.5	ARHGDIA	mRNA	GO:0070062+++GO:0045202+++GO:0005615+++GO:0001772+++GO:0005856+++GO:0005634+++GO:0005737+++GO:0005829+++GO:0016020	cellular_component	extracellular region part+++organelle+++cell part+++membrane part+++synapse+++extracellular region+++cell+++membrane	coding	BestRefSeq	known	NC_000017.11	81867719	1908	-	81871406	204	6	81871298-81871406,81869741-81869957,81869542-81869625,81869330-81869406,81869173-81869236,81867719-81869075	109,217,84,77,64,1357	8.18713e+47	8.18714e+47	0.3	0.179	0.347	0.174	0	9.59e-05	-0.249039	0.0138175	04962+++04722	H01657			GO:0005856+++GO:0005737+++GO:0016020+++GO:0005615+++GO:0045202+++GO:0005634+++GO:0001772+++GO:0070062+++GO:0005829	GO:0019901+++GO:0005096+++GO:0005515+++GO:0005094+++GO:0005504+++GO:0051879+++GO:0048365+++GO:0017048	GO:0071407+++GO:0030336+++GO:2000249+++GO:0035023+++GO:0051056+++GO:0071260+++GO:0008360+++GO:0050790+++GO:0007162+++GO:0043066+++GO:0043547+++GO:0032880+++GO:0050771+++GO:0007266+++GO:0071526+++GO:0071461+++GO:0050772
NM_004326.3	607	K22649	ENST00000234739.7	NP_004317.2	NM_004326.3	BCL9	mRNA	GO:0005794+++GO:0005801+++GO:1990907+++GO:0005634+++GO:0005737+++GO:0005654	cellular_component	protein-containing complex+++organelle+++cell part+++membrane-enclosed lumen+++cell+++organelle part	coding	BestRefSeq	known	NC_000001.11	147541501	6192	+	147626219	1426	10	147541501-147541674,147604777-147604911,147606784-147606866,147611578-147611889,147612883-147613199,147614427-147614616,147615803-147615902,147618816-147621057,147622271-147622531,147623842-147626219	174,135,83,312,317,190,100,2242,261,2378	1.47542e+89	1.47542e+89	0.244	0.24	0.286	0.23	0	2.27e-08	21.8466	1.37e-05					GO:0005801+++GO:0005634+++GO:0005654+++GO:1990907+++GO:0005794+++GO:0005737	GO:0008013+++GO:0005515+++GO:0003713	GO:0045944+++GO:0017015+++GO:0035914+++GO:1904837+++GO:1903508+++GO:0014908+++GO:0060070+++GO:0035019+++GO:0016055
NM_004788.3	9354	K10596	ENST00000431736.6	NP_004779.2	NM_004788.3	UBE4A	mRNA	GO:0000151+++GO:0005634+++GO:0005737	cellular_component	protein-containing complex+++organelle+++cell part+++cell	coding	BestRefSeq	known	NC_000011.10	118359581	6128	+	118399211	1073	20	118359581-118359674,118365040-118365201,118368631-118368804,118369423-118369535,118371514-118371666,118372507-118372687,118373086-118373288,118373494-118373685,118374896-118375229,118376574-118376694,118379446-118379750,118381391-118381523,118382589-118382776,118384635-118384735,118384832-118384945,118386438-118386612,118389725-118389905,118390657-118390804,118392738-118392895,118396314-118399211	9.41622e+59	1.1836e+179	1.1836e+179	0.199	0.287	0.214	0.3	0	7.55e-08	21.0147	2.14e-05	4120				GO:0005634+++GO:0005737+++GO:0000151	GO:0016740+++GO:0005515+++GO:0034450+++GO:0004842	GO:0006511+++GO:0030433+++GO:0000209+++GO:0016567
NM_004841.3	9462	K17633	ENST00000462775.5	NP_004832.1	NM_004841.3	RASAL2	mRNA	GO:0005829	cellular_component	cell part+++cell	coding	BestRefSeq	known	NC_000001.11	178341471	9820	+	178479514	1139	16	178341471-178341608,178390100-178390206,178420511-178420620,178439422-178439575,178441549-178441647,178442675-178443229,178445518-178445662,178451571-178451715,178452416-178452652,178454447-178454648,178456700-178456899,178457683-178458544,178464278-178464412,178465920-178466122,178467334-178467421,178473075-178479514	138,107,110,154,99,555,145,145,237,202,200,862,135,203,88,6440	1.78341e+143	1.78342e+143	0.207	0.297	0.206	0.29	0	1.01e-06	19.1179	0.000193	4014				GO:0005829	GO:0005515+++GO:0005096	GO:0043087+++GO:0007165+++GO:0043547+++GO:0000165
NM_005026.4	5293	K00922	ENST00000377346.8	NP_005017.3	NM_005026.4	PIK3CD	mRNA	GO:0005942+++GO:0042629+++GO:0005737+++GO:0005886+++GO:0005829	cellular_component	protein-containing complex+++organelle+++cell part+++membrane part+++membrane+++cell	coding	BestRefSeq	known	NC_000001.11	9651731	5223	+	9728925	1044	24	9651731-9651802,9691467-9691571,9710424-9710596,9715541-9715769,9715849-9716078,9716440-9716619,9716959-9717108,9717537-9717626,9718694-9718915,9719921-9720017,9720112-9720242,9720611-9720661,9720742-9720909,9721127-9721248,9721444-9721587,9721761-9721860,9721975-9722153,9722244-9722356,9722528-9722606,9723125-9723292,9723969-9724092,9724276-9724421,9724804-9724936,9726909-9728925	72,105,173,229,230,180,150,90,222,97,131,51,168,122,144,100,179,113,79,168,124,146,133,2017	9.65173e+167	9.6518e+167	0.285	0.213	0.293	0.208	0	1.81e-08	-22.0019	1.31e-05	00562+++04012+++04620+++05230+++04926+++04910+++04933+++04550+++05231+++04370+++05169+++04625+++01524+++04725+++05418+++04152+++04915+++05224+++04062+++05215+++04930+++04917+++05203+++04024+++01522+++04015+++04664+++05221+++04668+++04670+++04650+++05167+++04931+++04210+++05163+++04722+++04066+++05100+++04218+++04014+++04973+++04662+++04510+++05218+++05210+++04360+++04666+++04070+++05205+++04140++…	H00048+++H01912+++H01222+++H01431+++H01387+++H02153+++H00031+++H01985+++H01102+++H00027	M00676	R04545	GO:0042629+++GO:0005829+++GO:0005737+++GO:0005942+++GO:0005886	GO:0016301+++GO:0046934+++GO:0016303+++GO:0005524+++GO:0035004+++GO:0035005	GO:0001816+++GO:0006954+++GO:0007165+++GO:0030593+++GO:0060374+++GO:0002679+++GO:0072672+++GO:0001779+++GO:0010628+++GO:0033031+++GO:0050852+++GO:0051897+++GO:0042110+++GO:0030217+++GO:0043303+++GO:0030101+++GO:0030168+++GO:0002551+++GO:0014065+++GO:0002250+++GO:0010818+++GO:0035747+++GO:0010629+++GO:0045087+++GO:0035754+++GO:0042113+++GO:0007411+++GO:0019221+++GO:0050853+++GO:0006468+++GO:003033…
NM_005255.3	2580	K08855	ENST00000314167.8	NP_005246.2	NM_005255.3	GAK	mRNA	GO:0048471+++GO:0005794+++GO:0031982+++GO:0005925+++GO:0098793+++GO:0005737+++GO:0005829+++GO:0030054+++GO:0043231+++GO:0016020	cellular_component	synapse part+++organelle+++cell part+++synapse+++cell junction+++membrane+++cell	coding	BestRefSeq	known	NC_000004.12	849275	4537	-	932390	1311	28	932043-932390,913607-913668,912735-912794,911673-911787,904637-904779,898033-898158,896460-896549,893874-894009,893377-893489,890532-890622,888847-888970,884037-884086,883315-883463,882697-882819,881907-882040,877615-877809,877090-877207,876530-876609,870711-870904,868539-868685,866956-867432,866364-866534,865122-865244,859606-859722,851750-851974,850936-851084,849892-850068,849275-849774	348,62,60,115,143,126,90,136,113,91,124,50,149,123,134,195,118,80,194,147,477,171,123,117,225,149,177,500	9.32044e+167	9.32391e+167	0.305	0.205	0.311	0.178	0	1.15e-08	22.3013	1.21e-05					GO:0048471+++GO:0031982+++GO:0016020+++GO:0005737+++GO:0043231+++GO:0098793+++GO:0030054+++GO:0005829+++GO:0005925+++GO:0005794	GO:0005524+++GO:0016301+++GO:0004674+++GO:0004672+++GO:0030276+++GO:0005515+++GO:0051087+++GO:0000166+++GO:0030332+++GO:0016740	GO:0072659+++GO:0034067+++GO:0007030+++GO:0016310+++GO:0006468+++GO:0061024+++GO:0051085+++GO:0072318+++GO:0090160+++GO:0072583+++GO:0016191+++GO:0010977+++GO:0007029+++GO:0006898+++GO:1905224+++GO:0007049
NM_005581.4	4059	K06578	ENST00000270233.11	NP_005572.2	NM_005581.4	BCAM	mRNA	GO:0016021+++GO:0016020	cellular_component	membrane part+++membrane	coding	BestRefSeq	known	NC_000019.10	44809059	2453	+	44821421	628	15	44809059-44809206,44811225-44811346,44812163-44812391,44812478-44812548,44813250-44813346,44813438-44813620,44814152-44814288,44814604-44814760,44818522-44818637,44818741-44818882,44819056-44819192,44819346-44819490,44819582-44819726,44820705-44820822,44820916-44821421	148,122,229,71,97,183,137,157,116,142,137,145,145,118,506	4.48091e+119	4.48092e+119	0.308	0.177	0.354	0.161	0	3.32e-05	-0.700791	0.0051968					GO:0016020+++GO:0016021	GO:0004888+++GO:0005055+++GO:0043236+++GO:0008022	GO:0007160+++GO:0007165+++GO:0007155
NM_007014.4	11060	K05630		NP_008945.2	NM_007014.4	WWP2	mRNA	GO:0070062+++GO:0000151+++GO:0005634+++GO:0005737+++GO:0005829+++GO:0016020	cellular_component	extracellular region part+++protein-containing complex+++organelle+++cell part+++extracellular region+++membrane+++cell	coding	BestRefSeq	known	NC_000016.10	69762284	4590	+	69941741	870	25	69762284-69762391,69776189-69776241,69786996-69787080,69798682-69798829,69799174-69799295,69840126-69840263,69842024-69842120,69871804-69871931,69888039-69888249,69908761-69908850,69917709-69917883,69925430-69925484,69929448-69929529,69930130-69930258,69931152-69931227,69931509-69931580,69931802-69931890,69933970-69934129,69935853-69935986,69936312-69936452,69937118-69937238,69937548-69937652,699…	108,53,85,148,122,138,97,128,211,90,175,55,82,129,76,72,89,160,134,141,121,105,97,73,1901	###############################################################################################################################################################################################################################################################	###############################################################################################################################################################################################################################################################	0.285	0.222	0.29	0.203	0	1.72e-08	8.22287	1.31e-05	4120				GO:0005829+++GO:0016020+++GO:0005737+++GO:0070062+++GO:0005634+++GO:0000151	GO:0061630+++GO:0008134+++GO:0004842+++GO:0016874+++GO:0001085+++GO:0016740+++GO:0005515	GO:0034765+++GO:0043433+++GO:0000209+++GO:0006464+++GO:0043161+++GO:1901016+++GO:0006511+++GO:0045732+++GO:0045892+++GO:0000122+++GO:0051224+++GO:0032410+++GO:0045746+++GO:0006858+++GO:0051865+++GO:0045944+++GO:0016567+++GO:0010629+++GO:0042391+++GO:0046718+++GO:0070534+++GO:0016032
NM_007030.2	11076		ENST00000360578.6	NP_008961.1	NM_007030.2	TPPP	mRNA	GO:0048471+++GO:0005739+++GO:0097427+++GO:0043209+++GO:0005856+++GO:0005634+++GO:0005874+++GO:0005737+++GO:0005829	cellular_component	supramolecular complex+++organelle+++cell part+++cell+++organelle part	coding	BestRefSeq	known	NC_000005.10	659862	6022	-	693395	219	4	693278-693395,677750-678064,665970-666123,659862-665296	1183151545435	6.93279e+23	6.93396e+23	0.296	0.217	0.3	0.187	0	2.69e-07	20.1086	5.76e-05					GO:0005874+++GO:0005634+++GO:0097427+++GO:0005829+++GO:0048471+++GO:0005739+++GO:0005856+++GO:0005737+++GO:0043209	GO:0005515+++GO:0008017+++GO:0015631	GO:0032273+++GO:0001578+++GO:0031334+++GO:0046785
NM_007243.2	11270		ENST00000259953.8	NP_009174.1	NM_007243.2	NRM	mRNA	GO:0031965+++GO:0005637+++GO:0016021+++GO:0005635+++GO:0005634+++GO:0016020	cellular_component	organelle+++cell part+++membrane part+++membrane+++cell+++organelle part	coding	BestRefSeq	known	NC_000006.12	30688047	1755	-	30691420	262	5	30691376-30691420,30690842-30691281,30690047-30690243,30689276-30689452,30688047-30688942	45440197177896	3.06914e+39	3.06914e+39	0.262	0.175	0.331	0.231	0	4.81e-05	-1.07597	0.00737199					GO:0005634+++GO:0005637+++GO:0005635+++GO:0016020+++GO:0016021+++GO:0031965	GO:0003674+++GO:0005515	GO:0008150
NM_012115.3	9994		ENST00000551025.3	NP_036247.1	NM_012115.3	CASP8AP2	mRNA	GO:0005739+++GO:0016605+++GO:0005634+++GO:0005737+++GO:0005654	cellular_component	organelle+++cell part+++membrane-enclosed lumen+++cell+++organelle part	coding	BestRefSeq	known	NC_000006.12	89829900	6763	+	89874436	1982	10	89829900-89830106,89846562-89846644,89853166-89853234,89854817-89854917,89855470-89855544,89857084-89857199,89862126-89864371,89865953-89869082,89871289-89871388,89873801-89874436	207,83,69,101,75,116,2246,3130,100,636	8.98299e+79	8.98301e+79	0.205	0.36	0.168	0.267	0	1.03e-07	20.8057	2.59e-05					GO:0005737+++GO:0005634+++GO:0005739+++GO:0016605+++GO:0005654	GO:0003714+++GO:0008656+++GO:0002020+++GO:0005123+++GO:0042802+++GO:0003677+++GO:0032184+++GO:0016505+++GO:0005515	GO:0008625+++GO:0006915+++GO:0036337+++GO:0007165+++GO:1903507+++GO:0006919+++GO:0071260+++GO:0007049+++GO:0097190
NM_012235.3	22937		ENST00000265565.9	NP_036367.2	NM_012235.3	SCAP	mRNA	GO:0005794+++GO:0032991+++GO:0016021+++GO:0005783+++GO:0000139+++GO:0012507+++GO:0005789	cellular_component	protein-containing complex+++organelle+++cell part+++membrane part+++cell+++membrane+++organelle part	coding	BestRefSeq	known	NC_000003.12	47413685	4268	-	47475959	1279	23	47475799-47475959,47442872-47443091,47435008-47435137,47428513-47428670,47427447-47427667,47427157-47427262,47425997-47426169,47425485-47425611,47423933-47424045,47422442-47422536,47420931-47421029,47420554-47420772,47419328-47419704,47418655-47418843,47418321-47418522,47418134-47418249,47417304-47417826,47417122-47417207,47415098-47415180,47414827-47414993,47414572-47414652,47414180-47414386,474…	161,220,130,158,221,106,173,127,113,95,99,219,377,189,202,116,523,86,83,167,81,207,415	4.74758e+183	4.7476e+183	0.299	0.181	0.318	0.201	0	6.19e-08	21.1598	1.87e-05					GO:0016021+++GO:0005789+++GO:0000139+++GO:0005783+++GO:0032991+++GO:0012507+++GO:0005794	GO:0015485+++GO:0044877+++GO:0051082	GO:0001666+++GO:0042304+++GO:0007568+++GO:0008203+++GO:0045541+++GO:0032933+++GO:0045716+++GO:0032868
NM_013229.2	317	K02084	ENST00000550527.5	NP_037361.1	NM_013229.2	APAF1	mRNA	GO:0070062+++GO:0032991+++GO:0034774+++GO:0043293+++GO:0016021+++GO:1904813+++GO:0005576+++GO:0005634+++GO:0005737+++GO:0005829+++GO:0016020	cellular_component	extracellular region part+++protein-containing complex+++organelle+++cell part+++membrane-enclosed lumen+++membrane part+++extracellular region+++membrane+++cell+++organelle part	coding	BestRefSeq	known	NC_000012.12	98645300	7158	+	98735433	1237	27	98645300-98645835,98648319-98648497,98648626-98648782,98649487-98649684,98659160-98659343,98662456-98662568,98662675-98662806,98665553-98665791,98666190-98666357,98667513-98667644,98670973-98671086,98671535-98671719,98677425-98677551,98680277-98680402,98683143-98683274,98686748-98686873,98699408-98699569,98703371-98703499,98706485-98706610,98708585-98708704,98712319-98712435,98715427-98715552,987…	5.36179e+81	###############################################################################################################################################################################################################################################################	###############################################################################################################################################################################################################################################################	0.224	0.28	0.194	0.301	0	8.58e-08	-8.45411	2.34e-05	05010+++04210+++05161+++05014+++04214+++04215+++01524+++05134+++05012+++05200+++04115+++05016+++05222+++05152		M00685		GO:0034774+++GO:0032991+++GO:0005829+++GO:0016020+++GO:0016021+++GO:0070062+++GO:0005737+++GO:0005634+++GO:1904813+++GO:0005576+++GO:0043293	GO:0008656+++GO:0042802+++GO:0000166+++GO:0043531+++GO:0005515+++GO:0031072+++GO:0005524	GO:0007399+++GO:0097193+++GO:2001235+++GO:0051402+++GO:0001666+++GO:0007568+++GO:0007275+++GO:0007420+++GO:0008635+++GO:0070317+++GO:0006915+++GO:0071560+++GO:0030900+++GO:0043312+++GO:0072432+++GO:0097190+++GO:0001822+++GO:0006919+++GO:1902510+++GO:0070059+++GO:0051260+++GO:0042981+++GO:0001843+++GO:0010659+++GO:0043065+++GO:0007584+++GO:0030154
NM_013290.6	29893	K06695	ENST00000253789.9	NP_037422.2	NM_013290.6	PSMC3IP	mRNA	GO:0005575+++GO:0005634+++GO:0005654	cellular_component	organelle+++cell part+++membrane-enclosed lumen+++cell+++cellular_component+++organelle part	coding	BestRefSeq	known	NC_000017.11	42572310	1421	-	42577831	205	8	42577653-42577831,42577461-42577561,42577213-42577302,42574099-42574210,42573478-42573587,42573311-42573364,42573107-42573166,42572310-42573024	179,101,90,112,110,54,60,715	4.25777e+63	4.25778e+63	0.293	0.284	0.207	0.216	0	0.000257	-7.00073	0.0334273		H00598			GO:0005654+++GO:0005634+++GO:0005575	GO:0030374+++GO:0003677	GO:0051321+++GO:0006310+++GO:1903508
NM_013994.2	780	K05124	ENST00000513240.5	NP_054700.2	NM_013994.2	DDR1	mRNA	GO:0070062+++GO:0005887+++GO:0005615+++GO:0043235+++GO:0016021+++GO:0005576+++GO:0005737+++GO:0005886+++GO:0016020	cellular_component	extracellular region part+++protein-containing complex+++organelle+++cell part+++membrane part+++extracellular region+++membrane+++cell	coding	BestRefSeq	known	NC_000006.12	30888688	3662	+	30900156	919	17	30888688-30888814,30888908-30889010,30889202-30889430,30890973-30891120,30891380-30891479,30892002-30892188,30892296-30892542,30893068-30893163,30893272-30893423,30894506-30894671,30895404-30895514,30896621-30896865,30897014-30897141,30897361-30897597,30898073-30898307,30898888-30899037,30899156-30900156	127,103,229,148,100,187,247,96,152,166,111,245,128,237,235,150,1001	3.08887e+135	3.08888e+135	0.297	0.186	0.308	0.209	0	9.96e-08	20.8276	2.54e-05					GO:0016020+++GO:0070062+++GO:0005887+++GO:0016021+++GO:0005576+++GO:0043235+++GO:0005615+++GO:0005886+++GO:0005737	GO:0005524+++GO:0004672+++GO:0016301+++GO:0004888+++GO:0005518+++GO:0005515+++GO:0016740+++GO:0000166+++GO:0004714+++GO:0046872+++GO:0004713+++GO:0038062	GO:0038083+++GO:0060749+++GO:0007155+++GO:0007595+++GO:0006468+++GO:0043583+++GO:0007566+++GO:0016310+++GO:0046777+++GO:0030198+++GO:0070374+++GO:0061564+++GO:0007565+++GO:0007169+++GO:0008285+++GO:0001952+++GO:0018108+++GO:0009968+++GO:0014909+++GO:0043066+++GO:0061302+++GO:0044319+++GO:0038063+++GO:0010715+++GO:0001558+++GO:1990138+++GO:0060444+++GO:0030154
NM_014247.2	9693	K08018	ENST00000264431.8	NP_055062.1	NM_014247.2	RAPGEF2	mRNA	GO:0048471+++GO:0045202+++GO:0005770+++GO:0032991+++GO:0016324+++GO:0005887+++GO:0043025+++GO:0005768+++GO:0030139+++GO:0005737+++GO:0005886+++GO:0005923+++GO:0005829+++GO:0030054+++GO:0043005+++GO:0016020+++GO:0005911	cellular_component	protein-containing complex+++organelle+++cell part+++membrane part+++synapse+++cell junction+++membrane+++cell	coding	BestRefSeq	known	NC_000004.12	159267846	6821	+	159360150	1499	24	159267846-159268215,159304342-159304473,159314591-159314768,159322347-159322483,159323459-159323617,159329858-159330010,159330334-159330498,159331431-159331538,159331630-159331833,159331926-159332034,159332451-159332697,159338311-159338468,159339114-159339354,159341564-159341947,159342979-159343190,159343281-159343404,159344036-159344059,159345106-159345329,159346789-159346998,159350137-159350289…	370,132,178,137,159,153,165,108,204,109,247,158,241,384,212,124,24,224,210,153,226,560,306,2037	###############################################################################################################################################################################################################################################################	###############################################################################################################################################################################################################################################################	0.223	0.298	0.211	0.268	0	1.54e-08	-22.11	1.27e-05	04015+++04530+++04010				GO:0005768+++GO:0043005+++GO:0005886+++GO:0030139+++GO:0043025+++GO:0030054+++GO:0045202+++GO:0005737+++GO:0016324+++GO:0005887+++GO:0032991+++GO:0005829+++GO:0016020+++GO:0005911+++GO:0005770+++GO:0005923+++GO:0048471	GO:0030165+++GO:0005085+++GO:0005509+++GO:0031697+++GO:0030552+++GO:0005088+++GO:0030553+++GO:0019992+++GO:0070300+++GO:0005515+++GO:0017034+++GO:0005096+++GO:0050699	GO:0038180+++GO:0007275+++GO:0021884+++GO:0000165+++GO:0043950+++GO:2000481+++GO:0008285+++GO:0045860+++GO:0010976+++GO:0071880+++GO:0043547+++GO:0021591+++GO:2000670+++GO:0032486+++GO:0070374+++GO:0071321+++GO:0031175+++GO:0061028+++GO:0019933+++GO:2001224+++GO:1901888+++GO:0007186+++GO:0042127+++GO:0031547+++GO:0007218+++GO:0072659+++GO:0035556+++GO:1990090+++GO:0001764+++GO:0032092+++GO:000739…
NM_014629.3	9639	K16727	ENST00000349830.7	NP_055444.2	NM_014629.3	ARHGEF10	mRNA	GO:0005813+++GO:0005829	cellular_component	organelle+++cell part+++cell+++organelle part	coding	BestRefSeq	known	NC_000008.11	1823976	5598	+	1958641	1344	29	1823976-1824113,1843353-1843436,1857960-1858115,1859897-1860184,1864373-1864436,1866526-1866602,1869194-1869250,1876571-1876734,1880048-1880164,1882635-1882749,1885601-1885707,1893569-1893646,1894393-1894572,1896333-1896449,1898433-1898525,1903281-1903451,1905571-1905716,1909295-1909470,1922964-1923079,1923468-1923595,1923774-1923874,1925283-1925404,1926377-1926463,1928427-1928650,1929286-1929443…	138,84,156,288,64,77,57,164,117,115,107,78,180,117,93,171,146,176,116,128,101,122,87,224,158,143,175,123,1893	###############################################################################################################################################################################################################################################################	###############################################################################################################################################################################################################################################################	0.263	0.268	0.247	0.222	0	0.000288	1.62562	0.0367151					GO:0005829+++GO:0005813	GO:0019894+++GO:0005515+++GO:0005085+++GO:0005089	GO:0051496+++GO:0030036+++GO:0035023+++GO:0090307+++GO:0051298+++GO:0022011+++GO:0090630
NM_015153.3	23469		ENST00000393387.5	NP_055968.1	NM_015153.3	PHF3	mRNA	GO:0005575	cellular_component	cellular_component	coding	BestRefSeq	known	NC_000006.12	63646526	7960	+	63715522	2039	15	63646526-63646795,63680000-63680161,63684129-63685911,63691737-63692043,63694581-63694764,63698223-63698367,63698449-63698605,63700350-63700466,63702508-63702639,63703536-63703671,63706029-63706224,63706729-63706876,63709151-63709240,63711167-63711362,63711586-63715522	270,162,1783,307,184,145,157,117,132,136,196,148,90,196,3937	6.36465e+119	6.36468e+119	0.201	0.357	0.176	0.266	0	1.11e-07	20.748	2.71e-05					GO:0005575	GO:0046872+++GO:0003674	GO:0006351+++GO:0007275
NM_015286.5	23336	K10376	ENST00000594047.2	NP_056101.5	NM_015286.5	SYNM	mRNA	GO:0042383+++GO:0043034+++GO:0005882+++GO:0060053+++GO:0005912+++GO:0005856+++GO:0005737+++GO:0030054+++GO:0016020	cellular_component	supramolecular complex+++organelle+++cell part+++cell junction+++membrane+++cell+++organelle part	coding	BestRefSeq	known	NC_000015.10	99105080	6419	+	99135595	1253	5	99105080-99106009,99113591-99113715,99126722-99126792,99129367-99131813,99132750-99135595	930,125,71,2447,2846	9.91051e+39	9.9106e+39	0.296	0.264	0.223	0.216	0	0.000204	-1.40414	0.0270092					GO:0042383+++GO:0060053+++GO:0043034+++GO:0016020+++GO:0030054+++GO:0005882+++GO:0005912+++GO:0005737+++GO:0005856	GO:0019215+++GO:0005198+++GO:0008307+++GO:0005200+++GO:0017166+++GO:0005515	GO:0045104+++GO:0031443
NM_015565.2	26046	K22377	ENST00000614971.4	NP_056380.2	NM_015565.2	LTN1	mRNA	GO:1990112+++GO:0005829	cellular_component	protein-containing complex+++cell part+++cell	coding	BestRefSeq	known	NC_000021.9	28928144	7756	-	28992956	1812	30	28992764-28992956,28986731-28986934,28986139-28986237,28984692-28984922,28982316-28982368,28981119-28981299,28971271-28971444,28970552-28970742,28969466-28969601,28966370-28967179,28965865-28965906,28960517-28960706,28959458-28959697,28958386-28958539,28957332-28957476,28956762-28956948,28953217-28953376,28952160-28952264,28947464-28947606,28946152-28946287,28945807-28945951,28944383-28944596,289…	193,204,99,231,53,181,174,191,136,810,42,190,240,154,145,187,160,105,143,136,145,214,238,75,187,172,221,195,168,2367	28992764,28986731,28986139,28984692,28982316,28981119,28971271,28970552,28969466,28966370,28965865,28960517,28959458,28958386,28957332,28956762,28953217,28952160,28947464,28946152,28945807,28944383,28943667,28943262,28941220,28936526,28935109,28932470,28931155,28928144	28992956,28986934,28986237,28984922,28982368,28981299,28971444,28970742,28969601,28967179,28965906,28960706,28959697,28958539,28957476,28956948,28953376,28952264,28947606,28946287,28945951,28944596,28943904,28943336,28941406,28936697,28935329,28932664,28931322,28930510	0.196	0.318	0.174	0.312	0	3.73e-08	21.5087	1.46e-05					GO:0005829+++GO:1990112	GO:0061630+++GO:0046872+++GO:0008270+++GO:0043023+++GO:0016874+++GO:0016740+++GO:0004842+++GO:0005515	GO:0016567+++GO:0072344+++GO:0051865+++GO:0043161+++GO:1990116
NM_015631.5	26123	K19382	ENST00000614499.4	NP_056446.4	NM_015631.5	TCTN3	mRNA	GO:0060170+++GO:0016021+++GO:0005634+++GO:0016020	cellular_component	organelle+++cell part+++membrane part+++membrane+++cell+++organelle part	coding	BestRefSeq	known	NC_000010.11	95663396	2739	-	95694143	607	14	95693644-95694143,95693353-95693476,95692920-95693038,95687592-95687719,95687247-95687355,95687044-95687159,95686495-95686530,95685556-95685636,95684499-95684624,95683522-95683629,95683101-95683195,95682651-95682804,95680472-95680609,95663396-95664300	500,124,119,128,109,116,36,81,126,108,95,154,138,905	9.56936e+111	9.56941e+111	0.229	0.249	0.259	0.263	0	0.000369	-0.854588	0.0456645		H00530+++H00454			GO:0060170+++GO:0016021+++GO:0016020+++GO:0005634		GO:0030030+++GO:0097711+++GO:0007224+++GO:0060271+++GO:0043065+++GO:0006915
NM_015642.5	26137	K10501	ENST00000357258.8	NP_056457.3	NM_015642.5	ZBTB20	mRNA	GO:0016604+++GO:0005634+++GO:0005737+++GO:0005654	cellular_component	organelle+++cell part+++membrane-enclosed lumen+++cell+++organelle part	coding	BestRefSeq	known	NC_000003.12	114314500	27135	-	115147280	668	10	115147219-115147280,114974366-114974416,114900304-114900342,114801101-114801174,114693528-114693575,114500352-114500391,114389005-114389105,114380217-114380404,114350274-114351878,114314500-114339426	62,51,39,74,48,40,101,188,1605,24927	1.15147e+89	1.15147e+89	0.193	0.301	0.2	0.306	0	3.46e-08	21.5599	1.45e-05					GO:0005737+++GO:0005654+++GO:0005634+++GO:0016604	GO:0000981+++GO:0044212+++GO:0001227+++GO:0003677+++GO:0003676+++GO:0046872	GO:0032760+++GO:0071333+++GO:0032728+++GO:0046889+++GO:0000122+++GO:0055088+++GO:0045892+++GO:0010629+++GO:0045821+++GO:0032755
NM_015678.4	26960		ENST00000400445.7	NP_056493.3	NM_015678.4	NBEA	mRNA	GO:0005802+++GO:0005737+++GO:0005886+++GO:0005829+++GO:0012505+++GO:0016020	cellular_component	organelle+++cell part+++membrane+++cell+++organelle part	coding	BestRefSeq	known	NC_000013.11	34942287	11120	+	35672736	2946	58	34942287-34943114,35040933-35041164,35044947-35045047,35045306-35045401,35048563-35048684,35050269-35050395,35056010-35056129,35058717-35058863,35069908-35070105,35070719-35070852,35098297-35098405,35109290-35109442,35110810-35110978,35117414-35117493,35118228-35118290,35118377-35118474,35123482-35123574,35142269-35142377,35155774-35155855,35156083-35156206,35157078-35157270,35159016-35160032,351…	828,232,101,96,122,127,120,147,198,134,109,153,169,80,63,98,93,109,82,124,193,1017,218,154,9,181,131,108,169,96,439,155,127,128,62,65,109,167,125,144,137,118,103,116,113,141,120,153,168,90,193,72,156,171,102,197,152,1836	34942287,35040933,35044947,35045306,35048563,35050269,35056010,35058717,35069908,35070719,35098297,35109290,35110810,35117414,35118228,35118377,35123482,35142269,35155774,35156083,35157078,35159016,35161750,35164356,35168987,35171272,35173464,35176996,35182360,35183976,35195864,35208700,35211053,35232492,35290389,35309528,35349108,35352157,35432269,35452092,35472400,35550477,35550930,35554987,355…	34943114,35041164,35045047,35045401,35048684,35050395,35056129,35058863,35070105,35070852,35098405,35109442,35110978,35117493,35118290,35118474,35123574,35142377,35155855,35156206,35157270,35160032,35161967,35164509,35168995,35171452,35173594,35177103,35182528,35184071,35196302,35208854,35211179,35232619,35290450,35309592,35349216,35352323,35432393,35452235,35472536,35550594,35551032,35555102,355…	0.23	0.294	0.202	0.274	0	1.14e-07	20.7348	2.74e-05					GO:0012505+++GO:0016020+++GO:0005886+++GO:0005737+++GO:0005802+++GO:0005829	GO:0019901	GO:0008104
NM_015841.3	103	K12968		NP_056656.2	NM_015841.3	ADAR	mRNA	GO:0005730+++GO:0005634+++GO:0005737+++GO:0044530+++GO:0005654+++GO:0016020	cellular_component	protein-containing complex+++organelle+++cell part+++membrane-enclosed lumen+++membrane+++cell+++organelle part	coding	BestRefSeq	known	NC_000001.11	154582057	6537	-	154608248	1181	15	154607992-154608248,154601041-154602626,154598402-154598585,154597828-154597976,154597123-154597267,154596805-154596938,154590262-154590409,154589757-154589928,154589369-154589462,154588551-154588673,154588125-154588258,154586181-154586363,154585753-154585865,154585217-154585344,154582057-154585043	257,1586,184,149,145,134,148,172,94,123,134,183,113,128,2987	1.54608e+134	1.54608e+134	0.248	0.259	0.253	0.24	0	2.37e-08	-21.8237	1.39e-05	05164+++05162+++04623	H00880			GO:0016020+++GO:0005730+++GO:0005737+++GO:0005654+++GO:0005634+++GO:0044530	GO:0003726+++GO:0046872+++GO:0003677+++GO:0003723	GO:0045087+++GO:0060339+++GO:0061484+++GO:0001649+++GO:0060216+++GO:0044387+++GO:0031054+++GO:0098586+++GO:0035455+++GO:0035280+++GO:0009615+++GO:0002244+++GO:0030218+++GO:1900369+++GO:0006606+++GO:0045070+++GO:0006397+++GO:0060337+++GO:0016553+++GO:0051607+++GO:0006382+++GO:0001701+++GO:0002566+++GO:0043066+++GO:0006611+++GO:0045071
NM_016952.4	50937	K20033	ENST00000263577.11	NP_058648.4	NM_016952.4	CDON	mRNA	GO:0062023+++GO:0005887+++GO:0016021+++GO:0005886+++GO:0016020	cellular_component	extracellular region part+++cell part+++membrane part+++extracellular region+++cell+++membrane	coding	BestRefSeq	known	NC_000011.10	125956818	8047	-	126063292	1264	20	126063226-126063292,126023401-126023537,126021248-126021520,126019619-126019765,126018330-126018473,126017088-126017375,126015241-126015510,126010341-126010694,126005759-126006057,126003902-126004076,126001719-126001850,125997207-125997410,125994871-125995052,125994284-125994389,125989637-125989759,125983872-125984093,125981049-125981329,125978304-125978383,125961724-125961998,125956818-125961105	67,137,273,147,144,288,270,354,299,175,132,204,182,106,123,222,281,80,275,4288	1.26063e+179	1.26063e+179	0.23	0.262	0.227	0.28	0	5.15e-07	6.3921	0.000102	4340	H00267			GO:0005886+++GO:0016021+++GO:0016020+++GO:0062023+++GO:0005887	GO:0005515	GO:2000179+++GO:0045666+++GO:0051146+++GO:0060059+++GO:0048643+++GO:0007224+++GO:0014816+++GO:0001934+++GO:0007520+++GO:0043497+++GO:0048598+++GO:0009952+++GO:0045664+++GO:0007155+++GO:0045944+++GO:0043410+++GO:0045663+++GO:0051057+++GO:0051149+++GO:0021987+++GO:0010172+++GO:0002088+++GO:0001708
NM_018218.2	55230	K11869	ENST00000450966.5	NP_060688.1	NM_018218.2	USP40	mRNA	GO:0005829	cellular_component	cell part+++cell	coding	BestRefSeq	known	NC_000002.12	233475519	5617	-	233565590	1247	31	233565356-233565590,233562736-233562803,233559811-233559924,233556855-233557019,233554380-233554526,233551376-233551519,233549101-233549229,233542268-233542363,233540662-233540766,233533479-233533779,233529431-233529512,233527407-233527578,233525478-233525562,233524492-233524562,233523170-233523489,233520991-233521114,233519614-233519671,233512569-233512622,233511709-233511797,233510049-233510135…	235,68,114,165,147,144,129,96,105,301,82,172,85,71,320,124,58,54,89,87,37,65,75,127,95,119,66,211,96,95,1985	233565356,233562736,233559811,233556855,233554380,233551376,233549101,233542268,233540662,233533479,233529431,233527407,233525478,233524492,233523170,233520991,233519614,233512569,233511709,233510049,233499879,233498548,233496758,233493425,233491167,233489365,233488239,233485767,233485531,233481203,233475519	233565590,233562803,233559924,233557019,233554526,233551519,233549229,233542363,233540766,233533779,233529512,233527578,233525562,233524562,233523489,233521114,233519671,233512622,233511797,233510135,233499915,233498612,233496832,233493551,233491261,233489483,233488304,233485977,233485626,233481297,233477503	0.252	0.264	0.231	0.253	0	2.87e-08	-21.694	1.43e-05					GO:0005829	GO:0036459+++GO:0004197+++GO:0008234+++GO:0008233+++GO:0004843+++GO:0016787	GO:0016579+++GO:0031647+++GO:0006508+++GO:0006511
NM_018249.5	55755	K16542	ENST00000349780.8	NP_060719.4	NM_018249.5	CDK5RAP2	mRNA	GO:0048471+++GO:0005794+++GO:0070062+++GO:0000242+++GO:0008274+++GO:0016021+++GO:0005856+++GO:0005813+++GO:0005874+++GO:0005815+++GO:0035371+++GO:0005737+++GO:0005829+++GO:0030054+++GO:0000922+++GO:0097431+++GO:0016020	cellular_component	extracellular region part+++protein-containing complex+++supramolecular complex+++organelle+++cell part+++membrane part+++extracellular region+++cell junction+++membrane+++cell+++organelle part	coding	BestRefSeq	known	NC_000009.12	120388869	6241	-	120580170	1893	38	120579920-120580170,120571974-120572041,120568321-120568388,120550792-120550902,120545714-120545790,120539041-120539164,120536372-120536526,120529978-120530140,120528744-120528797,120527806-120527925,120524986-120525078,120518427-120518645,120491307-120491477,120487294-120487437,120477350-120477450,120471748-120471878,120470111-120470220,120467860-120467997,120460572-120460667,120458450-120458622…	251,68,68,111,77,124,155,163,54,120,93,219,171,144,101,131,110,138,96,173,418,232,123,574,233,49,173,120,117,190,122,237,78,266,144,127,47,424	120579920,120571974,120568321,120550792,120545714,120539041,120536372,120529978,120528744,120527806,120524986,120518427,120491307,120487294,120477350,120471748,120470111,120467860,120460572,120458450,120453456,120447895,120443620,120439399,120437295,120422693,120419788,120415040,120411358,120409127,120408347,120407012,120404036,120402806,120400742,120394512,120389741,120388869	120580170,120572041,120568388,120550902,120545790,120539164,120536526,120530140,120528797,120527925,120525078,120518645,120491477,120487437,120477450,120471878,120470220,120467997,120460667,120458622,120453873,120448126,120443742,120439972,120437527,120422741,120419960,120415159,120411474,120409316,120408468,120407248,120404113,120403071,120400885,120394638,120389787,120389292	0.266	0.307	0.219	0.208	0	3.59e-09	-23.0641	7.46e-06		H00269			GO:0070062+++GO:0030054+++GO:0016021+++GO:0005874+++GO:0000242+++GO:0005829+++GO:0008274+++GO:0005737+++GO:0005794+++GO:0035371+++GO:0005815+++GO:0097431+++GO:0000922+++GO:0005813+++GO:0016020+++GO:0005856+++GO:0048471	GO:0019901+++GO:0044212+++GO:0008017+++GO:0015631+++GO:0005516+++GO:0005515+++GO:0043015	GO:0007098+++GO:0007420+++GO:0007099+++GO:0031116+++GO:0097711+++GO:0010389+++GO:0031023+++GO:0000132+++GO:0045664+++GO:0046600+++GO:0000226+++GO:0022008+++GO:0001578+++GO:0045893+++GO:0090266+++GO:0000086+++GO:0045665+++GO:0007059
NM_018489.2	55870	K06101	ENST00000392403.7	NP_060959.2	NM_018489.2	ASH1L	mRNA	GO:0005794+++GO:0005694+++GO:0005634+++GO:0005923+++GO:0005654+++GO:0030054	cellular_component	organelle+++cell part+++membrane-enclosed lumen+++cell junction+++cell+++organelle part	coding	BestRefSeq	known	NC_000001.11	155335261	11774	-	155562533	2964	28	155562153-155562533,155521100-155521618,155477886-155482449,155459797-155459898,155438327-155439068,155415744-155415923,155395459-155395553,155380043-155380116,155378503-155378548,155378281-155378389,155370777-155370983,155370504-155370650,155360301-155360409,155357585-155357749,155357316-155357410,155354473-155354630,155352706-155352858,155349542-155349596,155349327-155349459,155347656-155347904…	381,519,4564,102,742,180,95,74,46,109,207,147,109,165,95,158,153,55,133,249,87,91,139,173,167,41,302,2491	155562153,155521100,155477886,155459797,155438327,155415744,155395459,155380043,155378503,155378281,155370777,155370504,155360301,155357585,155357316,155354473,155352706,155349542,155349327,155347656,155346383,155344183,155343604,155343314,155341936,155339328,155338089,155335261	155562533,155521618,155482449,155459898,155439068,155415923,155395553,155380116,155378548,155378389,155370983,155370650,155360409,155357749,155357410,155354630,155352858,155349596,155349459,155347904,155346469,155344273,155343742,155343486,155342102,155339368,155338390,155337751	0.216	0.307	0.221	0.256	0	3.42e-08	21.567	1.45e-05	310	H00773		R03938+++R03875+++R04867+++R04866	GO:0030054+++GO:0005654+++GO:0005694+++GO:0005923+++GO:0005634+++GO:0005794	GO:0008168+++GO:0046872+++GO:0046975+++GO:0016740+++GO:0018024+++GO:0003677+++GO:0003682+++GO:0000981+++GO:0042800	GO:0045944+++GO:0006325+++GO:0006366+++GO:1903709+++GO:0006323+++GO:0002674+++GO:0050728+++GO:0010468+++GO:0097676+++GO:0009791+++GO:1903699+++GO:0043409+++GO:0032635+++GO:0001501+++GO:0007338+++GO:0043124+++GO:0007267+++GO:0051568+++GO:0046697+++GO:0030317+++GO:0032259+++GO:0048733+++GO:0061038
NM_018695.3	55914	K12796	ENST00000380943.6	NP_061165.1	NM_018695.3	ERBIN	mRNA	GO:0030056+++GO:0005604+++GO:0098978+++GO:0031965+++GO:0016607+++GO:0016323+++GO:0009925+++GO:0098794+++GO:0005634+++GO:0005737+++GO:0005886+++GO:0030054+++GO:0016020	cellular_component	synapse part+++extracellular region part+++organelle+++cell part+++membrane-enclosed lumen+++membrane part+++synapse+++extracellular region+++cell junction+++membrane+++cell+++organelle part	coding	BestRefSeq	known	NC_000005.10	65926554	6919	+	66081023	1371	25	65926554-65926806,65988635-65988682,65992710-65992907,65994747-65994864,66012049-66012127,66013549-66013638,66014669-66014725,66021322-66021385,66023290-66023364,66024306-66024450,66025480-66025552,66025848-66025977,66026302-66026417,66028274-66028343,66038383-66038482,66043077-66043198,66044137-66044310,66046353-66046538,66048667-66048781,66050783-66050966,66053406-66054951,66075024-66075230,660…	253,48,198,118,79,90,57,64,75,145,73,130,116,70,100,122,174,186,115,184,1546,207,93,75,2601	###############################################################################################################################################################################################################################################################	###############################################################################################################################################################################################################################################################	0.192	0.336	0.173	0.299	0	0.000221	-0.856986	0.0289692	4621				GO:0009925+++GO:0098794+++GO:0098978+++GO:0005886+++GO:0030054+++GO:0005737+++GO:0005604+++GO:0016607+++GO:0030056+++GO:0016020+++GO:0016323+++GO:0005634+++GO:0031965	GO:0005102+++GO:0005200+++GO:0005176+++GO:0005515	GO:0071356+++GO:0007155+++GO:0099072+++GO:0007165+++GO:0045104+++GO:0032495+++GO:0007229+++GO:0007173+++GO:0045197+++GO:0070433+++GO:0032496+++GO:0045175+++GO:0038128+++GO:0071638+++GO:0032088+++GO:0006605
NM_019600.3	56204		ENST00000261844.11	NP_062546.2	NM_019600.3	FAM214A	mRNA				coding	BestRefSeq	known	NC_000015.10	52581321	4228	-	52678634	1076	13	52678572-52678634,52678006-52678122,52613673-52613857,52611575-52611777,52611130-52611255,52608568-52610383,52605133-52605246,52601086-52601165,52600127-52600235,52593578-52593736,52587151-52587219,52584745-52584944,52581321-52582307	63,117,185,203,126,1816,114,80,109,159,69,200,987	5.26786e+103	5.26786e+103	0.185	0.329	0.191	0.294	0	3.25e-08	-21.6097	1.45e-05						GO:0005515
NM_020159.4	56916	K14439	ENST00000354268.8	NP_064544.2	NM_020159.4	SMARCAD1	mRNA	GO:0043596+++GO:0005694+++GO:0035861+++GO:0016363+++GO:0000792+++GO:0005634+++GO:0005654	cellular_component	organelle+++cell part+++membrane-enclosed lumen+++cell+++organelle part	coding	BestRefSeq	known	NC_000004.12	94207845	5114	+	94291292	1026	24	94207845-94208070,94208346-94208584,94226119-94226296,94233954-94234122,94236952-94237018,94240906-94241006,94249654-94249755,94250752-94250833,94252616-94253007,94264707-94264906,94270728-94270818,94273617-94273716,94274738-94274797,94274890-94274965,94276339-94276474,94277022-94277159,94278422-94278517,94278616-94278733,94278929-94279050,94280592-94280780,94281472-94281590,94283121-94283303,942…	226,239,178,169,67,101,102,82,392,200,91,100,60,76,136,138,96,118,122,189,119,183,110,1820	9.42078e+191	9.42081e+191	0.195	0.321	0.177	0.307	0	5.03e-08	21.3034	1.65e-05	4550				GO:0043596+++GO:0005694+++GO:0000792+++GO:0005654+++GO:0035861+++GO:0005634+++GO:0016363	GO:0005515+++GO:0000166+++GO:0005524+++GO:0004386+++GO:0016787+++GO:0003677+++GO:0003676	GO:0070933+++GO:0006338+++GO:0006281+++GO:0006325+++GO:0009117+++GO:0043044+++GO:0045893+++GO:0006974+++GO:0051304+++GO:0000018+++GO:0000729+++GO:0070932+++GO:0051260
NM_020659.3	57348	K22641	ENST00000376530.7	NP_065710.1	NM_020659.3	TTYH1	mRNA	GO:0031527+++GO:0045202+++GO:0016021+++GO:0032433+++GO:0030868+++GO:0005886+++GO:0034707+++GO:0016020	cellular_component	protein-containing complex+++organelle+++cell part+++membrane part+++synapse+++cell+++membrane+++organelle part	coding	BestRefSeq	known	NC_000019.10	54415431	1904	+	54436719	450	14	54415431-54415678,54419128-54419306,54421277-54421388,54422190-54422410,54426673-54426768,54429307-54429379,54429882-54429957,54430550-54430605,54430813-54430905,54431099-54431191,54435542-54435684,54435828-54435873,54436091-54436171,54436333-54436719	248,179,112,221,96,73,76,56,93,93,143,46,81,387	5.44154e+111	5.44157e+111	0.296	0.157	0.35	0.196	0	4.36e-05	7.05708	0.00670353					GO:0034707+++GO:0016020+++GO:0030868+++GO:0005886+++GO:0045202+++GO:0016021+++GO:0032433+++GO:0031527	GO:0005229+++GO:0005381+++GO:0072320+++GO:0005254+++GO:0005509	GO:0046847+++GO:0000278+++GO:0034755+++GO:0031589+++GO:0006826+++GO:0007155+++GO:0006811+++GO:0098609+++GO:0006821+++GO:1902476+++GO:0034220
NM_022778.4	64793	K16766	ENST00000252992.8	NP_073615.2	NM_022778.4	CEP85	mRNA	GO:0005794+++GO:0005739+++GO:0000242+++GO:0005856+++GO:0005813+++GO:0005730+++GO:0005634+++GO:0005815+++GO:0005737+++GO:0005829+++GO:0000922	cellular_component	organelle+++cell part+++membrane-enclosed lumen+++cell+++organelle part	coding	BestRefSeq	known	NC_000001.11	26234153	3986	+	26278810	762	14	26234153-26234310,26239762-26239838,26244166-26244318,26255171-26255865,26257597-26257730,26258143-26258260,26259617-26259802,26268483-26268635,26269460-26269614,26271014-26271107,26272021-26272071,26274964-26275071,26276535-26276760,26277133-26278810	158,77,153,695,134,118,186,153,155,94,51,108,226,1678	2.62342e+111	2.62343e+111	0.265	0.243	0.254	0.239	0	3.7e-08	-21.5201	1.46e-05					GO:0005739+++GO:0000922+++GO:0005737+++GO:0005794+++GO:0005813+++GO:0005829+++GO:0005856+++GO:0005730+++GO:0005815+++GO:0005634+++GO:0000242	GO:0005515	GO:0046602+++GO:0006469+++GO:0007059
NM_024680.3	79733	K09391	ENST00000250024.8	NP_078956.2	NM_024680.3	E2F8	mRNA	GO:0090575+++GO:0005730+++GO:0005634+++GO:0005667+++GO:0005829+++GO:0005654	cellular_component	protein-containing complex+++organelle+++cell part+++membrane-enclosed lumen+++cell+++organelle part	coding	BestRefSeq	known	NC_000011.10	19224063	3721	-	19240960	867	13	19240548-19240960,19240107-19240230,19237854-19238132,19237314-19237470,19234744-19235058,19234360-19234521,19232234-19232371,19230631-19230834,19230241-19230328,19229454-19229988,19225732-19225864,19225221-19225615,19224063-19224840	413,124,279,157,315,162,138,204,88,535,133,395,778	1.92405e+103	1.9241e+103	0.216	0.304	0.232	0.249	0	2.92e-05	6.99434	0.00463721					GO:0005730+++GO:0005667+++GO:0005634+++GO:0005654+++GO:0090575+++GO:0005829	GO:0000987+++GO:0000978+++GO:0008134+++GO:0003677+++GO:0003714+++GO:0043565+++GO:0000981+++GO:0042802+++GO:0005515+++GO:0003700+++GO:0042803+++GO:0001227+++GO:0001228	GO:0060718+++GO:0002040+++GO:0007049+++GO:0070365+++GO:0006977+++GO:0060707+++GO:0008283+++GO:0032466+++GO:0032877+++GO:0001890+++GO:0000122+++GO:0045944+++GO:0051726+++GO:0033301+++GO:0006355
NM_030661.4	3200	K09303	ENST00000396352.8	NP_109377.1	NM_030661.4	HOXA3	mRNA	GO:0005634+++GO:0005654	cellular_component	organelle+++cell part+++membrane-enclosed lumen+++cell+++organelle part	coding	BestRefSeq	known	NC_000007.14	27106190	3257	-	27119595	443	3	27119516-27119595,27110115-27110760,27106190-27108720	806462531	2.71195e+23	2.71196e+23	0.259	0.218	0.304	0.22	0	7.02e-08	21.0726	2.02e-05					GO:0005634+++GO:0005654	GO:0003677+++GO:0003700+++GO:0000978+++GO:0071837+++GO:0043565+++GO:0005515+++GO:0000981	GO:0006816+++GO:0021615+++GO:1900122+++GO:0048706+++GO:0010159+++GO:0007275+++GO:0055074+++GO:0030282+++GO:0006355+++GO:0055062+++GO:0010467+++GO:0051926+++GO:0060017+++GO:0010960+++GO:0045944+++GO:0009952+++GO:0001525+++GO:0001974+++GO:0009887+++GO:0048645+++GO:0051216+++GO:0030878+++GO:0008284+++GO:0048538+++GO:0048704
NM_031483.6	83737	K05632	ENST00000374864.8	NP_113671.3	NM_031483.6	ITCH	mRNA	GO:0070062+++GO:0032991+++GO:0005769+++GO:0005938+++GO:0005768+++GO:0005634+++GO:0031901+++GO:0010008+++GO:0031410+++GO:0005737+++GO:0005886+++GO:0005829+++GO:0005654+++GO:0043231+++GO:0016020	cellular_component	extracellular region part+++protein-containing complex+++organelle+++cell part+++membrane-enclosed lumen+++extracellular region+++membrane+++cell+++organelle part	coding	BestRefSeq	known	NC_000020.11	34363235	6781	+	34511773	862	25	34363235-34363349,34369394-34369470,34393791-34393881,34408651-34408792,34412515-34412639,34413742-34413879,34424480-34424525,34438474-34438631,34440155-34440344,34442208-34442303,34445287-34445461,34449411-34449480,34457390-34457474,34462093-34462221,34470048-34470120,34471444-34471515,34477772-34477860,34479630-34479789,34480599-34480732,34481066-34481206,34489266-34489386,34489822-34489926,344…	115,77,91,142,125,138,46,158,190,96,175,70,85,129,73,72,89,160,134,141,121,105,97,73,4079	###############################################################################################################################################################################################################################################################	###############################################################################################################################################################################################################################################################	0.204	0.299	0.189	0.308	0	2.38e-08	21.8125	1.39e-05	04120+++04932+++04668+++04144	H01232			GO:0043231+++GO:0005737+++GO:0005768+++GO:0005886+++GO:0032991+++GO:0070062+++GO:0031410+++GO:0010008+++GO:0005829+++GO:0031901+++GO:0005634+++GO:0005654+++GO:0005769+++GO:0016020+++GO:0005938	GO:0045236+++GO:0043021+++GO:0004842+++GO:0019787+++GO:0005515+++GO:1990763+++GO:0061630+++GO:0044389+++GO:0016874+++GO:0016740	GO:0006511+++GO:0050687+++GO:0002376+++GO:0046329+++GO:0046642+++GO:0090085+++GO:0051607+++GO:0006954+++GO:0032088+++GO:0070534+++GO:0043066+++GO:0000209+++GO:0001558+++GO:0016032+++GO:0002669+++GO:0051865+++GO:0007219+++GO:0006915+++GO:0016567+++GO:0045087+++GO:0045732+++GO:0043161+++GO:0032480+++GO:0046718+++GO:2000646+++GO:0070936+++GO:0035519+++GO:0070423+++GO:1902036
NM_032591.2	84679	K12041	ENST00000328306.4	NP_115980.1	NM_032591.2	SLC9A7	mRNA	GO:0005794+++GO:0005739+++GO:0044308+++GO:0045202+++GO:0005770+++GO:0005802+++GO:0005769+++GO:0055038+++GO:0005768+++GO:0016021+++GO:0000139+++GO:0043679+++GO:0031901+++GO:0010008+++GO:0031410+++GO:0030425+++GO:0005886+++GO:0043231+++GO:0055037+++GO:0016020+++GO:0005789	cellular_component	synapse part+++organelle+++cell part+++membrane part+++synapse+++cell+++membrane+++organelle part	coding	BestRefSeq	known	NC_000023.11	46599251	10022	-	46759172	725	17	46758705-46759172,46682336-46682535,46679678-46679755,46672551-46672627,46669607-46669719,46662538-46662643,46662028-46662157,46653609-46653723,46651316-46651404,46651110-46651223,46648686-46648797,46643236-46643389,46635589-46635648,46631586-46631649,46620977-46621059,46613289-46613394,46599251-46607203	468,200,78,77,113,106,130,115,89,114,112,154,60,64,83,106,7953	4.67587e+135	4.67592e+135	0.233	0.265	0.217	0.286	0	1.88e-08	-21.9793	1.31e-05		H01914			GO:0016021+++GO:0005886+++GO:0031410+++GO:0044308+++GO:0005789+++GO:0005739+++GO:0043679+++GO:0055038+++GO:0000139+++GO:0010008+++GO:0005768+++GO:0031901+++GO:0055037+++GO:0043231+++GO:0030425+++GO:0005770+++GO:0045202+++GO:0005769+++GO:0005802+++GO:0016020+++GO:0005794	GO:0015297+++GO:0015299+++GO:0005515+++GO:0015385+++GO:0015386+++GO:0042803	GO:0055085+++GO:0006811+++GO:0006813+++GO:0051453+++GO:0051386+++GO:0035725+++GO:1902600+++GO:0050808+++GO:0048812+++GO:0097484+++GO:0031547+++GO:0071805+++GO:0006812+++GO:0006885+++GO:0006814+++GO:0060996+++GO:0048675+++GO:0098719
NM_058004.3	5297	K00888	ENST00000255882.10	NP_477352.3	NM_058004.3	PI4KA	mRNA	GO:0070062+++GO:0005925+++GO:0030660+++GO:0005737+++GO:0005886+++GO:0005829+++GO:0016020	cellular_component	extracellular region part+++organelle+++cell part+++extracellular region+++cell junction+++membrane+++cell+++organelle part	coding	BestRefSeq	known	NC_000022.11	20707691	6752	-	20858812	2102	55	20858570-20858812,20838615-20838731,20834562-20834655,20824326-20824414,20820539-20820611,20819641-20819900,20818483-20818549,20813358-20813506,20810967-20811032,20807362-20807458,20804974-20805165,20804300-20804400,20803191-20803320,20801973-20802105,20799671-20799766,20799093-20799276,20798584-20798687,20796146-20796314,20793193-20793243,20765585-20765693,20765100-20765236,20764817-20764950,207…	243,117,94,89,73,260,67,149,66,97,192,101,130,133,96,184,104,169,51,109,137,134,83,71,125,82,84,90,120,93,157,128,159,152,108,128,120,80,194,91,168,54,121,130,71,73,71,110,105,126,121,160,90,84,408	20858570,20838615,20834562,20824326,20820539,20819641,20818483,20813358,20810967,20807362,20804974,20804300,20803191,20801973,20799671,20799093,20798584,20796146,20793193,20765585,20765100,20764817,20761304,20753110,20752903,20751674,20751293,20749905,20747583,20744628,20742608,20742228,20734395,20734043,20733736,20732971,20729892,20729632,20729313,20727774,20727230,20726488,20721298,20718693,207…	20858812,20838731,20834655,20824414,20820611,20819900,20818549,20813506,20811032,20807458,20805165,20804400,20803320,20802105,20799766,20799276,20798687,20796314,20793243,20765693,20765236,20764950,20761386,20753180,20753027,20751755,20751376,20749994,20747702,20744720,20742764,20742355,20734553,20734194,20733843,20733098,20730011,20729711,20729506,20727864,20727397,20726541,20721418,20718822,207…	0.269	0.23	0.285	0.217	0	6.93e-09	22.6343	1.07e-05	00562+++01100+++04011+++04070	H00271	M00130	R03361	GO:0005925+++GO:0030660+++GO:0005737+++GO:0016020+++GO:0070062+++GO:0005886+++GO:0005829	GO:0005524+++GO:0016740+++GO:0045296+++GO:0004430+++GO:0005515+++GO:0000166+++GO:0016301	GO:0046854+++GO:0039694+++GO:0006661+++GO:0048015+++GO:0016310+++GO:0007165
NM_078467.2	1026	K06625	ENST00000448526.6	NP_510867.1	NM_078467.2	CDKN1A	mRNA	GO:0048471+++GO:0016604+++GO:0032991+++GO:0000307+++GO:0070557+++GO:0005730+++GO:0005634+++GO:0005737+++GO:0005829+++GO:0005654	cellular_component	protein-containing complex+++organelle+++cell part+++membrane-enclosed lumen+++cell+++organelle part	coding	BestRefSeq	known	NC_000006.12	36676490	2106	+	36687339	164	4	36676490-36676524,36677902-36677933,36684097-36684546,36685751-36687339	35,32,450,1589	3.66765e+31	3.66765e+31	0.269	0.188	0.298	0.245	0	5.77e-08	21.2078	1.79e-05	04928+++05163+++05226+++05203+++05200+++05223+++04110+++05224+++04921+++04934+++05219+++04068+++01522+++05211+++05169+++05160+++04218+++05212+++05220+++05225+++05218+++05215+++05167+++05222+++01524+++05217+++05161+++05210+++04115+++04630+++05202+++04151+++05205+++05165+++05206+++04012+++05216+++05214+++05166+++04066+++05213	H00030			GO:0032991+++GO:0005730+++GO:0048471+++GO:0070557+++GO:0005829+++GO:0000307+++GO:0005737+++GO:0005654+++GO:0005634+++GO:0016604	GO:0044877+++GO:0031625+++GO:0005515+++GO:0019912+++GO:0046872+++GO:0004861+++GO:0030332+++GO:0004860+++GO:0004693+++GO:0019901+++GO:0016301	GO:0045860+++GO:1904031+++GO:0010165+++GO:0051384+++GO:0090399+++GO:0016310+++GO:0031668+++GO:0045736+++GO:0043066+++GO:1904706+++GO:0048146+++GO:0072331+++GO:1904030+++GO:0050821+++GO:0090398+++GO:0007050+++GO:0000079+++GO:0051412+++GO:0009636+++GO:0010942+++GO:0034198+++GO:0010243+++GO:0060574+++GO:0030308+++GO:0008285+++GO:0071479+++GO:0090400+++GO:0034605+++GO:0006367+++GO:2000134+++GO:200037…
NM_080679.2	1302	K19721	ENST00000361917.5	NP_542410.2	NM_080679.2	COL11A2	mRNA	GO:0062023+++GO:0005615+++GO:0005788+++GO:0005592+++GO:0005840+++GO:0005576+++GO:0005581+++GO:0031012	cellular_component	extracellular region part+++supramolecular complex+++protein-containing complex+++organelle+++cell part+++membrane-enclosed lumen+++extracellular region+++cell+++organelle part	coding	BestRefSeq	known	NC_000006.12	33162692	6104	-	33192468	1629	63	33192159-33192468,33189320-33189469,33188978-33189188,33188362-33188524,33186627-33186818,33181111-33181170,33180964-33181005,33180668-33180730,33180258-33180332,33179719-33179805,33179431-33179487,33179231-33179284,33179073-33179126,33178920-33178973,33178679-33178732,33178435-33178488,33178308-33178352,33178132-33178185,33177662-33177706,33177412-33177465,33177181-33177225,33176992-33177045,331…	310,150,211,163,192,60,42,63,75,87,57,54,54,54,54,54,45,54,45,54,45,54,45,54,45,54,108,54,54,45,54,45,54,54,54,108,90,54,108,108,54,54,108,54,54,54,54,108,54,54,54,54,108,54,54,108,54,36,54,268,113,207,1127	33192159,33189320,33188978,33188362,33186627,33181111,33180964,33180668,33180258,33179719,33179431,33179231,33179073,33178920,33178679,33178435,33178308,33178132,33177662,33177412,33177181,33176992,33176721,33176433,33176259,33176016,33175574,33174527,33174165,33174011,33173873,33173701,33173502,33173348,33173060,33172530,33172289,33172050,33171713,33171467,33171271,33171114,33170810,33170557,331…	33192468,33189469,33189188,33188524,33186818,33181170,33181005,33180730,33180332,33179805,33179487,33179284,33179126,33178973,33178732,33178488,33178352,33178185,33177706,33177465,33177225,33177045,33176765,33176486,33176303,33176069,33175681,33174580,33174218,33174055,33173926,33173745,33173555,33173401,33173113,33172637,33172378,33172103,33171820,33171574,33171324,33171167,33170917,33170610,331…	0.342	0.196	0.294	0.168	0	5.73e-05	7.15875	0.00867144	4974	H00431+++H02079+++H00519+++H02072+++H02081+++H00604+++H02080+++H00605+++H00805+++H00802			GO:0005788+++GO:0005581+++GO:0005615+++GO:0062023+++GO:0005592+++GO:0005840+++GO:0031012+++GO:0005576	GO:0005515+++GO:0046872+++GO:0030674+++GO:0030020+++GO:0005201	GO:0001649+++GO:0002062+++GO:0007605+++GO:0060021+++GO:0001501+++GO:0060023+++GO:0030199+++GO:0001894+++GO:0051216+++GO:0030198+++GO:0048705
NM_130799.2	4221	K14970	ENST00000312049.10	NP_570711.1	NM_130799.2	MEN1	mRNA	GO:0000790+++GO:0032991+++GO:0005615+++GO:0030141+++GO:0005788+++GO:0000785+++GO:0016363+++GO:0000784+++GO:0031045+++GO:0005576+++GO:0005634+++GO:0005737+++GO:0098992+++GO:0035097+++GO:0005829+++GO:0005654+++GO:0032154	cellular_component	extracellular region part+++protein-containing complex+++organelle+++cell part+++membrane part+++membrane-enclosed lumen+++extracellular region+++membrane+++cell+++organelle part	coding	BestRefSeq	known	NC_000011.10	64803514	2763	-	64810716	610	10	64810630-64810716,64809665-64810132,64807891-64808099,64807552-64807680,64807179-64807219,64807011-64807098,64806232-64806368,64805635-64805770,64805034-64805198,64803514-64804816	87,468,209,129,41,88,137,136,165,1303	6.48106e+79	6.48107e+79	0.28	0.207	0.329	0.183	0	0.000398	9.78896	0.0486445	05202+++04934	H00246+++H00247+++H02049+++H00034+++H01431+++H00045+++H01102+++H00033+++H01522+++H01667			GO:0000790+++GO:0005737+++GO:0005634+++GO:0098992+++GO:0005829+++GO:0032154+++GO:0031045+++GO:0000785+++GO:0005788+++GO:0000784+++GO:0030141+++GO:0032991+++GO:0005654+++GO:0005615+++GO:0016363+++GO:0035097+++GO:0005576	GO:0000400+++GO:0030674+++GO:0003677+++GO:0047485+++GO:0000403+++GO:0070412+++GO:0003690+++GO:0018024+++GO:0005515+++GO:0044212+++GO:0042056+++GO:0003682+++GO:0005125	GO:0030511+++GO:0000165+++GO:0010469+++GO:1902807+++GO:0003309+++GO:0006281+++GO:0050930+++GO:0050918+++GO:0001937+++GO:2001237+++GO:0010812+++GO:0045944+++GO:0043687+++GO:2000352+++GO:0001938+++GO:0071375+++GO:0006954+++GO:0008285+++GO:0009411+++GO:0046697+++GO:0061469+++GO:0071559+++GO:0007420+++GO:0043433+++GO:0000278+++GO:0045892+++GO:0043542+++GO:0051974+++GO:0000122+++GO:0046329+++GO:007133…
NM_133458.3	146198	K09228	ENST00000570495.5	NP_597715.2	NM_133458.3	ZFP90	mRNA	GO:0005634	cellular_component	organelle+++cell part+++cell	coding	BestRefSeq	known	NC_000016.10	68539213	4641	+	68567136	636	5	68539213-68539469,68539758-68539825,68557998-68558124,68558473-68558568,68563044-68567136	257,68,127,96,4093	6.85392e+39	6.85395e+39	0.223	0.303	0.218	0.256	0	0.000234	7.84181	0.030626		H00513+++H01852+++H00480			GO:0005634	GO:0046872+++GO:0000981+++GO:0005515+++GO:0001227+++GO:0003677+++GO:0003676	GO:0045892+++GO:0045893+++GO:0000122+++GO:0006355+++GO:0043392
NM_133647.1	9990	K14427	ENST00000560611.5	NP_598408.1	NM_133647.1	SLC12A6	mRNA	GO:0016323+++GO:0005887+++GO:0016021+++GO:0005886+++GO:0016020	cellular_component	cell part+++membrane part+++cell+++membrane	coding	BestRefSeq	known	NC_000015.10	34229996	7502	-	34336844	1150	25	34336410-34336844,34275345-34275389,34260926-34261020,34258813-34258944,34257642-34257788,34256229-34256283,34255262-34255392,34254348-34254589,34252170-34252384,34250899-34251057,34250631-34250729,34250298-34250355,34245693-34245867,34245285-34245403,34243974-34244072,34242102-34242221,34241233-34241337,34240661-34240829,34238965-34239160,34238232-34238401,34237419-34237550,34236708-34236815,342…	435,45,95,132,147,55,131,242,215,159,99,58,175,119,99,120,105,169,196,170,132,108,185,134,3977	###############################################################################################################################################################################################################################################################	###############################################################################################################################################################################################################################################################	0.218	0.275	0.225	0.282	0	2.41e-08	-21.8121	1.39e-05		H00816+++H01815+++H00606			GO:0016323+++GO:0005887+++GO:0016020+++GO:0016021+++GO:0005886	GO:0019901+++GO:0015379+++GO:0015293+++GO:0005215+++GO:0015377+++GO:0015079	GO:0007268+++GO:0055064+++GO:0001525+++GO:0006884+++GO:0071476+++GO:1902476+++GO:1990573+++GO:0006813+++GO:0055085+++GO:0006811+++GO:0071477+++GO:0071805+++GO:0055075
NM_138437.5	114928		ENST00000332262.9	NP_612446.1	NM_138437.5	GPRASP2	mRNA	GO:0005737	cellular_component	cell part+++cell	coding	BestRefSeq	known	NC_000023.11	102712176	3720	+	102717733	838	4	102712176-102712552,102713782-102713849,102714189-102714266,102714537-102717733	377,68,78,3197	1.02712e+35	1.02713e+35	0.267	0.264	0.219	0.251	0	7.72e-08	21.0059	2.17e-05					GO:0005737	GO:0001540+++GO:0005515
NM_139118.2	55249		ENST00000295566.8	NP_620829.1	NM_139118.2	YY1AP1	mRNA	GO:0001650+++GO:0031011+++GO:0005730+++GO:0005634+++GO:0005737+++GO:0005654	cellular_component	protein-containing complex+++organelle+++cell part+++membrane-enclosed lumen+++cell+++organelle part	coding	BestRefSeq	known	NC_000001.11	155659442	2662	-	155689032	796	11	155688930-155689032,155688071-155688201,155680416-155680456,155679409-155679512,155676548-155676746,155675010-155675096,155672560-155672731,155670320-155670464,155668627-155668717,155661307-155661423,155659442-155660913	103,131,41,104,199,87,172,145,91,117,1472	1.55689e+98	1.55689e+98	0.236	0.261	0.283	0.22	0	0.000219	-8.90162	0.0287918					GO:0005730+++GO:0005737+++GO:0005634+++GO:0005654+++GO:0031011+++GO:0001650	GO:0003714+++GO:0005515	GO:0045892+++GO:0030183+++GO:0030154+++GO:0051726+++GO:0008283
NM_145159.2	3714	K21635	ENST00000347004.2	NP_660142.1	NM_145159.2	JAG2	mRNA	GO:0005887+++GO:0016021+++GO:0005886+++GO:0016020	cellular_component	cell part+++membrane part+++cell+++membrane	coding	BestRefSeq	known	NC_000014.9	105140981	5721	-	105168824	1200	25	105168355-105168824,105167757-105168107,105157706-105157763,105155738-105155989,105155562-105155622,105152161-105152291,105151938-105152057,105151626-105151739,105151283-105151396,105150865-105150911,105150604-105150777,105149170-105149320,105148937-105149089,105148745-105148858,105148326-105148439,105148116-105148229,105147772-105147888,105147500-105147527,105147326-105147411,105146611-105146724…	470,351,58,252,61,131,120,114,114,47,174,151,153,114,114,114,117,28,86,114,116,243,132,157,2190	###############################################################################################################################################################################################################################################################	###############################################################################################################################################################################################################################################################	0.336	0.171	0.307	0.185	0	4.12e-05	5.95623	0.00634707	04658+++05200+++01522+++05224+++04330				GO:0005887+++GO:0016021+++GO:0005886+++GO:0016020	GO:0005509+++GO:0008083+++GO:0005515+++GO:0005112	GO:0010469+++GO:0042492+++GO:0030155+++GO:0030217+++GO:0007275+++GO:1990134+++GO:0007283+++GO:0001501+++GO:0042475+++GO:0045061+++GO:0042127+++GO:0016331+++GO:0045747+++GO:0009912+++GO:0007154+++GO:0001701+++GO:0003016+++GO:0007219+++GO:0030154
NM_145321.2	26031	K20463	ENST00000396429.5	NP_663161.1	NM_145321.2	OSBPL3	mRNA	GO:0031965+++GO:0097038+++GO:0005783+++GO:0032433+++GO:0005634+++GO:0005737+++GO:0005886+++GO:0042995+++GO:0005829+++GO:0043231+++GO:0016020+++GO:0005789	cellular_component	organelle+++cell part+++membrane part+++membrane+++cell+++organelle part	coding	BestRefSeq	known	NC_000007.14	24796537	6351	-	24892621	851	21	24892377-24892621,24871953-24872069,24871742-24871795,24870732-24870845,24866070-24866237,24865342-24865465,24863496-24863599,24863200-24863292,24861613-24861769,24852504-24852634,24842279-24842413,24840690-24840783,24834486-24834736,24830768-24830905,24820175-24820238,24816610-24816688,24815059-24815203,24809807-24809951,24806776-24806902,24804315-24804437,24796537-24800279	245,117,54,114,168,124,104,93,157,131,135,94,251,138,64,79,145,145,127,123,3743	2.48924e+167	2.48926e+167	0.206	0.297	0.196	0.301	0	0.000199	7.51432	0.0265497					GO:0031965+++GO:0043231+++GO:0005737+++GO:0042995+++GO:0005783+++GO:0005789+++GO:0016020+++GO:0005634+++GO:0032433+++GO:0097038+++GO:0005829+++GO:0005886	GO:0005515+++GO:0015248+++GO:0008289+++GO:0015485+++GO:0032934	GO:0006699+++GO:0006869+++GO:0015918
NM_145863.2	51130	K10325	ENST00000394717.3	NP_665862.1	NM_145863.2	ASB3	mRNA	GO:0005829	cellular_component	cell part+++cell	coding	BestRefSeq	known	NC_000002.12	53669980	2073	-	53787009	445	9	53786821-53787009,53750783-53750941,53729458-53729570,53728712-53728847,53716566-53716743,53714384-53714581,53700271-53700528,53693884-53694014,53669980-53670690	1.89159e+26	5.37868e+71	5.3787e+71	0.219	0.281	0.196	0.303	0	1.61e-05	7.76854	0.00269099					GO:0005829	GO:0005515	GO:0043687+++GO:0016567+++GO:0035556
NM_145902.2	3159	K09282		NP_665909.1	NM_145902.2	HMGA1	mRNA	GO:0090575+++GO:0005925+++GO:0016021+++GO:0000785+++GO:0005694+++GO:0005634+++GO:0035985+++GO:0005667+++GO:0005829+++GO:0005654+++GO:0016020	cellular_component	protein-containing complex+++organelle+++cell part+++membrane part+++membrane-enclosed lumen+++cell junction+++membrane+++cell+++organelle part	coding	BestRefSeq	known	NC_000006.12	34236873	2127	+	34246231	96	5	34236873-34237317,34240737-34240882,34242712-34242795,34243468-34243518,34244831-34246231	445,146,84,51,1401	3.42369e+39	3.42373e+39	0.268	0.181	0.345	0.207	0	2.94e-08	-21.676	1.43e-05					GO:0016020+++GO:0005829+++GO:0005925+++GO:0005667+++GO:0016021+++GO:0090575+++GO:0000785+++GO:0035985+++GO:0005654+++GO:0005634+++GO:0005694	GO:0051575+++GO:0003713+++GO:0001158+++GO:0003677+++GO:0003680+++GO:0005515+++GO:0000981+++GO:0042974+++GO:0030527+++GO:0003682+++GO:0042975+++GO:0019899+++GO:0030374+++GO:0008134+++GO:0046965+++GO:0003906	GO:0051169+++GO:0008285+++GO:0065003+++GO:0045893+++GO:0045944+++GO:0009615+++GO:0045892+++GO:0090402+++GO:0031936+++GO:0006284+++GO:2000774+++GO:0006337+++GO:0006268+++GO:0006355+++GO:0035986+++GO:0075713
NM_152333.3	123096	K15109	ENST00000554912.1	NP_689546.1	NM_152333.3	SLC25A29	mRNA	GO:0005739+++GO:0005743+++GO:0016021+++GO:0016020	cellular_component	organelle+++cell part+++membrane part+++membrane+++cell+++organelle part	coding	BestRefSeq	known	NC_000014.9	100291111	2355	-	100306547	237	3	100306199-100306547,100293294-100293377,100291111-100293032	349,84,1922	1.00306e+26	1.00307e+26	0.328	0.168	0.332	0.172	0	2.64e-06	-8.08772	0.000484	4714	H01400+++H00525+++H01983			GO:0016021+++GO:0005739+++GO:0016020+++GO:0005743	GO:0015174+++GO:0022857+++GO:0005289+++GO:0015227+++GO:0005292	GO:1903400+++GO:0015822+++GO:0055085+++GO:0006844+++GO:0015879+++GO:1903401+++GO:1990575+++GO:0089709+++GO:0006865+++GO:1902616
NM_152629.3	169792	K09232	ENST00000324333.14	NP_689842.3	NM_152629.3	GLIS3	mRNA	GO:0005634	cellular_component	organelle+++cell part+++cell	coding	BestRefSeq	known	NC_000009.12	3824128	6666	-	4152183	775	10	4152067-4152183,4125734-4125941,4117768-4118881,3937028-3937189,3932360-3932470,3898691-3898835,3879427-3879595,3856009-3856184,3829310-3829492,3824128-3828408	1.17208e+31	4.15207e+69	4.15218e+69	0.215	0.261	0.255	0.269	0	0.000282	0.877025	0.0359858		H00512			GO:0005634	GO:0046872+++GO:0003676+++GO:0003677+++GO:0000981	GO:0045944+++GO:0006366+++GO:0000122+++GO:0006357
NM_153253.29	6494	K08013	ENST00000394224.3	NP_694985.29	NM_153253.29	SIPA1	mRNA	GO:0048471+++GO:0032991+++GO:0030133+++GO:0005634+++GO:0005737+++GO:0005829+++GO:0012505+++GO:0016020	cellular_component	protein-containing complex+++organelle+++cell part+++membrane+++cell	coding	BestRefSeq	known	NC_000011.10	65640121	3630	+	65650920	1042	16	65640121-65640295,65640801-65641600,65642250-65642377,65642463-65642639,65644955-65645129,65645854-65645957,65646221-65646378,65646456-65647065,65647384-65647658,65649262-65649480,65649561-65649672,65649757-65649865,65649950-65650051,65650138-65650192,65650401-65650479,65650569-65650920	175,800,128,177,175,104,158,610,275,219,112,109,102,55,79,352	6.56401e+127	6.56403e+127	0.32	0.175	0.348	0.158	0	0.000109	6.89569	0.0154668	04015+++04670				GO:0012505+++GO:0005829+++GO:0005634+++GO:0032991+++GO:0016020+++GO:0005737+++GO:0048471+++GO:0030133	GO:0008022+++GO:0005515+++GO:0005096	GO:0007162+++GO:0008283+++GO:0045786+++GO:0030308+++GO:0051056+++GO:0042631+++GO:0007010+++GO:0043547+++GO:0007165+++GO:0035556
NM_153631.2	3200	K09303	ENST00000612286.4	NP_705895.1	NM_153631.2	HOXA3	mRNA	GO:0005634+++GO:0005654	cellular_component	organelle+++cell part+++membrane-enclosed lumen+++cell+++organelle part	coding	BestRefSeq	known	NC_000007.14	27106190	3396	-	27127020	443	4	27126886-27127020,27122559-27122642,27110115-27110760,27106190-27108720	135,84,646,2531	2.71269e+31	2.7127e+31	0.258	0.22	0.299	0.222	0	6.42e-05	7.27461	0.00965578					GO:0005634+++GO:0005654	GO:0003677+++GO:0003700+++GO:0071837+++GO:0000978+++GO:0005515+++GO:0000981+++GO:0043565	GO:0048538+++GO:1900122+++GO:0009952+++GO:0010960+++GO:0055074+++GO:0008284+++GO:0055062+++GO:0051216+++GO:0001974+++GO:0001525+++GO:0045944+++GO:0010467+++GO:0030282+++GO:0051926+++GO:0048706+++GO:0048704+++GO:0060017+++GO:0030878+++GO:0009887+++GO:0021615+++GO:0010159+++GO:0006816+++GO:0007275+++GO:0048645+++GO:0006355
NM_153704.5	91147	K19348	ENST00000453321.7	NP_714915.3	NM_153704.5	TMEM67	mRNA	GO:0035869+++GO:0030659+++GO:0005929+++GO:0060170+++GO:0016021+++GO:0005783+++GO:0036038+++GO:0005856+++GO:0005813+++GO:0005737+++GO:0005886+++GO:0042995+++GO:0016020+++GO:0005789	cellular_component	protein-containing complex+++organelle+++cell part+++membrane part+++membrane+++cell+++organelle part	coding	BestRefSeq	known	NC_000008.11	93754844	4726	+	93818119	995	28	93754844-93755137,93755778-93755866,93758483-93758576,93763842-93763941,93765406-93765475,93765572-93765646,93772589-93772651,93780593-93780747,93780874-93780982,93781658-93781744,93782395-93782460,93785222-93785378,93786223-93786346,93787844-93787949,93791263-93791319,93793198-93793296,93795409-93795507,93795901-93795987,93797134-93797233,93797331-93797470,93799618-93799758,93803604-93803684,938…	294,89,94,100,70,75,63,155,109,87,66,157,124,106,57,99,99,87,100,140,141,81,117,117,105,103,143,1748	###############################################################################################################################################################################################################################################################	###############################################################################################################################################################################################################################################################	0.198	0.3	0.175	0.327	0	2.27e-06	-7.63162	0.000422		H00537+++H01001+++H00261+++H00530			GO:0005813+++GO:0035869+++GO:0030659+++GO:0005789+++GO:0005886+++GO:0036038+++GO:0005737+++GO:0042995+++GO:0005783+++GO:0016020+++GO:0005929+++GO:0005856+++GO:0060170+++GO:0016021	GO:0005515+++GO:0051082+++GO:0031005	GO:0030030+++GO:0010826+++GO:0030433+++GO:0097711+++GO:0060271
NM_173842.2	3557	K05481	ENST00000409930.3	NP_776214.1	NM_173842.2	IL1RN	mRNA	GO:0070062+++GO:0031982+++GO:0005615+++GO:0005576+++GO:0005737+++GO:0005886+++GO:0005622	cellular_component	extracellular region part+++organelle+++cell part+++extracellular region+++membrane+++cell	coding	BestRefSeq	known	NC_000002.12	113127561	1743	+	113134016	177	4	113127561-113127740,113129576-113129664,113131045-113131157,113132656-113134016	180,89,113,1361	1.13128e+35	1.13128e+35	0.22	0.235	0.281	0.264	0	2.38e-05	-7.6405	0.00385709	4060	H00084+++H01275			GO:0005615+++GO:0070062+++GO:0005622+++GO:0005737+++GO:0005886+++GO:0031982+++GO:0005576	GO:0045353+++GO:0005125+++GO:0045352+++GO:0005150+++GO:0005152+++GO:0005515+++GO:0005151+++GO:0005149	GO:0071222+++GO:0019221+++GO:0006629+++GO:0010469+++GO:2000660+++GO:0006955+++GO:0046330+++GO:0051384+++GO:0006953+++GO:0030073+++GO:0006954+++GO:0032755+++GO:0034115+++GO:0043123+++GO:0070498+++GO:0001960+++GO:0030593
NM_178003.2	5524	K17605	ENST00000355007.7	NP_821070.1	NM_178003.2	PTPA	mRNA	GO:0005634+++GO:0000159+++GO:0034704+++GO:0005737+++GO:0005654	cellular_component	protein-containing complex+++organelle+++cell part+++membrane part+++membrane-enclosed lumen+++membrane+++cell+++organelle part	coding	BestRefSeq	known	NC_000009.12	129111314	2615	+	129148946	281	9	129111314-129111631,129120513-129120610,129123052-129123138,129131522-129131639,129134795-129134894,129136471-129136595,129137592-129137692,129142445-129142552,129147387-129148946	318,98,87,118,100,125,101,108,1560	1.29111e+80	1.29112e+80	0.304	0.176	0.298	0.221	0	6.59e-06	-1.01852	0.00115481	4931				GO:0005634+++GO:0034704+++GO:0000159+++GO:0005654+++GO:0005737	GO:0051721+++GO:0042803+++GO:0005524+++GO:0003755+++GO:0005102+++GO:0016887+++GO:0008160	GO:0032515+++GO:0043065+++GO:0032516
NM_181050.2	8312	K02157	ENST00000354866.7	NP_851393.1	NM_181050.2	AXIN1	mRNA	GO:0048471+++GO:0071944+++GO:0005634+++GO:0031410+++GO:0005737+++GO:0016328+++GO:0005886+++GO:0030877+++GO:0005829+++GO:0016020	cellular_component	protein-containing complex+++organelle+++cell part+++membrane part+++membrane+++cell	coding	BestRefSeq	known	NC_000016.10	287440	3552	-	352676	826	10	352369-352676,346148-347106,314543-314683,309973-310069,304304-304441,297722-298251,297056-297226,293488-293718,289440-289607,287440-288248	308,959,141,97,138,530,171,231,168,809	3.52369e+59	3.52676e+59	0.321	0.204	0.31	0.165	0	0.000201	0.889794	0.0267955	05210+++04390+++05224+++04310+++05226+++05200+++05217+++05225+++04550+++05213+++05165+++04934	H00934+++H01667+++H00048			GO:0005829+++GO:0030877+++GO:0005737+++GO:0048471+++GO:0005886+++GO:0071944+++GO:0016020+++GO:0016328+++GO:0005634+++GO:0031410	GO:0070016+++GO:0032947+++GO:0046332+++GO:0019901+++GO:0030159+++GO:0070411+++GO:0019899+++GO:0008013+++GO:0035591+++GO:0005515+++GO:0042802+++GO:0031625+++GO:0042803	GO:0045893+++GO:0090263+++GO:0031398+++GO:0030111+++GO:0007275+++GO:0010800+++GO:0034622+++GO:0046330+++GO:2000060+++GO:1904885+++GO:0033138+++GO:0051443+++GO:0006915+++GO:0007165+++GO:1904886+++GO:0032147+++GO:0090090+++GO:0033146+++GO:0045732+++GO:0001934+++GO:0016055
NM_182556.3	283130	K15123	ENST00000398802.5	NP_872362.3	NM_182556.3	SLC25A45	mRNA	GO:0005739+++GO:0005743+++GO:0016021+++GO:0016020	cellular_component	organelle+++cell part+++membrane part+++membrane+++cell+++organelle part	coding	BestRefSeq	known	NC_000011.10	65375192	2289	-	65382674	288	7	65382486-65382674,65381915-65381969,65380132-65380175,65379867-65379938,65379376-65379561,65376818-65377076,65375192-65376675	189,55,44,72,186,259,1484	6.53825e+55	6.53827e+55	0.268	0.19	0.315	0.227	0	1.32e-05	-7.48419	0.00222164					GO:0016020+++GO:0005743+++GO:0016021+++GO:0005739	GO:0022857+++GO:0015227	GO:0006844+++GO:0055085+++GO:1902616
NM_182642.2	58190	K15731	ENST00000452977.5	NP_872580.1	NM_182642.2	CTDSP1	mRNA	GO:0070062+++GO:0005634+++GO:0005654	cellular_component	extracellular region part+++organelle+++cell part+++membrane-enclosed lumen+++extracellular region+++cell+++organelle part	coding	BestRefSeq	known	NC_000002.12	218399755	2635	+	218405941	260	7	218399755-218400157,218401564-218401712,218402114-218402215,218402349-218402405,218403035-218403127,218403232-218403417,218404297-218405941	403,149,102,57,93,186,1645	2.184e+62	2.184e+62	0.288	0.178	0.329	0.206	0	1.49e-08	-22.1349	1.27e-05					GO:0070062+++GO:0005634+++GO:0005654	GO:0004721+++GO:0008420+++GO:0016787+++GO:0005515+++GO:0016791+++GO:0046872	GO:0016311+++GO:0001933+++GO:0006357+++GO:0050768+++GO:2000134+++GO:0006470+++GO:0045665
NM_182802.2	84515	K10737	ENST00000265187.4	NP_877954.1	NM_182802.2	MCM8	mRNA	GO:0097362+++GO:0005694+++GO:0005634+++GO:0005654	cellular_component	protein-containing complex+++organelle+++cell part+++membrane-enclosed lumen+++cell+++organelle part	coding	BestRefSeq	known	NC_000020.11	5950652	3721	+	5995206	824	19	5950652-5951077,5952011-5952163,5952424-5952528,5954608-5954690,5955102-5955251,5957126-5957229,5958528-5958726,5963274-5963359,5967436-5967587,5967878-5968025,5972007-5972037,5973056-5973196,5977876-5978017,5982970-5983165,5984781-5985000,5985922-5986131,5987282-5987358,5993506-5993695,5994299-5995206	426,153,105,83,150,104,199,86,152,148,31,141,142,196,220,210,77,190,908	5.95065e+132	5.95108e+132	0.231	0.32	0.19	0.259	0	2.15e-12	9.61525	2.09e-08					GO:0005654+++GO:0097362+++GO:0005694+++GO:0005634	GO:0005524+++GO:0000166+++GO:0032406+++GO:0003677+++GO:0019899+++GO:0032407+++GO:0016787+++GO:0005515+++GO:0004386+++GO:0003682+++GO:0032408	GO:0007049+++GO:0000082+++GO:0050821+++GO:0036298+++GO:0071168+++GO:0006260+++GO:0007292+++GO:0006270+++GO:0006281+++GO:0000724+++GO:0006974+++GO:0048232
NM_194442.2	3930	K19532	ENST00000338179.6	NP_919424.1	NM_194442.2	LBR	mRNA	GO:0031965+++GO:0005637+++GO:0016021+++GO:0005635+++GO:0005634+++GO:0005639+++GO:0016020	cellular_component	organelle+++cell part+++membrane part+++membrane+++cell+++organelle part	coding	BestRefSeq	known	NC_000001.11	225401502	3813	-	225428855	615	14	225428706-225428855,225423911-225424089,225422077-225422277,225419715-225419798,225419263-225419452,225417984-225418180,225415278-225415332,225412454-225412645,225411337-225411440,225410291-225410416,225406664-225406832,225404626-225404706,225404404-225404526,225401502-225403463	150,179,201,84,190,197,55,192,104,126,169,81,123,1962	2.25429e+125	2.25429e+125	0.204	0.281	0.174	0.341	0	8.99e-08	20.8992	2.41e-05		H00234+++H00447+++H01133			GO:0031965+++GO:0005637+++GO:0005635+++GO:0005639+++GO:0005634+++GO:0016021+++GO:0016020	GO:0005521+++GO:0016628+++GO:0070087+++GO:0003677+++GO:0003723+++GO:0050613+++GO:0005515	GO:0055114+++GO:0006695+++GO:0016126
NM_198240.1	6249	K10421	ENST00000537178.5	NP_937883.1	NM_198240.1	CLIP1	mRNA	GO:0001726+++GO:0000776+++GO:0005882+++GO:0005881+++GO:0030659+++GO:0005768+++GO:0015630+++GO:0005635+++GO:0044354+++GO:0005856+++GO:0005813+++GO:0005874+++GO:0035371+++GO:0031410+++GO:0005737+++GO:0042995+++GO:0005829+++GO:0016020	cellular_component	supramolecular complex+++protein-containing complex+++organelle+++cell part+++membrane+++cell+++organelle part	coding	BestRefSeq	known	NC_000012.12	122271434	5775	-	122422569	1392	24	122422521-122422569,122380368-122380558,122377389-122377960,122363983-122364107,122360959-122361181,122355115-122355312,122354453-122354556,122352726-122352786,122340753-122341697,122336632-122336748,122334648-122334705,122334027-122334110,122332987-122333143,122328261-122328426,122327947-122328162,122319232-122319348,122316749-122316855,122309762-122309882,122288489-122288541,122279028-122279145…	49,191,572,125,223,198,104,61,945,117,58,84,157,166,216,117,107,121,53,118,151,50,125,1667	###############################################################################################################################################################################################################################################################	###############################################################################################################################################################################################################################################################	0.234	0.334	0.2	0.232	0	3.14e-09	-23.147	7.04e-06	4150				GO:0005737+++GO:0005882+++GO:0042995+++GO:0044354+++GO:0000776+++GO:0005829+++GO:0031410+++GO:0001726+++GO:0005874+++GO:0005856+++GO:0005768+++GO:0030659+++GO:0015630+++GO:0005635+++GO:0005881+++GO:0005813+++GO:0035371+++GO:0016020	GO:0042803+++GO:0008017+++GO:0051010+++GO:0008270+++GO:0015631+++GO:0042802+++GO:0046872+++GO:0005515	GO:0001578+++GO:0044861+++GO:0000278+++GO:0031116
NM_201382.3	5339	K10388	ENST00000354589.7	NP_958784.1	NM_201382.3	PLEC	mRNA	GO:0048471+++GO:0030056+++GO:0043292+++GO:0070062+++GO:0045111+++GO:0042383+++GO:0005925+++GO:0043034+++GO:0005903+++GO:0005882+++GO:0016021+++GO:0016528+++GO:0005856+++GO:0005737+++GO:0005886+++GO:0005829+++GO:0030054+++GO:0016020	cellular_component	extracellular region part+++supramolecular complex+++organelle+++cell part+++membrane part+++extracellular region+++cell junction+++membrane+++cell+++organelle part	coding	BestRefSeq	known	NC_000008.11	143915147	14742	-	143943958	4547	32	143943779-143943958,143938631-143938692,143938151-143938240,143937165-143937242,143936979-143937071,143935848-143936014,143935198-143935313,143935011-143935117,143934810-143934929,143934635-143934730,143934318-143934445,143933998-143934091,143933197-143933351,143932793-143933111,143932635-143932712,143932400-143932561,143932130-143932234,143931937-143932032,143931534-143931659,143930384-143930536…	180,62,90,78,93,167,116,107,120,96,128,94,155,319,78,162,105,96,126,153,155,127,184,158,179,139,357,84,105,99,3381,7249	143943779,143938631,143938151,143937165,143936979,143935848,143935198,143935011,143934810,143934635,143934318,143933998,143933197,143932793,143932635,143932400,143932130,143931937,143931534,143930384,143930144,143929936,143929646,143929414,143929103,143927854,143927410,143927252,143926977,143926784,143922504,143915147	143943958,143938692,143938240,143937242,143937071,143936014,143935313,143935117,143934929,143934730,143934445,143934091,143933351,143933111,143932712,143932561,143932234,143932032,143931659,143930536,143930298,143930062,143929829,143929571,143929281,143927992,143927766,143927335,143927081,143926882,143925884,143922395	0.359	0.194	0.309	0.137	0	1.12e-13	9.53396	2.91e-09		H00593+++H00585			GO:0070062+++GO:0005856+++GO:0016020+++GO:0016528+++GO:0005886+++GO:0042383+++GO:0005925+++GO:0043034+++GO:0043292+++GO:0030056+++GO:0005882+++GO:0005903+++GO:0016021+++GO:0048471+++GO:0030054+++GO:0005737+++GO:0005829+++GO:0045111	GO:0008092+++GO:0030506+++GO:0008307+++GO:0003723+++GO:0005198+++GO:0045296+++GO:0003779+++GO:0005515+++GO:0005200	GO:0007010+++GO:0045104+++GO:0031581+++GO:0042060
NM_207325.2	147991		ENST00000342179.9	NP_997208.2	NM_207325.2	DPY19L3	mRNA	GO:0005637+++GO:0016021+++GO:0016020	cellular_component	organelle+++cell part+++membrane part+++cell+++membrane+++organelle part	coding	BestRefSeq	known	NC_000019.10	32406116	6028	+	32485893	716	19	32406116-32406302,32408217-32408356,32411239-32411372,32432716-32432806,32436446-32436567,32437194-32437339,32439112-32439235,32439776-32439910,32453145-32453276,32454939-32455040,32458100-32458173,32458351-32458509,32463366-32463488,32463869-32463980,32464728-32464784,32468731-32468813,32477522-32477654,32480399-32480557,32482079-32485893	187,140,134,91,122,146,124,135,132,102,74,159,123,112,57,83,133,159,3815	3.24061e+151	3.24063e+151	0.198	0.292	0.193	0.317	0	1.2e-06	18.9802	0.000227					GO:0016020+++GO:0005637+++GO:0016021	GO:0016740+++GO:0000030+++GO:0016757	GO:0018406
XM_005245229.3	5087	K09355		XP_005245286.1	XM_005245229.3	PBX1	mRNA	GO:0090575+++GO:0005634+++GO:0005667+++GO:0005737+++GO:0005654	cellular_component	protein-containing complex+++organelle+++cell part+++membrane-enclosed lumen+++cell+++organelle part	coding	Gnomon	known	NC_000001.11	164559407	6671	+	164851830	430	10	164559407-164559529,164559722-164560013,164563238-164563311,164792494-164792738,164799699-164799889,164807542-164807677,164811990-164812149,164820072-164820184,164821537-164821626,164846584-164851830	123,292,74,245,191,136,160,113,90,5247	1.64559e+89	1.6456e+89	0.214	0.28	0.221	0.286	0	1.01e-06	19.1179	0.000193	04927+++04934+++05202	H00001			GO:0005654+++GO:0005634+++GO:0005737+++GO:0005667+++GO:0090575	GO:0003677+++GO:0000977+++GO:0005515+++GO:0043565+++GO:0003700+++GO:0008134+++GO:0001228+++GO:0046982+++GO:0000981+++GO:0000978	GO:0030278+++GO:0007548+++GO:0010971+++GO:0048568+++GO:0045665+++GO:0030325+++GO:0001658+++GO:0007221+++GO:0006355+++GO:0042127+++GO:0035019+++GO:0030154+++GO:0007275+++GO:0008284+++GO:0009887+++GO:0009952+++GO:0006694+++GO:0030326+++GO:0045944+++GO:0035162+++GO:0043433+++GO:0048536+++GO:0048538+++GO:0048706+++GO:0001655+++GO:0009954
XM_005245267.4	5321				XM_005245267.4	PLA2G4A	mRNA	GO:0005794+++GO:0005811+++GO:0005743+++GO:0005783+++GO:0005634+++GO:0031410+++GO:0005737+++GO:0005829+++GO:0005789	cellular_component	organelle+++cell part+++membrane part+++membrane+++cell+++organelle part	coding	Gnomon	known	NC_000001.11	186870604	2749	+	186988981		16	186870604-186870744,186893011-186893159,186894098-186894211,186906965-186907002,186911248-186911389,186932763-186932899,186939008-186939230,186939980-186940094,186946637-186946774,186946869-186946961,186950657-186950728,186956102-186956344,186965409-186965593,186977593-186977788,186979315-186979472,186988377-186988981	141,149,114,38,142,137,223,115,138,93,72,243,185,196,158,605	1.86871e+143	1.86871e+143	0.206	0.311	0.181	0.303	0	3.45e-08	21.5616	1.45e-05	04730+++04750+++05231+++01110+++00564+++04270+++04010+++04217+++04726+++00565+++04724+++04912+++00591+++04921+++04611+++01100+++04370+++04072+++04913+++00592+++00590+++04014+++04664			R01315+++R02053+++R07859+++R07064+++R07387+++R01317+++R07379	GO:0005737+++GO:0005794+++GO:0005811+++GO:0031410+++GO:0005783+++GO:0005829+++GO:0005634+++GO:0005789+++GO:0005743	GO:0008970+++GO:0102567+++GO:0016787+++GO:0047498+++GO:0005544+++GO:0004622+++GO:0005509+++GO:0102568+++GO:0004620+++GO:0004623+++GO:0046872	GO:0009395+++GO:0071236+++GO:0006654+++GO:0006629+++GO:0036150+++GO:0035965+++GO:0036151+++GO:0050482+++GO:0046456+++GO:0042127+++GO:0006644+++GO:0006690+++GO:0036149+++GO:0016042+++GO:0019369+++GO:0006663+++GO:0046475+++GO:0036148+++GO:0036152
XM_005245499.2	80267				XM_005245499.2	EDEM3	mRNA	GO:0044322+++GO:0005788+++GO:0005783+++GO:0016020	cellular_component	organelle+++cell part+++membrane-enclosed lumen+++membrane+++cell+++organelle part	coding	Gnomon	known	NC_000001.11	184690503	6623	-	184754907		20	184754489-184754907,184749547-184749592,184737611-184737711,184737025-184737064,184734531-184734643,184732837-184732990,184726255-184726389,184723751-184723856,184721289-184721386,184719443-184719568,184719162-184719245,184717540-184717623,184716888-184717012,184712433-184712598,184711723-184711877,184710394-184710550,184708153-184708344,184706643-184706808,184702811-184702996,184690503-184694472	419,46,101,40,113,154,135,106,98,126,84,84,125,166,155,157,192,166,186,3970	1.84754e+179	1.84755e+179	0.212	0.305	0.177	0.306	0	1.83e-08	-21.9975	1.31e-05	4141				GO:0044322+++GO:0016020+++GO:0005788+++GO:0005783	GO:0004571+++GO:0016787+++GO:0003824+++GO:0016798+++GO:0046872+++GO:0005509	GO:0006986+++GO:0043161+++GO:0006516+++GO:1904382+++GO:0006486+++GO:0008152
XM_005245652.3	9887				XM_005245652.3	SMG7	mRNA	GO:0045111+++GO:0005697+++GO:0005634+++GO:0005737+++GO:0005829	cellular_component	protein-containing complex+++organelle+++cell part+++cell+++organelle part	coding	Gnomon	known	NC_000001.11	183472502	5937	+	183554185		23	183472502-183472649,183512837-183512868,183515874-183515991,183517688-183517820,183526596-183526767,183527956-183528027,183528892-183529042,183529398-183529533,183533164-183533326,183533676-183533832,183537145-183537215,183538380-183538440,183540984-183541103,183542076-183542502,183544353-183544497,183544930-183545312,183545966-183546337,183547103-183547252,183549208-183549288,183549764-183549923…	148,32,118,133,172,72,151,136,163,157,71,61,120,427,145,383,372,150,81,160,171,146,2368	###############################################################################################################################################################################################################################################################	###############################################################################################################################################################################################################################################################	0.23	0.266	0.254	0.249	0	3.78e-08	-21.5057	1.46e-05	3015				GO:0005634+++GO:0045111+++GO:0005829+++GO:0005737+++GO:0005697	GO:0004540+++GO:0051721+++GO:0042162+++GO:0070034+++GO:0005515+++GO:0043021	GO:0006406+++GO:0035303+++GO:0090501+++GO:0007004+++GO:0000184+++GO:0043487
XM_005245929.3	55160	K16727	ENST00000375408.7	XP_005245986.2	XM_005245929.3	ARHGEF10L	mRNA	GO:0005737+++GO:0005829	cellular_component	cell part+++cell	coding	Gnomon	known	NC_000001.11	17618314	3694	+	17697875	1052	20	17618314-17618522,17619339-17619445,17621864-17621941,17622996-17623175,17624387-17624503,17625956-17626048,17627330-17627503,17632321-17632466,17634835-17635016,17637888-17638003,17638562-17638689,17640202-17640302,17648554-17648675,17654636-17654722,17655879-17656102,17656554-17656708,17664447-17664595,17687573-17687747,17695158-17695280,17696848-17697875	209,107,78,180,117,93,174,146,182,116,128,101,122,87,224,155,149,175,123,1028	1.76183e+159	1.76185e+159	0.305	0.198	0.309	0.187	0	0.000154	7.194	0.0211013					GO:0005737+++GO:0005829	GO:0005096+++GO:0005085+++GO:0005089	GO:0035023+++GO:0032933+++GO:0051496+++GO:0030036+++GO:0043547
XM_005246416.1	2335				XM_005246416.1	FN1	mRNA	GO:0005604+++GO:0031093+++GO:0070062+++GO:0072562+++GO:0005577+++GO:0062023+++GO:0016324+++GO:0005615+++GO:0005788+++GO:0005576+++GO:0005793+++GO:0031012	cellular_component	extracellular region part+++protein-containing complex+++organelle+++cell part+++membrane part+++membrane-enclosed lumen+++extracellular region+++membrane+++cell+++organelle part	coding	Gnomon	known	NC_000002.12	215361851	7134	-	215436167		44	215435655-215436167,215434696-215434824,215433324-215433461,215431833-215431964,215430715-215430852,215428180-215428338,215425094-215425285,215424146-215424325,215423350-215423526,215422091-215422243,215420673-215420801,215419242-215419385,215414837-215414958,215409934-215410114,215409563-215409739,215408298-215408426,215408108-215408197,215407127-215407321,215406238-215406510,215404389-215404655…	513,129,138,132,138,159,192,180,177,153,129,144,122,181,177,129,90,195,273,267,95,169,87,192,183,90,270,117,165,156,114,188,88,177,90,180,90,192,107,139,165,126,107,229	215435655,215434696,215433324,215431833,215430715,215428180,215425094,215424146,215423350,215422091,215420673,215419242,215414837,215409934,215409563,215408298,215408108,215407127,215406238,215404389,215399257,215397680,215397137,215394528,215391632,215388212,215386689,215384860,215384020,215383328,215382212,215379130,215378175,215376498,215375629,215375214,215373322,215372109,215371909,215370294…	215436167,215434824,215433461,215431964,215430852,215428338,215425285,215424325,215423526,215422243,215420801,215419385,215414958,215410114,215409739,215408426,215408197,215407321,215406510,215404655,215399351,215397848,215397223,215394719,215391814,215388301,215386958,215384976,215384184,215383483,215382325,215379317,215378262,215376674,215375718,215375393,215373411,215372300,215372015,215370432…	0.252	0.263	0.27	0.215	0	7.88e-08	20.9912	2.2e-05	04810+++05200+++05222+++04151+++04512+++05205+++04933+++04510+++05146+++05165+++05100	H01260			GO:0072562+++GO:0031093+++GO:0031012+++GO:0005576+++GO:0016324+++GO:0005604+++GO:0005615+++GO:0062023+++GO:0005793+++GO:0005577+++GO:0005788+++GO:0070062	GO:0051087+++GO:0043394+++GO:0019899+++GO:0008022+++GO:0042802+++GO:0008201+++GO:0005102+++GO:0005178+++GO:0005518+++GO:0005201+++GO:0005515+++GO:0097718+++GO:0002020+++GO:0016504	GO:0007044+++GO:0007160+++GO:1904237+++GO:1901166+++GO:0010952+++GO:2001202+++GO:0030198+++GO:0009611+++GO:0007161+++GO:0035987+++GO:0033622+++GO:0008284+++GO:0034446+++GO:0045773+++GO:0048146+++GO:0019221+++GO:0006953+++GO:0044267+++GO:0008360+++GO:0050900+++GO:0007155+++GO:0001932+++GO:0018149+++GO:0010628+++GO:0001525+++GO:0002576+++GO:0042060+++GO:0043687+++GO:0070372
XM_005247114.3	131408			XP_005247171.1	XM_005247114.3	FAM131A	mRNA	GO:0005576	cellular_component	extracellular region	coding	Gnomon	known	NC_000003.12	184335924	2375	+	184346275	281	5	184335924-184336123,184341724-184341817,184342066-184342248,184342744-184342860,184344495-184346275	200,94,183,117,1781	1.84336e+44	1.84336e+44	0.304	0.18	0.298	0.218	0	1.49e-05	-7.55225	0.00249854					GO:0005576
XM_005247624.4	55892				XM_005247624.4	MYNN	mRNA	GO:0005634	cellular_component	organelle+++cell part+++cell	coding	Gnomon	known	NC_000003.12	169772247	5522	+	169789183		9	169772247-169773462,169774031-169774097,169774265-169774431,169778768-169779561,169780590-169780749,169782465-169782643,169783477-169783560,169784622-169784708,169786416-169789183	1216,67,167,794,160,179,84,87,2768	1.69772e+80	1.69773e+80	0.199	0.299	0.183	0.319	0	7.79e-07	7.68167	0.000152					GO:0005634	GO:0003676+++GO:0003677+++GO:0003700+++GO:0046872+++GO:0008270+++GO:0000981	GO:0006355+++GO:1990830+++GO:0006351+++GO:0006357
XM_005247714.2	64770	K16541		XP_005247771.1	XM_005247714.2	CCDC14	mRNA	GO:0034451+++GO:0005856+++GO:0005813+++GO:0005815+++GO:0005737	cellular_component	organelle+++cell part+++cell+++organelle part	coding	Gnomon	known	NC_000003.12	123913720	3665	-	123961383	753	9	123961144-123961383,123948896-123949132,123948691-123948785,123946803-123947319,123944849-123944990,123933673-123933755,123931308-123931526,123931102-123931234,123913720-123915718	240,237,95,517,142,83,219,133,1999	1.23961e+80	1.23961e+80	0.203	0.327	0.19	0.28	0	3.49e-06	9.22215	0.000634					GO:0034451+++GO:0005737+++GO:0005815+++GO:0005813+++GO:0005856	GO:0005515	GO:0071539+++GO:0021762
XM_005248430.3	133746				XM_005248430.3	JMY	mRNA	GO:0005856+++GO:0005634+++GO:0031252+++GO:0005737+++GO:0005654	cellular_component	organelle+++cell part+++membrane-enclosed lumen+++cell+++organelle part	coding	Gnomon	known	NC_000005.10	79236145	8963	+	79327215		11	79236145-79237682,79277910-79278083,79290121-79290271,79291130-79291299,79300153-79300318,79300676-79300863,79306375-79306461,79312403-79312498,79314380-79314851,79316000-79316310,79321606-79327215	1538,174,151,170,166,188,87,96,472,311,5610	7.92361e+87	7.92377e+87	0.228	0.293	0.199	0.28	0	9.16e-08	7.97509	2.43e-05					GO:0005654+++GO:0031252+++GO:0005634+++GO:0005856+++GO:0005737	GO:0005515+++GO:0003713+++GO:0003779+++GO:0071933	GO:0006357+++GO:0034314+++GO:0072332+++GO:0070358+++GO:0006281+++GO:0006974+++GO:0070060+++GO:0043065+++GO:0051091+++GO:1903508+++GO:0007050+++GO:1901796
XM_005249214.4	55362				XM_005249214.4	TMEM63B	mRNA	GO:0015629+++GO:0016021+++GO:0005886+++GO:0016020	cellular_component	organelle+++cell part+++membrane part+++cell+++membrane	coding	Gnomon	known	NC_000006.12	44132232	3178	+	44155519		23	44132232-44132289,44134561-44134743,44135017-44135096,44136349-44136439,44138480-44138517,44139467-44139609,44139708-44139759,44140252-44140360,44141028-44141098,44146847-44146927,44147377-44147500,44148252-44148385,44148513-44148650,44148792-44148945,44149859-44149965,44150224-44150310,44150564-44150629,44151846-44152008,44152593-44152698,44153676-44153843,44154073-44154188,44154365-44154445,441…	58,183,80,91,38,143,52,109,71,81,124,134,138,154,107,87,66,163,106,168,116,81,828	4.41322e+183	4.41323e+183	0.266	0.209	0.302	0.222	0	1.43e-08	22.1564	1.27e-05					GO:0015629+++GO:0016020+++GO:0016021+++GO:0005886	GO:0005227	GO:0034220+++GO:0006811
XM_005249447.4	84062				XM_005249447.4	DTNBP1	mRNA	GO:0098978+++GO:1904115+++GO:0032279+++GO:0098685+++GO:0045202+++GO:0042383+++GO:0014069+++GO:0030659+++GO:0030424+++GO:0005768+++GO:0005783+++GO:0015630+++GO:0031083+++GO:0016528+++GO:0043197+++GO:0030496+++GO:0005634+++GO:0098686+++GO:0030426+++GO:0010008+++GO:0045211+++GO:0031410+++GO:0005737+++GO:0005886+++GO:0030672+++GO:0005829+++GO:0030054+++GO:0043005+++GO:0016020+++GO:0005789+++GO:0033162	cellular_component	synapse part+++protein-containing complex+++organelle+++cell part+++membrane part+++synapse+++cell junction+++membrane+++cell+++organelle part	coding	Gnomon	known	NC_000006.12	15522803	1418	-	15662920		11	15662814-15662920,15660383-15660521,15652087-15652140,15651313-15651363,15637744-15637804,15627343-15627475,15615267-15615399,15593059-15593081,15533240-15533395,15524526-15524669,15522803-15523219	107,139,54,51,61,133,133,23,156,144,417	1.56628e+87	1.56629e+87	0.278	0.279	0.236	0.208	0	0.000111	6.91216	0.0157287		H00166			GO:0098685+++GO:0032279+++GO:0030426+++GO:0031410+++GO:0030054+++GO:1904115+++GO:0005737+++GO:0005829+++GO:0014069+++GO:0030659+++GO:0045202+++GO:0005768+++GO:0031083+++GO:0010008+++GO:0005783+++GO:0030496+++GO:0043197+++GO:0030672+++GO:0098686+++GO:0042383+++GO:0016528+++GO:0015630+++GO:0043005+++GO:0005789+++GO:0045211+++GO:0016020+++GO:0030424+++GO:0033162+++GO:0098978+++GO:0005634+++GO:0005886	GO:0005515	GO:0048812+++GO:0001956+++GO:0014059+++GO:0048813+++GO:0071901+++GO:0032438+++GO:0043506+++GO:2000300+++GO:0031532+++GO:0050896+++GO:0060155+++GO:0008089+++GO:0032091+++GO:0048490+++GO:0060159+++GO:0031175+++GO:0006996+++GO:0007596+++GO:0010628
XM_005250237.1	23382				XM_005250237.1	AHCYL2	mRNA	GO:0005783+++GO:0005737+++GO:0005829+++GO:0043231+++GO:0043005	cellular_component	organelle+++cell part+++cell	coding	Gnomon	known	NC_000007.14	129368123	5068	+	129430211		17	129368123-129368551,129379638-129379749,129389056-129389199,129389634-129389734,129397222-129397324,129400290-129400384,129403379-129403485,129405097-129405213,129405836-129405899,129406378-129406466,129409476-129409546,129413594-129413688,129422840-129422938,129424874-129424942,129425063-129425141,129426443-129426563,129427039-129430211	429,112,144,101,103,95,107,117,64,89,71,95,99,69,79,121,3173	1.29368e+152	1.29369e+152	0.219	0.263	0.223	0.296	0	0.000378	6.70166	0.0463913	00270+++01100	H00184	M00035	R00192+++R04936	GO:0005783+++GO:0043231+++GO:0043005+++GO:0005737+++GO:0005829	GO:0004013+++GO:0005515+++GO:0016787	GO:0006730
XM_005250931.1	51105				XM_005250931.1	PHF20L1	mRNA	GO:0005634	cellular_component	organelle+++cell part+++cell	coding	Gnomon	known	NC_000008.11	132775388	6248	+	132848807		21	132775388-132775645,132777792-132777911,132794410-132794581,132794733-132794817,132798772-132798860,132799083-132799172,132803819-132804032,132804612-132804740,132811046-132811128,132814637-132814889,132816888-132817076,132817339-132817545,132824004-132824060,132825264-132825371,132832235-132832399,132836540-132836721,132837712-132837811,132839387-132839582,132842515-132842875,132844156-132844318…	258,120,172,85,89,90,214,129,83,253,189,207,57,108,165,182,100,196,361,163,3027	1.32775e+188	1.32776e+188	0.21	0.323	0.185	0.282	0	3.22e-08	-8.68892	1.45e-05					GO:0005634	GO:0005515+++GO:0046872	GO:0006355
XM_005250979.4	5339				XM_005250979.4	PLEC	mRNA	GO:0048471+++GO:0030056+++GO:0043292+++GO:0070062+++GO:0045111+++GO:0042383+++GO:0005925+++GO:0043034+++GO:0005903+++GO:0005882+++GO:0016021+++GO:0016528+++GO:0005856+++GO:0005737+++GO:0005886+++GO:0005829+++GO:0030054+++GO:0016020	cellular_component	extracellular region part+++supramolecular complex+++organelle+++cell part+++membrane part+++extracellular region+++cell junction+++membrane+++cell+++organelle part	coding	Gnomon	known	NC_000008.11	143915153	14775	-	143943982		33	143943779-143943982,143938631-143938692,143938401-143938415,143938151-143938240,143937165-143937242,143936979-143937071,143935848-143936014,143935198-143935313,143935011-143935117,143934810-143934929,143934635-143934730,143934318-143934445,143933998-143934091,143933197-143933351,143932793-143933111,143932635-143932712,143932400-143932561,143932130-143932234,143931937-143932032,143931534-143931659…	204,62,15,90,78,93,167,116,107,120,96,128,94,155,319,78,162,105,96,126,153,155,127,184,158,179,139,357,84,105,99,3381,7243	143943779,143938631,143938401,143938151,143937165,143936979,143935848,143935198,143935011,143934810,143934635,143934318,143933998,143933197,143932793,143932635,143932400,143932130,143931937,143931534,143930384,143930144,143929936,143929646,143929414,143929103,143927854,143927410,143927252,143926977,143926784,143922504,143915153	143943982,143938692,143938415,143938240,143937242,143937071,143936014,143935313,143935117,143934929,143934730,143934445,143934091,143933351,143933111,143932712,143932561,143932234,143932032,143931659,143930536,143930298,143930062,143929829,143929571,143929281,143927992,143927766,143927335,143927081,143926882,143925884,143922395	0.359	0.194	0.309	0.137	0	4.8e-08	21.3358	1.61e-05		H00585+++H00593			GO:0005886+++GO:0030056+++GO:0005829+++GO:0016021+++GO:0005925+++GO:0043292+++GO:0005882+++GO:0070062+++GO:0016020+++GO:0005737+++GO:0045111+++GO:0030054+++GO:0043034+++GO:0005903+++GO:0016528+++GO:0005856+++GO:0042383+++GO:0048471	GO:0008307+++GO:0045296+++GO:0008092+++GO:0005198+++GO:0005200+++GO:0003723+++GO:0030506+++GO:0003779+++GO:0005515	GO:0042060+++GO:0031581+++GO:0045104+++GO:0007010
XM_005251388.4	169792				XM_005251388.4	GLIS3	mRNA	GO:0005634	cellular_component	organelle+++cell part+++cell	coding	Gnomon	known	NC_000009.12	3824127	7002	-	4300080		9	4299421-4300080,4117768-4118881,3937028-3937189,3932360-3932470,3898691-3898835,3879427-3879595,3856009-3856184,3829310-3829492,3824127-3828408	6.60111e+28	4.29942e+62	4.30008e+62	0.221	0.251	0.27	0.259	0	2.72e-07	-8.90641	5.8e-05		H00512			GO:0005634	GO:0003676+++GO:0046872+++GO:0003677+++GO:0000981	GO:0000122+++GO:0006357+++GO:0045944+++GO:0006366
XM_005251494.4	54914		ENST00000338382.10	XP_005251551.2	XM_005251494.4	FOCAD	mRNA	GO:0005925+++GO:0016021+++GO:0030054+++GO:0016020	cellular_component	membrane part+++cell junction+++membrane	coding	Gnomon	known	NC_000009.12	20684232	5824	+	20995953	1801	44	20684232-20684293,20715322-20715410,20717794-20717868,20720380-20720534,20740236-20740340,20758090-20758191,20764869-20765073,20770032-20770238,20778681-20778768,20781727-20781929,20789351-20789608,20819796-20819900,20820324-20820425,20820941-20821071,20822989-20823115,20862578-20862712,20865926-20865976,20866929-20867012,20874681-20874807,20881871-20882056,20885109-20885230,20907150-20907242,209…	62,89,75,155,105,102,205,207,88,203,258,105,102,131,127,135,51,84,127,186,122,93,89,45,109,117,239,90,148,120,123,78,72,103,81,129,116,261,90,178,98,252,76,398	20684232,20715322,20717794,20720380,20740236,20758090,20764869,20770032,20778681,20781727,20789351,20819796,20820324,20820941,20822989,20862578,20865926,20866929,20874681,20881871,20885109,20907150,20912866,20916893,20923660,20926301,20929358,20933014,20944627,20946701,20948271,20948851,20949604,20950996,20952985,20976420,20978339,20981426,20982357,20986288,20988332,20990123,20993253,20995556	20684293,20715410,20717868,20720534,20740340,20758191,20765073,20770238,20778768,20781929,20789608,20819900,20820425,20821071,20823115,20862712,20865976,20867012,20874807,20882056,20885230,20907242,20912954,20916937,20923768,20926417,20929596,20933103,20944774,20946820,20948393,20948928,20949675,20951098,20953065,20976548,20978454,20981686,20982446,20986465,20988429,20990374,20993328,20995953	0.232	0.271	0.222	0.276	0	4.68e-09	-22.8919	8.86e-06					GO:0005925+++GO:0016021+++GO:0016020+++GO:0030054	GO:0005515
XM_005251834.2	23048	K20121	ENST00000443566.6	XP_005251891.1	XM_005251834.2	FNBP1	mRNA	GO:0005764+++GO:0005905+++GO:0005938+++GO:0005856+++GO:0031410+++GO:0005737+++GO:0005886+++GO:0005829+++GO:0016020	cellular_component	organelle+++cell part+++membrane part+++membrane+++cell	coding	Gnomon	known	NC_000009.12	129887187	5200	-	130043167	551	15	130042952-130043167,129994843-129994958,129979318-129979374,129978465-129978612,129958491-129958553,129957360-129957464,129929567-129929695,129927195-129927341,129924960-129925157,129908890-129908999,129902869-129903001,129900426-129900547,129899965-129900101,129895838-129895996,129887187-129890546	216,116,57,148,63,105,129,147,198,110,133,122,137,159,3360	1.30043e+134	1.30043e+134	0.256	0.255	0.26	0.229	0	5.52e-05	-7.3774	0.00838368					GO:0005856+++GO:0005905+++GO:0005829+++GO:0005886+++GO:0016020+++GO:0005737+++GO:0005764+++GO:0005938+++GO:0031410	GO:0042802+++GO:0005515+++GO:0008289	GO:0006897+++GO:0061024
XM_005251892.4	25792				XM_005251892.4	CIZ1	mRNA	GO:0005634+++GO:0005886+++GO:0005654	cellular_component	organelle+++cell part+++membrane-enclosed lumen+++membrane+++cell+++organelle part	coding	Gnomon	known	NC_000009.12	128166065	2754	-	128191834		18	128191732-128191834,128190688-128190862,128190329-128190444,128187863-128187934,128185547-128185776,128180721-128180799,128180415-128180523,128179073-128179415,128178709-128178904,128178369-128178490,128177566-128177763,128176351-128176475,128170020-128170107,128169406-128169519,128169052-128169201,128167095-128167164,128166759-128166880,128166065-128166406	103,175,116,72,230,79,109,343,196,122,198,125,88,114,150,70,122,342	1.28192e+161	1.28192e+161	0.267	0.245	0.33	0.159	0	6.17e-08	21.1621	1.87e-05					GO:0005886+++GO:0005634+++GO:0005654	GO:0003676+++GO:0030332+++GO:0046872+++GO:0005515+++GO:0008270	GO:0051457+++GO:0032298
XM_005252401.4	221079				XM_005252401.4	ARL5B	mRNA	GO:0005802+++GO:0005737	cellular_component	organelle+++cell part+++cell+++organelle part	coding	Gnomon	known	NC_000010.11	18659728	7082	+	18681639		6	18659728-18659892,18666575-18666635,18668530-18668677,18672622-18672705,18673984-18674135,18675168-18681639	165,61,148,84,152,6472	1.86597e+47	1.86599e+47	0.173	0.327	0.152	0.347	0	7.02e-09	-22.6293	1.07e-05					GO:0005737+++GO:0005802	GO:0000166+++GO:0005525	GO:0016192+++GO:1903292+++GO:0006886
XM_005252644.2	94134				XM_005252644.2	ARHGAP12	mRNA	GO:0001891+++GO:0005737+++GO:0005829	cellular_component	cell part+++membrane part+++cell+++membrane	coding	Gnomon	known	NC_000010.11	31805437	4902	-	31928868		18	31928683-31928868,31910525-31910563,31908172-31908926,31861395-31861658,31852517-31852597,31843461-31843586,31839637-31839711,31831739-31831800,31826304-31826385,31820387-31820488,31817788-31817886,31814259-31814361,31812707-31812823,31810649-31810747,31809230-31809307,31808994-31809128,31808649-31808751,31805437-31807832	186,39,755,264,81,126,75,62,82,102,99,103,117,99,78,135,103,2396	3.19287e+143	3.19289e+143	0.205	0.314	0.178	0.304	0	2.34e-08	21.8265	1.39e-05					GO:0001891+++GO:0005829+++GO:0005737	GO:0005515+++GO:0005096	GO:0006911+++GO:0002011+++GO:0043547+++GO:0043087+++GO:0051058+++GO:0007165+++GO:0051056+++GO:0007015
XM_005253109.3	7275		ENST00000534099.5	XP_005253166.1	XM_005253109.3	TUB	mRNA	GO:0005929+++GO:0005576+++GO:0005634+++GO:0005737+++GO:0005886+++GO:0005829+++GO:0016020	cellular_component	organelle+++cell part+++extracellular region+++membrane+++cell	coding	Gnomon	known	NC_000011.10	8019180	6150	+	8106107	548	12	8019180-8019358,8089610-8089661,8090069-8090231,8094046-8094189,8095498-8095665,8096685-8096806,8097228-8097425,8097714-8097826,8098758-8098875,8100503-8100601,8100826-8100997,8101486-8106107	179,52,163,144,168,122,198,113,118,99,172,4622	8.01918e+83	8.01936e+83	0.267	0.242	0.247	0.244	0	1.14e-08	22.3064	1.21e-05					GO:0005929+++GO:0005829+++GO:0005576+++GO:0005886+++GO:0016020+++GO:0005634+++GO:0005737	GO:0035091+++GO:0044877	GO:1903546+++GO:0050896+++GO:0006910+++GO:0097500+++GO:0045494+++GO:0050766+++GO:0060041+++GO:0006909+++GO:0009725+++GO:0061512+++GO:0007605
XM_005253889.4	4940				XM_005253889.4	OAS3	mRNA	GO:0005615+++GO:0016021+++GO:0005634+++GO:0005737+++GO:0005886+++GO:0005829+++GO:0005654+++GO:0043231+++GO:0016020	cellular_component	extracellular region part+++organelle+++cell part+++membrane part+++membrane-enclosed lumen+++extracellular region+++membrane+++cell+++organelle part	coding	Gnomon	known	NC_000012.12	112938463	6616	+	112973251		16	112938463-112938707,112941570-112941852,112944476-112944651,112946743-112946981,112947946-112948099,112948861-112949205,112950693-112950975,112961071-112961246,112962652-112962902,112963313-112963457,112964235-112964408,112965744-112966029,112967418-112967593,112967936-112968180,112969608-112969755,112969962-112973251	2.45283e+48	1.12938e+143	1.12939e+143	0.262	0.238	0.279	0.222	0	1.65e-08	22.0625	1.3e-05	04621+++05164+++05168+++05162+++05160			R10909+++R10910	GO:0005829+++GO:0005737+++GO:0005634+++GO:0005615+++GO:0016021+++GO:0043231+++GO:0005886+++GO:0005654+++GO:0016020	GO:0005524+++GO:0001730+++GO:0005515+++GO:0016779+++GO:0000166+++GO:0046872+++GO:0003725+++GO:0016740+++GO:0003723	GO:0006955+++GO:0045071+++GO:0060700+++GO:0060333+++GO:0045087+++GO:0009615+++GO:0002376+++GO:0051607+++GO:0006139+++GO:0060337
XM_005253965.4	84749				XM_005253965.4	USP30	mRNA	GO:0005739+++GO:0016021+++GO:0005741+++GO:0016020	cellular_component	organelle+++cell part+++membrane part+++membrane+++cell+++organelle part	coding	Gnomon	known	NC_000012.12	109052576	3569	+	109088026		12	109052576-109052761,109056682-109056791,109067524-109067627,109071612-109071710,109072305-109072350,109073438-109073532,109081334-109081393,109081933-109082019,109082663-109082743,109082843-109083062,109084953-109085073,109085667-109088026	186,110,104,99,46,95,60,87,81,220,121,2360	1.09053e+107	1.09053e+107	0.226	0.264	0.238	0.272	0	5.7e-07	7.96566	0.000112	4137				GO:0016020+++GO:0016021+++GO:0005739+++GO:0005741	GO:0016787+++GO:0008234+++GO:0036459+++GO:0004843+++GO:0008233+++GO:0004197	GO:0006508+++GO:0016579+++GO:0000422+++GO:0008053+++GO:0035871+++GO:0006511+++GO:0044313+++GO:1901525
XM_005254021.3	10150				XM_005254021.3	MBNL2	mRNA	GO:0005634+++GO:0005737+++GO:0005654	cellular_component	organelle+++cell part+++membrane-enclosed lumen+++cell+++organelle part	coding	Gnomon	known	NC_000013.11	97222331	4393	+	97393802		9	97222331-97222531,97275632-97276409,97334276-97334440,97343016-97343216,97346804-97347067,97356796-97356849,97357482-97357635,97366459-97366553,97391322-97393802	201,778,165,201,264,54,154,95,2481	9.72223e+71	9.72225e+71	0.178	0.317	0.194	0.312	0	1.13e-06	8.05821	0.000215					GO:0005634+++GO:0005737+++GO:0005654	GO:0003723+++GO:0046872	GO:0008380+++GO:0006397+++GO:0043484+++GO:0000381
XM_005254708.4	83660				XM_005254708.4	TLN2	mRNA	GO:0001726+++GO:0045202+++GO:0005925+++GO:0015629+++GO:0005856+++GO:0005737+++GO:0005886+++GO:0030054+++GO:0016020	cellular_component	organelle+++cell part+++synapse+++cell junction+++membrane+++cell	coding	Gnomon	known	NC_000015.10	62390555	12059	+	62844627		59	62390555-62390685,62589687-62589762,62618351-62618475,62647275-62647446,62650084-62650181,62652005-62652134,62653162-62653314,62655944-62656086,62657771-62657898,62673827-62673890,62675217-62675321,62686641-62686796,62692840-62692941,62694316-62694392,62697688-62697868,62698754-62698867,62701106-62701214,62701992-62702200,62702766-62702864,62707086-62707253,62708502-62708796,62711911-62712077,627…	131,76,125,172,98,130,153,143,128,64,105,156,102,77,181,114,109,209,99,168,295,167,129,114,114,135,129,103,209,120,198,140,94,90,123,144,162,141,182,133,102,171,147,102,120,147,167,184,126,117,186,108,106,125,126,63,228,126,4146	62390555,62589687,62618351,62647275,62650084,62652005,62653162,62655944,62657771,62673827,62675217,62686641,62692840,62694316,62697688,62698754,62701106,62701992,62702766,62707086,62708502,62711911,62716331,62717576,62719767,62722353,62724976,62727087,62736878,62738214,62739348,62740630,62748351,62750402,62752305,62753773,62755532,62761681,62762272,62763563,62766321,62770964,62776764,62781140,627…	62390685,62589762,62618475,62647446,62650181,62652134,62653314,62656086,62657898,62673890,62675321,62686796,62692941,62694392,62697868,62698867,62701214,62702200,62702864,62707253,62708796,62712077,62716459,62717689,62719880,62722487,62725104,62727189,62737086,62738333,62739545,62740769,62748444,62750491,62752427,62753916,62755693,62761821,62762453,62763695,62766422,62771134,62776910,62781241,627…	0.269	0.251	0.262	0.217	0	2.4e-05	-7.54982	0.00388161	05166+++04015+++04510+++04611				GO:0030054+++GO:0005925+++GO:0005886+++GO:0045202+++GO:0005856+++GO:0001726+++GO:0005737+++GO:0015629+++GO:0016020	GO:0003779+++GO:0005198+++GO:0005200+++GO:0005515+++GO:0051015	GO:0007155+++GO:0007016+++GO:0007043
XM_005255173.1	23042		ENST00000563679.5	XP_005255230.1	XM_005255173.1	PDXDC1	mRNA	GO:0005794+++GO:0005783+++GO:0043231	cellular_component	organelle+++cell part+++cell	coding	Gnomon	known	NC_000016.10	14974591	3980	+	15037695	806	23	14974591-14974804,14997753-14997826,14998340-14998405,15001776-15001856,15004187-15004333,15006394-15006583,15008779-15008847,15009681-15009759,15016129-15016213,15017120-15017168,15017321-15017422,15018840-15018965,15022704-15022754,15026643-15026706,15028878-15028966,15029951-15030056,15031735-15031906,15032861-15032979,15033278-15033399,15034286-15034378,15034457-15034553,15035449-15035553,150…	214,74,66,81,147,190,69,79,85,49,102,126,51,64,89,106,172,119,122,93,97,105,1680	1.49746e+183	1.49748e+183	0.259	0.266	0.223	0.253	0	4.78e-07	19.684	9.6e-05					GO:0043231+++GO:0005783+++GO:0005794	GO:0045296+++GO:0016829+++GO:0030170+++GO:0016831+++GO:0003824+++GO:0008117	GO:0006665+++GO:0001667+++GO:0019752+++GO:0030149
XM_005256196.2	84166				XM_005256196.2	NLRC5	mRNA	GO:0005813+++GO:0005634+++GO:0005737+++GO:0005829	cellular_component	organelle+++cell part+++cell+++organelle part	coding	Gnomon	known	NC_000016.10	56989557	6697	+	57083520		48	56989557-56989617,57017074-57017188,57020701-57021007,57022256-57022315,57023785-57023853,57025368-57027018,57028302-57028385,57029773-57029856,57029995-57030084,57031404-57031463,57033604-57033669,57034168-57034251,57036100-57036183,57037195-57037284,57039781-57039849,57040650-57040718,57041485-57041574,57041982-57042065,57043515-57043604,57045448-57045492,57046552-57046641,57047545-57047628,570…	61,115,307,60,69,1651,84,84,90,60,66,84,84,90,69,69,90,84,90,45,90,84,84,90,63,87,84,90,66,84,84,87,81,84,93,84,84,84,84,84,84,78,84,72,84,84,84,1104	56989557,57017074,57020701,57022256,57023785,57025368,57028302,57029773,57029995,57031404,57033604,57034168,57036100,57037195,57039781,57040650,57041485,57041982,57043515,57045448,57046552,57047545,57051538,57054751,57055032,57055433,57058065,57058972,57059467,57061448,57061618,57065212,57066534,57067387,57067736,57069836,57070535,57074600,57076819,57077296,57077719,57077943,57079050,57079221,570…	56989617,57017188,57021007,57022315,57023853,57027018,57028385,57029856,57030084,57031463,57033669,57034251,57036183,57037284,57039849,57040718,57041574,57042065,57043604,57045492,57046641,57047628,57051621,57054840,57055094,57055519,57058148,57059061,57059532,57061531,57061701,57065298,57066614,57067470,57067828,57069919,57070618,57074683,57076902,57077379,57077802,57078020,57079133,57079292,570…	0.284	0.212	0.296	0.208	0	0.00033	-7.13394	0.0414784					GO:0005813+++GO:0005737+++GO:0005829+++GO:0005634	GO:0005524+++GO:0005515+++GO:0000166+++GO:0000978	GO:0032088+++GO:0035556+++GO:0045087+++GO:0009617+++GO:0060335+++GO:0045345+++GO:0060339+++GO:0060340+++GO:0043549+++GO:0045944+++GO:0032480+++GO:0002376
XM_005256428.4	1107				XM_005256428.4	CHD3	mRNA	GO:0016581+++GO:0005856+++GO:0005813+++GO:0005730+++GO:0005634+++GO:0005815+++GO:0005737+++GO:0005654	cellular_component	protein-containing complex+++organelle+++cell part+++membrane-enclosed lumen+++cell+++organelle part	coding	Gnomon	known	NC_000017.11	7884764	7337	+	7912755		39	7884764-7885083,7889664-7889776,7890571-7890741,7890940-7891064,7893286-7893569,7893805-7893935,7894115-7894265,7894415-7894608,7894917-7895150,7895339-7895542,7897083-7897294,7897971-7898102,7898496-7898595,7899011-7899202,7899343-7899543,7899896-7900033,7900290-7900411,7900558-7900731,7900852-7900993,7901244-7901375,7902610-7902727,7902937-7903061,7903272-7903503,7903825-7903991,7904442-7904619…	320,113,171,125,284,131,151,194,234,204,212,132,100,192,201,138,122,174,142,132,118,125,232,167,178,66,86,134,145,163,122,136,126,109,133,242,164,127,1292	7884764,7889664,7890571,7890940,7893286,7893805,7894115,7894415,7894917,7895339,7897083,7897971,7898496,7899011,7899343,7899896,7900290,7900558,7900852,7901244,7902610,7902937,7903272,7903825,7904442,7905100,7905621,7905856,7906553,7906869,7907126,7907353,7907894,7908402,7908697,7909143,7910428,7910847,7911464	7885083,7889776,7890741,7891064,7893569,7893935,7894265,7894608,7895150,7895542,7897294,7898102,7898595,7899202,7899543,7900033,7900411,7900731,7900993,7901375,7902727,7903061,7903503,7903991,7904619,7905165,7905706,7905989,7906697,7907031,7907247,7907488,7908019,7908510,7908829,7909384,7910591,7910973,7912755	0.301	0.251	0.262	0.186	0	4.32e-08	21.4083	1.52e-05					GO:0005815+++GO:0005730+++GO:0005813+++GO:0005634+++GO:0016581+++GO:0005654+++GO:0005737+++GO:0005856	GO:0003677+++GO:0004407+++GO:0005524+++GO:0004003+++GO:0003723+++GO:0005515+++GO:0004386+++GO:0000166+++GO:0008270+++GO:0016787+++GO:0046872	GO:0006325+++GO:0007098+++GO:0032508+++GO:0006355+++GO:0006333+++GO:0016575+++GO:0006357+++GO:0007051
XM_005256686.2	51763				XM_005256686.2	INPP5K	mRNA	GO:0048471+++GO:0001726+++GO:0032587+++GO:0005802+++GO:0005783+++GO:0005634+++GO:0005737+++GO:0005886+++GO:0005829+++GO:0043005+++GO:0016020	cellular_component	organelle+++cell part+++membrane part+++membrane+++cell+++organelle part	coding	Gnomon	known	NC_000017.11	1494575	2871	-	1516653		12	1516456-1516653,1515888-1516118,1513872-1513979,1509683-1509799,1509178-1509353,1508115-1508226,1506980-1507089,1497936-1498122,1496666-1496803,1496319-1496402,1496060-1496164,1494575-1495879	198,231,108,117,176,112,110,187,138,84,105,1305	1.51646e+83	1.51665e+83	0.28	0.211	0.283	0.226	0	9.38e-05	-6.40706	0.0135648	04070+++00562+++01100		M00131	R03430+++R03394	GO:0005737+++GO:0048471+++GO:0005886+++GO:0001726+++GO:0005802+++GO:0032587+++GO:0043005+++GO:0005634+++GO:0005829+++GO:0016020+++GO:0005783	GO:0034594+++GO:0042577+++GO:0046030+++GO:0005000+++GO:0004445+++GO:0016787+++GO:0034595+++GO:0005515+++GO:0052658+++GO:0052659+++GO:0034485+++GO:0004439+++GO:0016312	GO:0042593+++GO:0005979+++GO:2000466+++GO:0007186+++GO:0001933+++GO:0032868+++GO:0051497+++GO:0035810+++GO:0072659+++GO:0006661+++GO:0045719+++GO:0045892+++GO:0030036+++GO:0071320+++GO:0046856+++GO:0071364+++GO:0006469+++GO:0016311+++GO:0090315+++GO:0046855+++GO:0071356+++GO:0032869+++GO:0097178+++GO:0032870+++GO:2001153+++GO:0010801+++GO:0043407+++GO:0045893+++GO:0051926+++GO:0001701+++GO:004586…
XM_005256717.3	55421				XM_005256717.3	NCBP3	mRNA	GO:0016607+++GO:0034518+++GO:0005634+++GO:0005737	cellular_component	protein-containing complex+++organelle+++cell part+++membrane-enclosed lumen+++cell+++organelle part	coding	Gnomon	known	NC_000017.11	3806748	7720	-	3846246		14	3846041-3846246,3843086-3843151,3840100-3840205,3829243-3829368,3826087-3826215,3825767-3825843,3824942-3825050,3821953-3822052,3821249-3821352,3818263-3818572,3816116-3816270,3814322-3814483,3813117-3813279,3806748-3812654	206,66,106,126,129,77,109,100,104,310,155,162,163,5907	3.84604e+97	3.84625e+97	0.237	0.258	0.219	0.285	0	3.11e-07	20.0051	6.49e-05	04140+++04137				GO:0005634+++GO:0016607+++GO:0005737+++GO:0034518	GO:0000339+++GO:0000340+++GO:0005515+++GO:0003723+++GO:0003729	GO:0051607+++GO:0006370+++GO:0006397+++GO:0051028
XM_005256801.3	79066				XM_005256801.3	METTL16	mRNA	GO:0005634	cellular_component	organelle+++cell part+++cell	coding	Gnomon	known	NC_000017.11	2416049	5624	-	2511888		9	2511759-2511888,2502204-2502331,2477686-2477885,2473524-2473664,2464208-2464350,2441490-2441559,2438109-2438198,2420731-2420904,2416049-2420596	130,128,200,141,143,70,90,174,4548	2.51176e+62	2.51189e+62	0.253	0.26	0.224	0.263	0	3.25e-09	-23.1275	7.04e-06					GO:0005634	GO:0035613+++GO:0030629+++GO:0008168+++GO:0001734+++GO:0003723+++GO:0120048+++GO:0052907+++GO:0016740	GO:0070475+++GO:0032259+++GO:0006402+++GO:0120049+++GO:0010608+++GO:0080009+++GO:0006556+++GO:0061157+++GO:0001510+++GO:0048024
XM_005257145.2	2145				XM_005257145.2	EZH1	mRNA	GO:0035098+++GO:0005634+++GO:0005654	cellular_component	protein-containing complex+++organelle+++cell part+++membrane-enclosed lumen+++cell+++organelle part	coding	Gnomon	known	NC_000017.11	42700275	4444	-	42745062		19	42745011-42745062,42728825-42728952,42727635-42727763,42722795-42722915,42720273-42720449,42719105-42719207,42718454-42718617,42717976-42718067,42713209-42713389,42712289-42712485,42709846-42709937,42708876-42708916,42707958-42708083,42706007-42706185,42705088-42705183,42704602-42704683,42703740-42703820,42702877-42702961,42700275-42702592	52,128,129,121,177,103,164,92,181,197,92,41,126,179,96,82,81,85,2318	4.2745e+151	4.27451e+151	0.263	0.259	0.246	0.231	0	1.8e-08	-22.0078	1.31e-05	310			R03938+++R03875+++R04866+++R04867	GO:0035098+++GO:0005654+++GO:0005634	GO:0000981+++GO:0008168+++GO:0003682+++GO:0018024+++GO:0016740	GO:0021766+++GO:0006325+++GO:0009653+++GO:0045944+++GO:0070734+++GO:0032259
XM_005257410.4	4779				XM_005257410.4	NFE2L1	mRNA	GO:0030176+++GO:0070062+++GO:0032991+++GO:0016021+++GO:0005783+++GO:0005634+++GO:0005737+++GO:0005829+++GO:0005654+++GO:0016020+++GO:0005789	cellular_component	extracellular region part+++protein-containing complex+++organelle+++cell part+++membrane part+++membrane-enclosed lumen+++extracellular region+++membrane+++cell+++organelle part	coding	Gnomon	known	NC_000017.11	48048781	4757	+	48061483		6	48048781-48048864,48050607-48051628,48056386-48056598,48057032-48057121,48057344-48057502,48058295-48061483	84,1022,213,90,159,3189	4.80488e+47	4.80489e+47	0.289	0.235	0.26	0.216	0	6.44e-09	-22.6853	1.06e-05					GO:0030176+++GO:0005789+++GO:0016021+++GO:0005783+++GO:0005829+++GO:0005654+++GO:0032991+++GO:0070062+++GO:0005737+++GO:0016020+++GO:0005634	GO:0000978+++GO:0000976+++GO:0003677+++GO:0015485+++GO:0000981+++GO:0001227+++GO:0000980+++GO:0042803+++GO:0019904+++GO:0001228+++GO:0003712+++GO:0044877+++GO:0008289+++GO:0003700+++GO:0001046+++GO:0000979+++GO:0046982+++GO:0005515	GO:0006954+++GO:0009653+++GO:0008202+++GO:0097201+++GO:0045893+++GO:0045454+++GO:1901329+++GO:0071397+++GO:0034599+++GO:0007005+++GO:0036003+++GO:0008203+++GO:0030218+++GO:0045944+++GO:0000122+++GO:0006366+++GO:0042632+++GO:0006357+++GO:0006629+++GO:0006783+++GO:0055088+++GO:0006091+++GO:0006355
XM_005260000.2	57572				XM_005260000.2	DOCK6	mRNA	GO:0048471+++GO:0005737+++GO:0005829	cellular_component	cell part+++cell	coding	Gnomon	known	NC_000019.10	11199295	6605	-	11262501		50	11262397-11262501,11253639-11253726,11252783-11252958,11252482-11252550,11252119-11252248,11250874-11251086,11248066-11248151,11245812-11245878,11245563-11245712,11243802-11243882,11243557-11243710,11243258-11243385,11243059-11243152,11242045-11242207,11238187-11238304,11238045-11238115,11237641-11237779,11237456-11237557,11236793-11236879,11236346-11236577,11235598-11235759,11233203-11233366,112…	105,88,176,69,130,213,86,67,150,81,154,128,94,163,118,71,139,102,87,232,162,164,105,93,96,141,114,171,140,170,161,183,127,85,97,135,153,159,101,193,144,132,15,126,90,237,144,107,162,245	11262397,11253639,11252783,11252482,11252119,11250874,11248066,11245812,11245563,11243802,11243557,11243258,11243059,11242045,11238187,11238045,11237641,11237456,11236793,11236346,11235598,11233203,11232185,11229298,11228940,11227337,11222993,11222735,11222109,11221851,11217231,11216914,11215801,11215387,11214553,11214275,11213176,11211993,11211776,11208911,11208686,11204200,11204081,11202584,112…	11262501,11253726,11252958,11252550,11252248,11251086,11248151,11245878,11245712,11243882,11243710,11243385,11243152,11242207,11238304,11238115,11237779,11237557,11236879,11236577,11235759,11233366,11232289,11229390,11229035,11227477,11223106,11222905,11222248,11222020,11217391,11217096,11215927,11215471,11214649,11214409,11213328,11212151,11211876,11209103,11208829,11204331,11204095,11202709,112…	0.293	0.196	0.324	0.187	0	6.07e-08	21.1732	1.86e-05		H00773+++H01968+++H01413+++H00606			GO:0005829+++GO:0005737+++GO:0048471	GO:0005085	GO:0007264+++GO:0007596
XM_005260080.4	79709				XM_005260080.4	COLGALT1	mRNA	GO:0005788+++GO:0005783+++GO:0016020	cellular_component	organelle+++cell part+++membrane-enclosed lumen+++membrane+++cell+++organelle part	coding	Gnomon	known	NC_000019.10	17556521	3350	+	17583159		12	17556521-17556546,17559311-17559421,17560348-17560465,17567406-17567540,17568509-17568713,17572483-17572602,17577195-17577271,17577361-17577467,17577957-17578089,17579482-17579609,17580699-17580905,17581177-17583159	26,111,118,135,205,120,77,107,133,128,207,1983	1.75565e+95	1.75565e+95	0.284	0.206	0.278	0.232	0	1.01e-08	22.3884	1.2e-05	00514+++00310			R03380	GO:0005788+++GO:0016020+++GO:0005783	GO:0016757+++GO:0050211+++GO:0016740	GO:1904028
XM_005260893.2	9762			XP_005260950.1	XM_005260893.2	LZTS3	mRNA	GO:0045202+++GO:0014069+++GO:0005856+++GO:0045211+++GO:0005737+++GO:0005886+++GO:0030054+++GO:0016020	cellular_component	synapse part+++organelle+++cell part+++membrane part+++synapse+++cell junction+++membrane+++cell	coding	Gnomon	known	NC_000020.11	3162617	4152	-	3173544	673	5	3173455-3173544,3167777-3167961,3166705-3167181,3165497-3166360,3162617-3165152	901854778642536	3.17346e+34	3.17354e+34	0.32	0.193	0.308	0.178	0	1.03e-08	-22.3767	1.2e-05					GO:0030054+++GO:0045211+++GO:0005886+++GO:0014069+++GO:0045202+++GO:0005856+++GO:0016020+++GO:0005737		GO:0061001
XM_005261647.3	53947	K01988	ENST00000381278.4	XP_005261704.1	XM_005261647.3	A4GALT	mRNA	GO:0005794+++GO:0016021+++GO:0005694+++GO:0000139+++GO:0005634+++GO:0030173+++GO:0016020+++GO:0000786	cellular_component	protein-containing complex+++organelle+++cell part+++membrane part+++cell+++membrane+++organelle part	coding	Gnomon	known	NC_000022.11	42692115	2014	-	42720870	353	3	42720797-42720870,42695575-42695631,42692115-42693997	74,57,1883	4.27208e+23	4.27209e+23	0.317	0.183	0.322	0.178	0	1.09e-05	7.91938	0.00185525	00601+++00603+++01100		M00068	R05960+++R11376+++R11375+++R11377	GO:0030173+++GO:0000786+++GO:0005634+++GO:0016020+++GO:0005794+++GO:0016021+++GO:0005694+++GO:0000139	GO:0015643+++GO:0016740+++GO:0003677+++GO:0016757+++GO:0008378+++GO:0050512	GO:0007009+++GO:0030154+++GO:0030261+++GO:0007283+++GO:0006486+++GO:0001576+++GO:0007275+++GO:0006629+++GO:0006688
XM_005262090.1	154796	K16819		XP_005262147.1	XM_005262090.1	AMOT	mRNA	GO:0001726+++GO:0005884+++GO:0008180+++GO:0030027+++GO:0016021+++GO:0030139+++GO:0005634+++GO:0009986+++GO:0009897+++GO:0001725+++GO:0031410+++GO:0005737+++GO:0005923+++GO:0005829+++GO:0030054	cellular_component	protein-containing complex+++supramolecular complex+++organelle+++cell part+++membrane part+++cell junction+++membrane+++cell+++organelle part	coding	Gnomon	known	NC_000023.11	112774877	6187	-	112819438	675	11	112819325-112819438,112815358-112815877,112811249-112811393,112809894-112809986,112804947-112805092,112791832-112791981,112790592-112790782,112782540-112782662,112780886-112781118,112778997-112779680,112774877-112778664	114,520,145,93,146,150,191,123,233,684,3788	1.12819e+98	1.12819e+98	0.232	0.267	0.225	0.275	0	1.18e-07	20.708	2.79e-05	04530+++04390				GO:0009986+++GO:0001726+++GO:0005884+++GO:0005737+++GO:0008180+++GO:0009897+++GO:0016021+++GO:0030027+++GO:0030139+++GO:0005923+++GO:0005634+++GO:0005829+++GO:0031410+++GO:0001725+++GO:0030054	GO:0005515+++GO:0043532+++GO:0038023	GO:0045793+++GO:0030036+++GO:0006935+++GO:0042074+++GO:0030334+++GO:0043536+++GO:0001570+++GO:0051056+++GO:0034613+++GO:0007043+++GO:0043116+++GO:0035329+++GO:0016525+++GO:0043534+++GO:0001701+++GO:0003365+++GO:0051496+++GO:0048514+++GO:0034260+++GO:0001702+++GO:0040019
XM_005262208.5	84187				XM_005262208.5	TMEM164	mRNA	GO:0016021+++GO:0016020	cellular_component	membrane part+++membrane	coding	Gnomon	known	NC_000023.11	110004146	4988	+	110177788		7	110004146-110004164,110046357-110046484,110067347-110067396,110109080-110109146,110144798-110144876,110171420-110171520,110173245-110177788	19,128,50,67,79,101,4544	1.10004e+62	1.10004e+62	0.251	0.217	0.255	0.276	0	0.000179	9.98095	0.0242073					GO:0016021+++GO:0016020
XM_005262297.4	6872	K03125		XP_005262354.1	XM_005262297.4	TAF1	mRNA	GO:0005669+++GO:0000790+++GO:0071339+++GO:0005730+++GO:0005634+++GO:0005667+++GO:0005654	cellular_component	protein-containing complex+++organelle+++cell part+++membrane-enclosed lumen+++cell+++organelle part	coding	Gnomon	known	NC_000023.11	71366220	7775	+	71466005	1906	39	71366220-71366494,71367499-71367613,71368054-71368170,71375167-71375286,71377013-71377191,71377603-71377821,71378235-71378453,71378824-71379031,71381743-71381919,71382536-71382663,71382761-71382868,71382991-71383164,71383962-71384135,71384945-71385049,71387261-71387461,71388237-71388378,71388738-71388868,71389585-71389665,71392569-71392718,71392875-71392994,71393301-71393476,71394067-71394245,713…	275,115,117,120,179,219,219,208,177,128,108,174,174,105,201,142,131,81,150,120,176,179,214,166,212,109,99,178,68,123,93,85,68,117,126,102,157,178,2182	71366220,71367499,71368054,71375167,71377013,71377603,71378235,71378824,71381743,71382536,71382761,71382991,71383962,71384945,71387261,71388237,71388738,71389585,71392569,71392875,71393301,71394067,71397253,71398572,71401528,71406638,71407574,71407974,71421309,71423117,71423974,71424154,71454170,71454741,71458241,71459150,71459552,71460626,71463824	71366494,71367613,71368170,71375286,71377191,71377821,71378453,71379031,71381919,71382663,71382868,71383164,71384135,71385049,71387461,71388378,71388868,71389665,71392718,71392994,71393476,71394245,71397466,71398737,71401739,71406746,71407672,71408151,71421376,71423239,71424066,71424238,71454237,71454857,71458366,71459251,71459708,71460803,71466005	0.251	0.296	0.203	0.251	0	3.4e-08	-21.578	1.45e-05	3022	H00831			GO:0071339+++GO:0005654+++GO:0000790+++GO:0005730+++GO:0005669+++GO:0005634+++GO:0005667	GO:0004402+++GO:0061629+++GO:0005524+++GO:0000981+++GO:0043565+++GO:0002039+++GO:0016746+++GO:0003677+++GO:0070577+++GO:0035257+++GO:0000166+++GO:0003713+++GO:0005515+++GO:0061628+++GO:0004674+++GO:0008134+++GO:0016301+++GO:0044212+++GO:0016740+++GO:1905502+++GO:0046982+++GO:0016251+++GO:0017025+++GO:0061631	GO:0034644+++GO:0046777+++GO:2000825+++GO:0036369+++GO:0060261+++GO:0006511+++GO:0051123+++GO:0045943+++GO:0007049+++GO:2000059+++GO:0050821+++GO:0018107+++GO:0006366+++GO:0006352+++GO:0043433+++GO:0006468+++GO:0016310+++GO:0060260+++GO:1905524+++GO:0010629+++GO:0016573+++GO:0045944+++GO:0071318+++GO:0018105+++GO:0030901+++GO:1903026+++GO:1902806+++GO:0032092+++GO:0010768+++GO:0006355+++GO:190179…
XM_005262454.3	63035				XM_005262454.3	BCORL1	mRNA	GO:0005634+++GO:0005886+++GO:0005654	cellular_component	organelle+++cell part+++membrane-enclosed lumen+++membrane+++cell+++organelle part	coding	Gnomon	known	NC_000023.11	129982635	7475	+	130058081		14	129982635-129982762,130005188-130005317,130012578-130012668,130012950-130016213,130020985-130021150,130022897-130022977,130024990-130025379,130028635-130028861,130034455-130034676,130037367-130037533,130039137-130039282,130050717-130050794,130051860-130052016,130055854-130058081	128,130,91,3264,166,81,390,227,222,167,146,78,157,2228	1.29983e+125	1.29983e+125	0.26	0.214	0.306	0.219	0	3.53e-08	-21.553	1.46e-05					GO:0005886+++GO:0005654+++GO:0005634	GO:0005515	GO:0006325
XM_005264050.3	9448				XM_005264050.3	MAP4K4	mRNA	GO:0005925+++GO:0005737	cellular_component	cell part+++cell junction+++cell	coding	Gnomon	known	NC_000002.12	101698007	7532	+	101894690		32	101698007-101698137,101698473-101698538,101790720-101790776,101823928-101824053,101825319-101825429,101829504-101829594,101831721-101831851,101834409-101834463,101835900-101835978,101839819-101839994,101842609-101842681,101844101-101844311,101855977-101856138,101858996-101859082,101859643-101859864,101863821-101864051,101864930-101865036,101866428-101866579,101867212-101867309,101868029-101868037…	131,66,57,126,111,91,131,55,79,176,73,211,162,87,222,231,107,152,98,9,176,121,192,118,171,144,135,101,174,160,140,3525	101698007,101698473,101790720,101823928,101825319,101829504,101831721,101834409,101835900,101839819,101842609,101844101,101855977,101858996,101859643,101863821,101864930,101866428,101867212,101868029,101869622,101870295,101871494,101873647,101874082,101877003,101882551,101885187,101887088,101887778,101888796,101891166	101698137,101698538,101790776,101824053,101825429,101829594,101831851,101834463,101835978,101839994,101842681,101844311,101856138,101859082,101859864,101864051,101865036,101866579,101867309,101868037,101869797,101870415,101871685,101873764,101874252,101877146,101882685,101885287,101887261,101887937,101888935,101894690	0.244	0.285	0.209	0.262	0	5.07e-07	-7.86433	0.000101	4010				GO:0005737+++GO:0005925	GO:0008017+++GO:0004672+++GO:0016301+++GO:0005515+++GO:0004111+++GO:0005524+++GO:0004674+++GO:0000166+++GO:0016740	GO:0016310+++GO:0032147+++GO:0043547+++GO:0051894+++GO:0051549+++GO:0030033+++GO:0000165+++GO:0032014+++GO:0030335+++GO:1903393+++GO:0031098+++GO:0010977+++GO:0061179+++GO:0023014+++GO:0046328+++GO:0006468+++GO:0001953+++GO:0043066+++GO:0035556+++GO:0048812+++GO:0070571
XM_005264058.3	9448				XM_005264058.3	MAP4K4	mRNA	GO:0005925+++GO:0005737	cellular_component	cell part+++cell junction+++cell	coding	Gnomon	known	NC_000002.12	101698007	7454	+	101894690		31	101698007-101698137,101698473-101698538,101790720-101790776,101823928-101824053,101825319-101825429,101829504-101829594,101831721-101831851,101834409-101834463,101835900-101835978,101839819-101839994,101842609-101842681,101844101-101844311,101855977-101856138,101858996-101859082,101859643-101859864,101860825-101860986,101864930-101865036,101866428-101866579,101867212-101867309,101869622-101869797…	131,66,57,126,111,91,131,55,79,176,73,211,162,87,222,162,107,152,98,176,121,192,118,171,144,135,101,174,160,140,3525	101698007,101698473,101790720,101823928,101825319,101829504,101831721,101834409,101835900,101839819,101842609,101844101,101855977,101858996,101859643,101860825,101864930,101866428,101867212,101869622,101870295,101871494,101873647,101874082,101877003,101882551,101885187,101887088,101887778,101888796,101891166	101698137,101698538,101790776,101824053,101825429,101829594,101831851,101834463,101835978,101839994,101842681,101844311,101856138,101859082,101859864,101860986,101865036,101866579,101867309,101869797,101870415,101871685,101873764,101874252,101877146,101882685,101885287,101887261,101887937,101888935,101894690	0.245	0.287	0.207	0.262	0	3.09e-05	7.48296	0.00487975	4010				GO:0005737+++GO:0005925	GO:0016740+++GO:0005515+++GO:0004672+++GO:0005524+++GO:0000166+++GO:0004674+++GO:0008017+++GO:0004111+++GO:0016301	GO:0010977+++GO:0031098+++GO:1903393+++GO:0070571+++GO:0051549+++GO:0048812+++GO:0030335+++GO:0030033+++GO:0051894+++GO:0035556+++GO:0006468+++GO:0032147+++GO:0043066+++GO:0043547+++GO:0001953+++GO:0023014+++GO:0032014+++GO:0016310+++GO:0000165+++GO:0061179+++GO:0046328
XM_005265747.3	55763				XM_005265747.3	EXOC1	mRNA	GO:0048471+++GO:0000145+++GO:0098592+++GO:0090543+++GO:0005737+++GO:0005886+++GO:0005829+++GO:0016020	cellular_component	protein-containing complex+++cell part+++membrane part+++membrane+++cell	coding	Gnomon	known	NC_000004.12	55853692	3546	+	55905030		20	55853692-55853953,55858314-55858447,55860411-55860541,55864227-55864386,55868336-55868523,55870678-55870905,55871101-55871233,55871849-55871958,55872755-55872808,55877917-55878066,55883823-55883928,55888888-55888932,55890223-55890386,55891315-55891422,55892635-55892711,55893552-55893780,55896717-55896900,55899685-55899884,55902344-55902538,55904343-55905030	262,134,131,160,188,228,133,110,54,150,106,45,164,108,77,229,184,200,195,688	5.58537e+159	5.5854e+159	0.216	0.32	0.193	0.272	0	0.000168	7.16724	0.0228224					GO:0005737+++GO:0016020+++GO:0090543+++GO:0098592+++GO:0005829+++GO:0048471+++GO:0000145+++GO:0005886	GO:0005546+++GO:0017049	GO:0051607+++GO:0015031+++GO:0016241+++GO:0006887+++GO:0051601+++GO:0016032+++GO:0006893+++GO:0050714+++GO:0048015
XM_005266867.4	2309				XM_005266867.4	FOXO3	mRNA	GO:0005739+++GO:0032991+++GO:0005741+++GO:0005759+++GO:0005634+++GO:0005737+++GO:0005829+++GO:0005654+++GO:0016020	cellular_component	protein-containing complex+++organelle+++cell part+++membrane-enclosed lumen+++membrane+++cell+++organelle part	coding	Gnomon	known	NC_000006.12	108561762	6563	+	108684769		4	108561762-108561829,108639493-108639609,108663455-108664889,108679827-108684769	6811714354943	1.08562e+35	1.08562e+35	0.231	0.27	0.227	0.273	0	5.53e-09	-22.7846	9.34e-06	04062+++04917+++01521+++04211+++04152+++04218+++05223+++05213+++04137+++04722+++04151+++04213+++04212+++04068		M00676		GO:0005741+++GO:0016020+++GO:0005737+++GO:0005739+++GO:0005634+++GO:0005759+++GO:0032991+++GO:0005654+++GO:0005829	GO:0019901+++GO:0001228+++GO:0003677+++GO:0034246+++GO:0043565+++GO:0001221+++GO:0008134+++GO:0031490+++GO:0000981+++GO:0000978+++GO:0003700+++GO:0001227+++GO:0005515+++GO:0008013	GO:0097192+++GO:0043525+++GO:0045648+++GO:0031667+++GO:0006915+++GO:2000353+++GO:0043065+++GO:0071548+++GO:1990785+++GO:0019221+++GO:0045665+++GO:0071456+++GO:0097150+++GO:1901300+++GO:0071333+++GO:0030336+++GO:0042493+++GO:0030330+++GO:0006357+++GO:0001542+++GO:0033209+++GO:0007568+++GO:0006355+++GO:0001556+++GO:0001547+++GO:0045893+++GO:0045944+++GO:0042593+++GO:0001544+++GO:1990090+++GO:190464…
XM_005267420.4	22990				XM_005267420.4	PCNX1	mRNA	GO:0016021+++GO:0016020	cellular_component	membrane part+++membrane	coding	Gnomon	known	NC_000014.9	70907443	12904	+	71115381		36	70907443-70908003,70946915-70947123,70962226-70962331,70968198-70968243,70969021-70969110,70976942-70978648,70988567-70988699,70995741-70995925,71009634-71009724,71011492-71011549,71012985-71013202,71019009-71019162,71023200-71023232,71026117-71026288,71026772-71026882,71028700-71028791,71033429-71033538,71033931-71034036,71036065-71036157,71045133-71045283,71046940-71047105,71047807-71047984,710…	561,209,106,46,90,1707,133,185,91,58,218,154,33,172,111,92,110,106,93,151,166,178,109,130,59,216,254,231,101,151,231,275,206,443,141,5587	70907443,70946915,70962226,70968198,70969021,70976942,70988567,70995741,71009634,71011492,71012985,71019009,71023200,71026117,71026772,71028700,71033429,71033931,71036065,71045133,71046940,71047807,71050652,71051883,71055504,71057509,71073545,71076189,71088330,71089192,71101990,71103395,71105235,71108604,71109452,71109795	70908003,70947123,70962331,70968243,70969110,70978648,70988699,70995925,71009724,71011549,71013202,71019162,71023232,71026288,71026882,71028791,71033538,71034036,71036157,71045283,71047105,71047984,71050760,71052012,71055562,71057724,71073798,71076419,71088430,71089342,71102220,71103669,71105440,71109046,71109592,71115381	0.21	0.279	0.206	0.306	0	2.26e-08	21.8497	1.37e-05					GO:0016020+++GO:0016021
XM_005268224.3	957	K01511		XP_005268281.1	XM_005268224.3	ENTPD5	mRNA	GO:0005783+++GO:0005576	cellular_component	organelle+++cell part+++extracellular region+++cell	coding	Gnomon	known	NC_000014.9	73963230	5258	-	74019309	428	16	74019250-74019309,74015848-74015930,74011091-74011150,73987886-73988172,73986814-73986893,73983018-73983161,73977299-73977374,73977024-73977059,73976324-73976412,73975936-73976015,73974924-73974985,73973877-73973978,73972884-73973024,73971852-73971908,73970010-73970125,73963230-73967014	60,83,60,287,80,144,76,36,89,80,62,102,141,57,116,3785	7.40193e+127	7.40193e+127	0.206	0.269	0.228	0.297	0	2.68e-08	-21.7395	1.43e-05	00240+++00230			R00155+++R00328+++R00961	GO:0005783+++GO:0005576	GO:0005515+++GO:0004382+++GO:0016787+++GO:0045134+++GO:0017110	GO:0034656+++GO:0006486+++GO:0045821+++GO:0014066+++GO:0046034+++GO:0006487+++GO:0008283+++GO:0051084
XM_005268404.3	23367	K18757		XP_005268461.1	XM_005268404.3	LARP1	mRNA	GO:0010494+++GO:0031931+++GO:0005737+++GO:0005844+++GO:0016020	cellular_component	protein-containing complex+++organelle+++cell part+++membrane+++cell	coding	Gnomon	known	NC_000005.10	154755575	6983	+	154817605	1096	19	154755575-154756193,154790325-154790386,154790645-154790710,154792622-154792796,154793595-154793723,154793800-154794000,154794100-154794262,154795175-154795319,154799591-154799759,154799873-154800042,154802007-154802399,154803290-154803413,154803540-154803745,154804201-154804307,154805881-154806032,154808459-154808603,154811247-154811356,154811513-154811640,154813887-154817605	619,62,66,175,129,201,163,145,169,170,393,124,206,107,152,145,110,128,3719	1.54756e+170	1.54756e+170	0.265	0.24	0.268	0.227	0	3.1e-09	23.1546	7.04e-06					GO:0010494+++GO:0005844+++GO:0016020+++GO:0031931+++GO:0005737	GO:0005515+++GO:0045296+++GO:0008190+++GO:0031369+++GO:0003730+++GO:0000339+++GO:0003723+++GO:0048027+++GO:0008494	GO:0045070+++GO:0006417+++GO:0045727+++GO:0006412+++GO:0006413+++GO:0072752+++GO:0008283+++GO:0031929+++GO:1990928+++GO:0017148+++GO:0038202+++GO:0016239+++GO:0048255
XM_005268506.4	6949	K14562	ENST00000513346.5	XP_005268563.1	XM_005268506.4	TCOF1	mRNA	GO:0001650+++GO:0005730+++GO:0005634+++GO:0005829	cellular_component	organelle+++cell part+++membrane-enclosed lumen+++cell+++organelle part	coding	Gnomon	known	NC_000005.10	150357700	5033	+	150400306	1488	27	150357700-150357854,150361156-150361211,150364113-150364252,150367844-150367917,150368716-150368902,150369529-150369602,150372006-150372236,150374174-150374386,150374617-150374811,150374954-150375163,150375339-150375554,150375721-150375909,150376082-150376330,150376423-150376620,150378905-150379042,150379229-150379408,150379532-150379732,150383062-150383172,150387902-150388088,150389887-150390023…	155,56,140,74,187,74,231,213,195,210,216,189,249,198,138,180,201,111,187,137,220,86,181,561,98,49,497	150357700,150361156,150364113,150367844,150368716,150369529,150372006,150374174,150374617,150374954,150375339,150375721,150376082,150376423,150378905,150379229,150379532,150383062,150387902,150389887,150391957,150392705,150393372,150396282,150398354,150399022,150399810	150357854,150361211,150364252,150367917,150368902,150369602,150372236,150374386,150374811,150375163,150375554,150375909,150376330,150376620,150379042,150379408,150379732,150383172,150388088,150390023,150392176,150392790,150393552,150396842,150398451,150399070,150400306	0.305	0.271	0.287	0.137	0	8.63e-09	-22.4927	1.1e-05	3008	H00610			GO:0005634+++GO:0005829+++GO:0005730+++GO:0001650	GO:0046982+++GO:0097110+++GO:0001042+++GO:0005515+++GO:0005215+++GO:0003723	GO:0006417+++GO:0014032+++GO:0014029+++GO:0001501
XM_005268911.3	4891	K21398		XP_005268968.1	XM_005268911.3	SLC11A2	mRNA	GO:0048471+++GO:0031902+++GO:0005764+++GO:0005739+++GO:0070826+++GO:0005770+++GO:0005802+++GO:0016324+++GO:1903561+++GO:0005765+++GO:0005769+++GO:0005887+++GO:0045178+++GO:0005768+++GO:0016021+++GO:0005741+++GO:0031526+++GO:0005773+++GO:0045177+++GO:0005634+++GO:0009986+++GO:0010008+++GO:0031410+++GO:0005737+++GO:0005886+++GO:0055037+++GO:0016020	cellular_component	extracellular region part+++protein-containing complex+++organelle+++cell part+++membrane part+++extracellular region+++membrane+++cell+++organelle part	coding	Gnomon	known	NC_000012.12	50979784	3846	-	51028335	597	17	51028177-51028335,51010695-51010766,51008476-51008624,51005311-51005436,51004788-51004907,51000313-51000419,50999345-50999415,50999174-50999241,50996817-50996972,50995629-50995787,50994544-50994630,50992810-50992929,50992190-50992339,50991599-50991672,50990795-50990948,50988382-50988435,50979784-50981803	159,72,149,126,120,107,71,68,156,159,87,120,150,74,154,54,2020	5.10282e+135	5.10283e+135	0.216	0.245	0.222	0.317	0	3.09e-07	-20.0073	6.49e-05	04216+++04142+++04978	H01196			GO:0009986+++GO:1903561+++GO:0005802+++GO:0005765+++GO:0048471+++GO:0070826+++GO:0031526+++GO:0031902+++GO:0005770+++GO:0005741+++GO:0005773+++GO:0016021+++GO:0055037+++GO:0016020+++GO:0005886+++GO:0005768+++GO:0005737+++GO:0005887+++GO:0031410+++GO:0005634+++GO:0045177+++GO:0045178+++GO:0010008+++GO:0005764+++GO:0005739+++GO:0016324+++GO:0005769	GO:0015094+++GO:0005385+++GO:0005384+++GO:0046873+++GO:0005507+++GO:0005381+++GO:0050897+++GO:0015086+++GO:0015100+++GO:0015085+++GO:0005515+++GO:0008270+++GO:0015099+++GO:0015295+++GO:0030145+++GO:0046915+++GO:0046870+++GO:0070835+++GO:0005506+++GO:0016151+++GO:0005375+++GO:0022890+++GO:1905394+++GO:0015087+++GO:0015093	GO:0015692+++GO:0098655+++GO:0070588+++GO:0001666+++GO:0035434+++GO:0035444+++GO:0071421+++GO:0015676+++GO:0006828+++GO:0055072+++GO:0007611+++GO:0006826+++GO:1902600+++GO:0048813+++GO:0015675+++GO:0006779+++GO:0006778+++GO:0006879+++GO:0006919+++GO:0006783+++GO:0048821+++GO:0070574+++GO:0006811+++GO:0006825+++GO:0034599+++GO:0071577+++GO:0034755+++GO:0010039+++GO:0006824+++GO:0060586+++GO:003000…
XM_005270632.4	22887				XM_005270632.4	FOXJ3	mRNA	GO:0005634	cellular_component	organelle+++cell part+++cell	coding	Gnomon	known	NC_000001.11	42176539	5119	-	42280408		12	42280286-42280408,42278348-42278672,42265115-42265189,42227883-42227966,42205762-42205863,42199102-42199230,42194890-42195064,42191303-42191719,42189303-42189404,42188737-42188928,42181917-42182024,42176539-42179825	123,325,75,84,102,129,175,417,102,192,108,3287	4.22803e+95	4.22804e+95	0.212	0.279	0.209	0.3	0	8.85e-08	20.9103	2.39e-05					GO:0005634	GO:0043565+++GO:0003700+++GO:0003677+++GO:0000981+++GO:0001228	GO:0006355+++GO:0045944
XM_005272995.2	10000	K04456		XP_005273052.1	XM_005272995.2	AKT3	mRNA	GO:0005634+++GO:0005737+++GO:0016020	cellular_component	organelle+++cell part+++membrane+++cell	coding	Gnomon	known	NC_000001.11	243499724	7108	-	243851079	479	14	243851049-243851079,243843125-243843282,243695591-243695716,243664772-243664883,243645893-243646037,243637611-243637742,243615096-243615161,243613671-243613739,243572926-243573048,243563720-243563848,243552729-243552943,243545510-243545597,243512324-243512426,243499724-243505334	31,158,126,112,145,132,66,69,123,129,215,88,103,5611	2.43851e+125	2.43851e+125	0.21	0.301	0.191	0.298	0	7.5e-09	-22.5846	1.08e-05	04923+++04932+++04068+++04024+++05211+++04666+++04931+++01521+++05169+++04922+++05220+++04371+++05200+++05166+++01524+++04660+++04071+++04630+++05164+++04919+++05160+++05161+++04012+++05162+++04010+++05167+++04151+++04725+++04611+++05142+++04015+++04550+++04370+++05230+++04210+++05224+++04973+++05165+++04662+++05205+++04620+++04668+++04926+++04910+++05221+++05418+++05213+++05222+++05163+++04510++…	H00027+++H01649+++H01909+++H01556+++H00420+++H01222+++H01885	M00676		GO:0016020+++GO:0005737+++GO:0005634	GO:0005524+++GO:0004674+++GO:0004672+++GO:0000166+++GO:0005515+++GO:0016740+++GO:0016301	GO:0043536+++GO:0000002+++GO:0007165+++GO:1905653+++GO:0090050+++GO:0032008+++GO:2000773+++GO:0045793+++GO:1905564+++GO:0006468+++GO:0016310+++GO:0048854+++GO:0035556+++GO:0045766+++GO:0018105+++GO:0001938+++GO:0048873
XM_005274032.4	5091	K01958		XP_005274089.1	XM_005274032.4	PC	mRNA	GO:0005739+++GO:0005759+++GO:0005737+++GO:0005829	cellular_component	organelle+++cell part+++membrane-enclosed lumen+++cell+++organelle part	coding	Gnomon	known	NC_000011.10	66848522	3937	-	66878332	1178	21	66878310-66878332,66872024-66872159,66871687-66871871,66871315-66871480,66871052-66871197,66870775-66870892,66870302-66870453,66868846-66868964,66866187-66866349,66863774-66863956,66853239-66853383,66852747-66852836,66852439-66852660,66851790-66851946,66851040-66851280,66850674-66850923,66850220-66850464,66849937-66850116,66849611-66849859,66849230-66849370,66848522-66849147	23,136,185,166,146,118,152,119,163,183,145,90,222,157,241,250,245,180,249,141,626	6.68783e+167	6.68783e+167	0.307	0.204	0.31	0.179	0	1.27e-08	22.2338	1.26e-05	00020+++01100+++00720+++01200+++01230+++01120+++00620	H00073+++H01400	M00173	R00344	GO:0005759+++GO:0005739+++GO:0005829+++GO:0005737	GO:0004736+++GO:0042802+++GO:0009374+++GO:0046872+++GO:0005524	GO:0006094+++GO:0006629+++GO:0044794+++GO:0019074+++GO:0006768+++GO:0044791+++GO:0010629+++GO:0006090
XM_005274331.3	8301	K20044	ENST00000356360.9	XP_005274388.1	XM_005274331.3	PICALM	mRNA	GO:0048471+++GO:0030136+++GO:0005794+++GO:0070381+++GO:0031982+++GO:0030132+++GO:0005769+++GO:0030122+++GO:0031224+++GO:0005905+++GO:0043025+++GO:0042734+++GO:0005634+++GO:0009986+++GO:0045334+++GO:0045211+++GO:0031410+++GO:0005829+++GO:0043231+++GO:0016020+++GO:0097418	cellular_component	synapse part+++protein-containing complex+++organelle+++cell part+++membrane part+++synapse+++membrane+++cell+++organelle part	coding	Gnomon	known	NC_000011.10	85957579	3625	-	86069039	632	19	86068651-86069039,86031469-86031611,86026292-86026367,86022367-86022469,86014870-86014963,86012281-86012392,86011030-86011136,86007542-86007583,86003366-86003451,86001035-86001158,86000643-86000779,85996826-85996929,85990250-85990399,85983866-85983973,85981872-85982003,85981745-85981775,85981129-85981228,85974708-85974812,85957579-85959060	389,143,76,103,94,112,107,42,86,124,137,104,150,108,132,31,100,105,1482	8.60687e+151	8.6069e+151	0.212	0.297	0.199	0.292	0	1.03e-07	20.8048	2.59e-05					GO:0005769+++GO:0043025+++GO:0030122+++GO:0005794+++GO:0045211+++GO:0005634+++GO:0045334+++GO:0097418+++GO:0048471+++GO:0031224+++GO:0070381+++GO:0016020+++GO:0009986+++GO:0043231+++GO:0030132+++GO:0005905+++GO:0031410+++GO:0031982+++GO:0042734+++GO:0030136+++GO:0005829	GO:0050750+++GO:0048156+++GO:0030276+++GO:0005545+++GO:0005543+++GO:0032050+++GO:0017137+++GO:0005546+++GO:0045296+++GO:0001540+++GO:0005515	GO:0061024+++GO:1901216+++GO:0007409+++GO:0045893+++GO:0043547+++GO:0006897+++GO:0035459+++GO:1902003+++GO:0045056+++GO:0097753+++GO:0150093+++GO:1902004+++GO:2000370+++GO:0008283+++GO:0016197+++GO:0090647+++GO:0007611+++GO:0048268+++GO:0016192+++GO:1902959+++GO:1902963+++GO:0072583+++GO:0055072+++GO:1902961+++GO:0048813+++GO:0016188+++GO:0097494+++GO:0030097+++GO:0006898+++GO:0031623+++GO:009871…
XM_005277418.4	607				XM_005277418.4	BCL9	mRNA	GO:0005794+++GO:0005801+++GO:1990907+++GO:0005634+++GO:0005737+++GO:0005654	cellular_component	protein-containing complex+++organelle+++cell part+++membrane-enclosed lumen+++cell+++organelle part	coding	Gnomon	known	NC_000001.11	147541501	5968	+	147626217		10	147541501-147541674,147604777-147604911,147606784-147606866,147611578-147611889,147612883-147612977,147614427-147614616,147615803-147615902,147618816-147621057,147622271-147622531,147623842-147626217	174,135,83,312,95,190,100,2242,261,2376	1.47542e+89	1.47542e+89	0.241	0.239	0.287	0.233	0	3.11e-07	20.0051	6.49e-05					GO:0005794+++GO:0005634+++GO:0005801+++GO:1990907+++GO:0005737+++GO:0005654	GO:0003713+++GO:0005515+++GO:0008013	GO:0035019+++GO:0014908+++GO:0016055+++GO:0045944+++GO:1903508+++GO:1904837+++GO:0060070+++GO:0017015+++GO:0035914
XM_006710331.2	117178				XM_006710331.2	SSX2IP	mRNA	GO:0032991+++GO:0036064+++GO:0005912+++GO:0034451+++GO:0005856+++GO:0005634+++GO:0005815+++GO:0031252+++GO:0005737+++GO:0042995+++GO:0005913+++GO:0030054	cellular_component	protein-containing complex+++organelle+++cell part+++cell junction+++cell+++organelle part	coding	Gnomon	known	NC_000001.11	84644477	4934	-	84690279		14	84690154-84690279,84680338-84680387,84670646-84670815,84669681-84669893,84666122-84666232,84664417-84664552,84662455-84662530,84662198-84662375,84658318-84658468,84656348-84656484,84655832-84656005,84651883-84651997,84650362-84650527,84644477-84647607	126,50,170,213,111,136,76,178,151,137,174,115,166,3131	8.46902e+111	8.46903e+111	0.195	0.332	0.16	0.313	0	3.78e-07	-8.03837	7.74e-05	4520				GO:0005737+++GO:0030054+++GO:0034451+++GO:0036064+++GO:0005815+++GO:0042995+++GO:0005912+++GO:0005856+++GO:0005634+++GO:0032991+++GO:0005913+++GO:0031252	GO:0005515+++GO:0019904	GO:0007155+++GO:0035020+++GO:0030030+++GO:0035735+++GO:0060271+++GO:2000145+++GO:0007098
XM_006710658.3	4802				XM_006710658.3	NFYC	mRNA	GO:0032993+++GO:0005634+++GO:0090575+++GO:0016602+++GO:0005654	cellular_component	protein-containing complex+++organelle+++cell part+++membrane-enclosed lumen+++cell+++organelle part	coding	Gnomon	known	NC_000001.11	40735606	2248	+	40771603		10	40735606-40735750,40738836-40738948,40747534-40747605,40749573-40749686,40753151-40753246,40758121-40758294,40762888-40763046,40766596-40766703,40769356-40769415,40770397-40771603	145,113,72,114,96,174,159,108,60,1207	4.07356e+79	4.07358e+79	0.231	0.249	0.282	0.238	0	2.43e-06	8.41731	0.000449	05152+++04612				GO:0016602+++GO:0005654+++GO:0005634+++GO:0032993+++GO:0090575	GO:0000978+++GO:0044212+++GO:0000981+++GO:0008134+++GO:0005515+++GO:0003677+++GO:0001228+++GO:0000980+++GO:0003700+++GO:0003713+++GO:0046982	GO:0045540+++GO:0006357+++GO:0006457+++GO:0045944+++GO:0045893+++GO:0006355
XM_006710795.3	5792				XM_006710795.3	PTPRF	mRNA	GO:0070062+++GO:0005887+++GO:0043025+++GO:0016021+++GO:0005886+++GO:0043005+++GO:0016020	cellular_component	extracellular region part+++organelle+++cell part+++membrane part+++extracellular region+++cell+++membrane	coding	Gnomon	known	NC_000001.11	43526037	7008	+	43622908		37	43526037-43526145,43528657-43528756,43538198-43538277,43545031-43545166,43553492-43553637,43553800-43553941,43569590-43569778,43578810-43578920,43583082-43583093,43588731-43589000,43590972-43591553,43591812-43591948,43592457-43592601,43597748-43598053,43598720-43598913,43602071-43602097,43603416-43603533,43603611-43604189,43604903-43605000,43605190-43605443,43605529-43605622,43606240-43606458,436…	109,100,80,136,146,142,189,111,12,270,582,137,145,306,194,27,118,579,98,254,94,219,155,116,33,98,124,176,120,155,286,179,127,126,155,136,974	43526037,43528657,43538198,43545031,43553492,43553800,43569590,43578810,43583082,43588731,43590972,43591812,43592457,43597748,43598720,43602071,43603416,43603611,43604903,43605190,43605529,43606240,43606814,43609383,43612768,43613618,43617445,43617736,43618630,43619048,43619288,43619680,43620095,43620454,43620838,43621097,43621935	43526145,43528756,43538277,43545166,43553637,43553941,43569778,43578920,43583093,43589000,43591553,43591948,43592601,43598053,43598913,43602097,43603533,43604189,43605000,43605443,43605622,43606458,43606968,43609498,43612800,43613715,43617568,43617911,43618749,43619202,43619573,43619858,43620221,43620579,43620992,43621232,43622908	0.296	0.217	0.299	0.187	0	0.000135	-7.20492	0.0187082	04931+++04514+++04520+++04910				GO:0070062+++GO:0043025+++GO:0016020+++GO:0005887+++GO:0043005+++GO:0016021+++GO:0005886	GO:0004725+++GO:0016791+++GO:0004721+++GO:0035373+++GO:0050839+++GO:0008201+++GO:0044877+++GO:0005001+++GO:0016787	GO:0016311+++GO:0016477+++GO:1900121+++GO:0099560+++GO:0007155+++GO:0031102+++GO:0007185+++GO:0006470+++GO:0010975+++GO:0035335+++GO:0048679
XM_006711210.2	2117	K09433		XP_006711273.1	XM_006711210.2	ETV3	mRNA	GO:0000790+++GO:0005634+++GO:0090571+++GO:0017053	cellular_component	protein-containing complex+++organelle+++cell part+++membrane-enclosed lumen+++cell+++organelle part	coding	Gnomon	known	NC_000001.11	157121191	5459	-	157138575	512	5	157138316-157138575,157136307-157136362,157135471-157135708,157134112-157134227,157121191-157125979	260,56,238,116,4789	1.57138e+44	1.57139e+44	0.25	0.265	0.212	0.273	0	4.7e-08	21.3504	1.59e-05					GO:0005634+++GO:0017053+++GO:0090571+++GO:0000790	GO:0000977+++GO:0001227+++GO:0003677+++GO:0000981+++GO:0043565+++GO:0017151+++GO:0003674+++GO:0003700	GO:0097011+++GO:0000122+++GO:0008285+++GO:0006357+++GO:0030154+++GO:0006355+++GO:0008150
XM_006712001.3	3344	K09407		XP_006712064.1	XM_006712001.3	FOXN2	mRNA	GO:0005634+++GO:0043231	cellular_component	organelle+++cell part+++cell	coding	Gnomon	known	NC_000002.12	48315000	5394	+	48379295	431	7	48315000-48315089,48328561-48328702,48346201-48346751,48359047-48359147,48362643-48362707,48373292-48373360,48374920-48379295	90,142,551,101,65,69,4376	4.8315e+55	4.83151e+55	0.173	0.318	0.167	0.341	0	3.68e-08	-21.525	1.46e-05		H00091+++H01181			GO:0005634+++GO:0043231	GO:0003677+++GO:0003700+++GO:0043565+++GO:0000981+++GO:0005515	GO:0006355+++GO:0035914+++GO:0006357
XM_006712002.3	3344	K09407		XP_006712065.1	XM_006712002.3	FOXN2	mRNA	GO:0005634+++GO:0043231	cellular_component	organelle+++cell part+++cell	coding	Gnomon	known	NC_000002.12	48314898	5354	+	48379295	431	6	48314898-48315089,48346201-48346751,48359047-48359147,48362643-48362707,48373292-48373360,48374920-48379295	192,551,101,65,69,4376	4.83149e+47	4.83151e+47	0.176	0.315	0.17	0.339	0	2.25e-08	-21.8561	1.37e-05		H01181+++H00091			GO:0043231+++GO:0005634	GO:0003700+++GO:0005515+++GO:0003677+++GO:0043565+++GO:0000981	GO:0035914+++GO:0006357+++GO:0006355
XM_006713138.4	389136				XM_006713138.4	VGLL3	mRNA	GO:0005634	cellular_component	organelle+++cell part+++cell	coding	Gnomon	known	NC_000003.12	86937973	10043	-	86990757		4	86990618-86990757,86978526-86978799,86968590-86969123,86937973-86947067	1402745349095	8.69906e+31	8.69908e+31	0.178	0.306	0.182	0.335	0	2.03e-05	7.23706	0.00331299					GO:0005634	GO:0000981	GO:0006357+++GO:0006355
XM_006713269.1	57060	K21444		XP_006713332.1	XM_006713269.1	PCBP4	mRNA	GO:0005575+++GO:0000123+++GO:0016605+++GO:0005634+++GO:0005737+++GO:0005829	cellular_component	protein-containing complex+++organelle+++cell part+++membrane-enclosed lumen+++cellular_component+++cell+++organelle part	coding	Gnomon	known	NC_000003.12	51957454	2243	-	51967454	403	15	51967326-51967454,51962810-51962892,51961941-51962088,51961160-51961304,51961010-51961033,51960866-51960898,51960526-51960642,51960189-51960320,51959895-51960023,51959577-51959651,51959367-51959411,51959229-51959292,51959047-51959099,51958790-51958959,51957454-51958349	129,83,148,145,24,33,117,132,129,75,45,64,53,170,896	5.19673e+119	5.19675e+119	0.289	0.194	0.327	0.19	0	0.000137	-7.05174	0.019001					GO:0005634+++GO:0005575+++GO:0005829+++GO:0005737+++GO:0016605+++GO:0000123	GO:0003712+++GO:0003677+++GO:0008270+++GO:0004402+++GO:0046872+++GO:0003730+++GO:0003676+++GO:0003713+++GO:0003723	GO:0006977+++GO:0007050+++GO:0043488+++GO:0008630+++GO:0016573+++GO:1903508+++GO:0006355
XM_006714242.3	54790				XM_006714242.3	TET2	mRNA	GO:0005634	cellular_component	organelle+++cell part+++cell	coding	Gnomon	known	NC_000004.12	105146841	9324	+	105279803		9	105146841-105146979,105190360-105190505,105233897-105237351,105242834-105242927,105259619-105259769,105261759-105261848,105269610-105269747,105272564-105272918,105275048-105279803	139,146,3455,94,151,90,138,355,4756	1.05147e+80	1.05147e+80	0.197	0.323	0.212	0.268	0	1.07e-07	20.7771	2.65e-05					GO:0005634	GO:0003677+++GO:0070579+++GO:0008198+++GO:0008270+++GO:0005515+++GO:0046872+++GO:0005506+++GO:0016491+++GO:0051213	GO:0055114+++GO:0006325+++GO:0045944+++GO:0030099+++GO:0006493+++GO:0006211+++GO:0007049+++GO:0080182+++GO:0080111+++GO:0014070
XM_006714468.2	25836				XM_006714468.2	NIPBL	mRNA	GO:0070062+++GO:0032116+++GO:0000790+++GO:0090694+++GO:0000785+++GO:0005694+++GO:0005634+++GO:0032039+++GO:0005654+++GO:0000228	cellular_component	extracellular region part+++protein-containing complex+++organelle+++cell part+++membrane-enclosed lumen+++extracellular region+++cell+++organelle part	coding	Gnomon	known	NC_000005.10	36876770	9317	+	37065504		46	36876770-36877178,36953618-36953760,36955472-36955637,36958104-36958231,36961484-36961583,36962123-36962274,36970876-36971036,36971945-36972041,36975776-36976402,36984676-36986301,36995622-36995804,37000817-37000888,37000989-37001078,37002662-37002765,37003261-37003347,37006357-37006588,37007323-37007474,37008008-37008088,37008623-37008723,37010087-37010225,37014683-37014765,37016038-37016170,370…	409,143,166,128,100,152,161,97,627,1626,183,72,90,104,87,232,152,81,101,139,83,133,144,90,215,103,99,147,135,99,54,109,137,141,94,155,91,174,191,108,201,147,275,175,189,978	36876770,36953618,36955472,36958104,36961484,36962123,36970876,36971945,36975776,36984676,36995622,37000817,37000989,37002662,37003261,37006357,37007323,37008008,37008623,37010087,37014683,37016038,37017019,37019311,37020459,37020775,37022051,37022244,37024585,37026229,37027359,37036379,37038602,37044347,37044636,37045443,37046109,37048502,37049111,37051779,37052366,37057186,37058891,37060844,370…	36877178,36953760,36955637,36958231,36961583,36962274,36971036,36972041,36976402,36986301,36995804,37000888,37001078,37002765,37003347,37006588,37007474,37008088,37008723,37010225,37014765,37016170,37017162,37019400,37020673,37020877,37022149,37022390,37024719,37026327,37027412,37036487,37038738,37044487,37044729,37045597,37046199,37048675,37049301,37051886,37052566,37057332,37059165,37061018,370…	0.21	0.345	0.193	0.251	0	2.5e-08	21.7811	1.42e-05	4111	H00631			GO:0090694+++GO:0000785+++GO:0000228+++GO:0005634+++GO:0032116+++GO:0000790+++GO:0070062+++GO:0005694+++GO:0032039+++GO:0005654	GO:0005515+++GO:0003682+++GO:0047485+++GO:0042826+++GO:0008022+++GO:0070087+++GO:0036033	GO:0045892+++GO:0003151+++GO:0007605+++GO:0048589+++GO:2001224+++GO:1905406+++GO:0035136+++GO:0007076+++GO:0045444+++GO:0007507+++GO:0042634+++GO:0007064+++GO:0071481+++GO:0050890+++GO:0045944+++GO:0040018+++GO:0007049+++GO:0031065+++GO:0001656+++GO:0071733+++GO:0070550+++GO:0048557+++GO:1990414+++GO:0060325+++GO:0061010+++GO:0006357+++GO:0042471+++GO:0010468+++GO:0071169+++GO:0034087+++GO:003511…
XM_006714469.2	26064			XP_006714532.1	XM_006714469.2	RAI14	mRNA	GO:0005938+++GO:0001650+++GO:0005856+++GO:0005634+++GO:0005737+++GO:0005829+++GO:0030054	cellular_component	organelle+++cell part+++membrane-enclosed lumen+++cell junction+++cell+++organelle part	coding	Gnomon	known	NC_000005.10	34685700	4953	+	34832612	980	18	34685700-34685814,34686872-34686955,34757468-34757598,34795939-34796027,34803712-34803776,34807800-34807857,34808584-34808654,34811012-34811118,34811767-34811945,34812180-34812208,34813574-34813660,34814583-34814669,34818797-34818851,34821732-34821850,34822956-34824491,34826330-34826479,34829732-34829797,34830688-34832612	115,84,131,89,65,58,71,107,179,29,87,87,55,119,1536,150,66,1925	3.46857e+143	3.46858e+143	0.216	0.323	0.207	0.253	0	2.91e-08	-21.684	1.43e-05					GO:0005856+++GO:0005634+++GO:0005737+++GO:0005938+++GO:0001650+++GO:0005829+++GO:0030054		GO:1901222+++GO:0007283+++GO:0097190+++GO:0030154
XM_006714470.4	26272				XM_006714470.4	FBXO4	mRNA	GO:0000151+++GO:0019005+++GO:0005737+++GO:0005829	cellular_component	protein-containing complex+++cell part+++cell	coding	Gnomon	known	NC_000005.10	41925294	1233	+	41941570		6	41925294-41925498,41929697-41929917,41933946-41934021,41934133-41934308,41939441-41939616,41941192-41941570	205,221,76,176,176,379	4.19253e+47	4.19255e+47	0.235	0.28	0.197	0.288	0	0.000369	6.68914	0.0456645	4120				GO:0005737+++GO:0005829+++GO:0019005+++GO:0000151	GO:0061630+++GO:0042803+++GO:0004842+++GO:0005515	GO:0071479+++GO:0031398+++GO:0043687+++GO:2000001+++GO:0031146+++GO:0006511+++GO:0007568+++GO:0000723+++GO:0016567+++GO:1900181+++GO:1902916+++GO:0019725+++GO:0031647+++GO:0010608+++GO:0048147+++GO:0031648+++GO:0032212+++GO:0035726+++GO:0000209
XM_006714989.4	11329				XM_006714989.4	STK38	mRNA	GO:0005634+++GO:0005737+++GO:0005829	cellular_component	organelle+++cell part+++cell	coding	Gnomon	known	NC_000006.12	36493889	3399	-	36541872		14	36541769-36541872,36540072-36540204,36525591-36525642,36524341-36524463,36521734-36521817,36517717-36517840,36515338-36515492,36507500-36507602,36506583-36506644,36499873-36499990,36498363-36498486,36497780-36497875,36496711-36496805,36493889-36495914	104,133,52,123,84,124,155,103,62,118,124,96,95,2026	3.65418e+111	3.65419e+111	0.226	0.3	0.205	0.269	0	9.75e-08	20.8424	2.52e-05					GO:0005737+++GO:0005634+++GO:0005829	GO:0031435+++GO:0000287+++GO:0004672+++GO:0016740+++GO:0046872+++GO:0005515+++GO:0016301+++GO:0005524+++GO:0045296+++GO:0004674+++GO:0000166	GO:0006464+++GO:0016310+++GO:0018105+++GO:0043407+++GO:0035556+++GO:0006468
XM_006717209.4	58499				XM_006717209.4	ZNF462	mRNA	GO:0005634+++GO:0035097	cellular_component	protein-containing complex+++organelle+++cell part+++membrane-enclosed lumen+++cell+++organelle part	coding	Gnomon	known	NC_000009.12	106863101	10593	+	107013634		13	106863101-106863355,106923354-106923603,106924133-106929759,106930525-106930689,106932263-106932549,106935503-106935621,106938916-106939107,106972005-106972272,106974137-106974273,106984186-106984409,107003294-107003426,107009545-107009668,107010823-107013634	2.55251e+40	1.06863e+116	1.06863e+116	0.229	0.288	0.238	0.245	0	2.8e-08	21.703	1.43e-05					GO:0035097+++GO:0005634	GO:0003676+++GO:0000981+++GO:0005515+++GO:0046872+++GO:0003677	GO:0045944+++GO:0006325+++GO:0010468+++GO:0043392
XM_006718282.2	66005	K17525		XP_006718345.1	XM_006718282.2	CHID1	mRNA	GO:0070062+++GO:0005764+++GO:0005770+++GO:0005802+++GO:0005615+++GO:0043202+++GO:0005576+++GO:0005634+++GO:0016020	cellular_component	extracellular region part+++organelle+++cell part+++membrane-enclosed lumen+++extracellular region+++membrane+++cell+++organelle part	coding	Gnomon	known	NC_000011.10	869762	1496	-	914815	393	14	914745-914815,908542-908645,904706-904859,902962-903111,902198-902330,900936-900980,900004-900110,899340-899401,893427-893519,884068-884169,883148-883303,870419-870499,870121-870163,869762-869956	71,104,154,150,133,45,107,62,93,102,156,81,43,195	9.14746e+83	9.14816e+83	0.301	0.211	0.293	0.195	0	0.000142	-7.40073	0.0195851					GO:0005764+++GO:0005615+++GO:0070062+++GO:0005802+++GO:0043202+++GO:0005770+++GO:0016020+++GO:0005634+++GO:0005576	GO:0005515+++GO:0070492+++GO:0008061	GO:0005975+++GO:0045087+++GO:0002376+++GO:1900016+++GO:0002576
XM_006718493.1	25923				XM_006718493.1	ATL3	mRNA	GO:0071782+++GO:0098826+++GO:0016021+++GO:0005783+++GO:0016020+++GO:0005789	cellular_component	organelle+++cell part+++membrane part+++membrane+++cell+++organelle part	coding	Gnomon	known	NC_000011.10	63624082	7083	-	63671612		12	63671290-63671612,63659038-63659252,63658761-63658904,63652471-63652575,63651936-63651986,63644169-63644261,63643357-63643495,63636207-63636334,63635534-63635590,63633026-63633097,63631040-63631471,63624082-63629405	323,215,144,105,51,93,139,128,57,72,432,5324	6.36713e+95	6.36716e+95	0.208	0.273	0.192	0.326	0	0.000271	9.79929	0.0347354		H00266+++H00265			GO:0005783+++GO:0098826+++GO:0005789+++GO:0071782+++GO:0016021+++GO:0016020	GO:0005515+++GO:0003924+++GO:0042802+++GO:0000166+++GO:0016787+++GO:0005525	GO:0006888+++GO:1903373+++GO:0007030+++GO:0007029+++GO:0051260
XM_006718657.1	6199				XM_006718657.1	RPS6KB2	mRNA	GO:0005634+++GO:0005737+++GO:0005654	cellular_component	organelle+++cell part+++membrane-enclosed lumen+++cell+++organelle part	coding	Gnomon	known	NC_000011.10	67428509	1824	+	67435408		15	67428509-67428623,67429120-67429240,67429527-67429595,67431368-67431515,67432353-67432492,67432600-67432657,67432737-67432837,67432952-67433042,67433126-67433216,67433340-67433447,67433995-67434057,67434198-67434275,67434377-67434484,67434582-67434694,67434989-67435408	115,121,69,148,140,58,101,91,91,108,63,78,108,113,420	6.74285e+119	6.74286e+119	0.31	0.197	0.308	0.185	0	1.54e-05	-7.25991	0.00256454	05210+++04350+++05221+++04910+++04066+++05225+++04151+++01521+++04213+++05231+++04371+++01522+++04212+++04931+++05200+++04666+++04012+++05163+++04150+++05226+++05205+++04152+++04714+++04140+++05212+++04211+++05224+++05165				GO:0005737+++GO:0005654+++GO:0005634	GO:0000166+++GO:0004672+++GO:0005524+++GO:0016740+++GO:0016301+++GO:0004711+++GO:0004674+++GO:0042277	GO:0006468+++GO:0016310+++GO:0045948+++GO:0043491+++GO:0035556+++GO:0006412+++GO:0007165
XM_006718753.2	9846	K08091		XP_006718816.1	XM_006718753.2	GAB2	mRNA	GO:0005737+++GO:0005886+++GO:0005829+++GO:0016020	cellular_component	cell part+++membrane+++cell	coding	Gnomon	known	NC_000011.10	78215296	6154	-	78417779	638	11	78417646-78417779,78364016-78364103,78280601-78280901,78250157-78250400,78226465-78227051,78225108-78225202,78223412-78223676,78222105-78222195,78221677-78221779,78220319-78220444,78215296-78219415	134,88,301,244,587,95,265,91,103,126,4120	7.84176e+87	7.84178e+87	0.267	0.242	0.274	0.216	0	1.97e-08	-21.946	1.31e-05	04071+++04014+++04072+++04380+++04666+++05220+++04664				GO:0005737+++GO:0016020+++GO:0005886+++GO:0005829	GO:0005515+++GO:0043325+++GO:0016303+++GO:0005547+++GO:0005068	GO:0038095+++GO:0007169+++GO:0048015+++GO:0007411+++GO:0008284+++GO:0043306+++GO:0036092+++GO:0019221+++GO:0030316
XM_006718958.1	1108	K11643	ENST00000645095.1	XP_006719021.1	XM_006718958.1	CHD4	mRNA	GO:0000790+++GO:0032991+++GO:0016581+++GO:0005856+++GO:0005813+++GO:0005634+++GO:0005815+++GO:0005737+++GO:0005654+++GO:0016020	cellular_component	protein-containing complex+++organelle+++cell part+++membrane-enclosed lumen+++membrane+++cell+++organelle part	coding	Gnomon	known	NC_000012.12	6570082	6635	-	6607439	1940	39	6607300-6607439,6606274-6606451,6602376-6602497,6601960-6602175,6601648-6601766,6601289-6601530,6600926-6601053,6600534-6600669,6600217-6600395,6599773-6600012,6598222-6598425,6597894-6598099,6596006-6596137,6595334-6595430,6594459-6594650,6593416-6593616,6593091-6593228,6592696-6592817,6592393-6592566,6591916-6592057,6591694-6591825,6591466-6591583,6588298-6588422,6587712-6587949,6587384-6587559…	140,178,122,216,119,242,128,136,179,240,204,206,132,97,192,201,138,122,174,142,132,118,125,238,176,352,89,134,145,166,98,130,72,138,109,133,196,164,612	6607300,6606274,6602376,6601960,6601648,6601289,6600926,6600534,6600217,6599773,6598222,6597894,6596006,6595334,6594459,6593416,6593091,6592696,6592393,6591916,6591694,6591466,6588298,6587712,6587384,6583027,6582848,6582615,6582137,6581649,6581291,6581044,6578846,6578409,6578029,6577785,6573074,6570869,6570082	6607439,6606451,6602497,6602175,6601766,6601530,6601053,6600669,6600395,6600012,6598425,6598099,6596137,6595430,6594650,6593616,6593228,6592817,6592566,6592057,6591825,6591583,6588422,6587949,6587559,6583378,6582936,6582748,6582281,6581814,6581388,6581173,6578917,6578546,6578137,6577917,6573269,6571032,6570693	0.279	0.272	0.237	0.211	0	1.07e-08	-22.3534	1.2e-05	05165+++05203				GO:0032991+++GO:0016020+++GO:0005815+++GO:0005813+++GO:0005654+++GO:0005737+++GO:0000790+++GO:0016581+++GO:0005634+++GO:0005856	GO:0003677+++GO:0000980+++GO:0000166+++GO:0031492+++GO:0016787+++GO:0004386+++GO:0005515+++GO:0000978+++GO:0042826+++GO:0001103+++GO:0004003+++GO:0004407+++GO:0005524+++GO:0008270+++GO:0046872	GO:0006357+++GO:0006325+++GO:0043044+++GO:0032508+++GO:0016575
XM_006719112.3	56938	K09099	ENST00000457040.6	XP_006719175.1	XM_006719112.3	ARNTL2	mRNA	GO:0005730+++GO:0005634+++GO:0005667+++GO:0005737	cellular_component	protein-containing complex+++organelle+++cell part+++membrane-enclosed lumen+++cell+++organelle part	coding	Gnomon	known	NC_000012.12	27332886	6843	+	27425286	633	16	27332886-27333136,27368262-27368412,27370129-27370230,27380247-27380404,27385481-27385560,27387228-27387320,27389179-27389296,27390096-27390239,27400534-27400774,27401257-27401363,27401524-27401674,27402619-27402677,27403433-27403541,27415869-27415947,27418088-27418196,27420396-27425286	251,151,102,158,80,93,118,144,241,107,151,59,109,79,109,4891	2.73329e+127	2.73331e+127	0.213	0.294	0.193	0.3	0	9.46e-06	5.96183	0.00161766					GO:0005730+++GO:0005667+++GO:0005634+++GO:0005737	GO:0003677+++GO:0000981+++GO:0003700+++GO:0046983+++GO:0070888+++GO:0000978	GO:0042753+++GO:0009649+++GO:0006355+++GO:0006357+++GO:0048511+++GO:0045893+++GO:0045944+++GO:0007623
XM_006719917.2	22873				XM_006719917.2	DZIP1	mRNA	GO:0005814+++GO:0005929+++GO:0036064+++GO:0097539+++GO:0005856+++GO:0005634+++GO:0005815+++GO:0005737+++GO:0042995+++GO:0005829+++GO:0005654	cellular_component	protein-containing complex+++organelle+++cell part+++membrane-enclosed lumen+++cell+++organelle part	coding	Gnomon	known	NC_000013.11	95581113	4718	-	95644706		22	95644377-95644706,95643601-95643698,95643043-95643257,95641295-95642241,95633234-95633321,95629989-95630113,95624768-95624929,95622343-95622480,95619885-95619947,95612037-95612177,95611445-95611493,95609457-95609513,95606003-95606059,95599365-95599424,95593944-95594086,95590279-95590441,95589803-95589932,95589154-95589207,95587539-95587729,95586006-95586136,95584736-95584910,95581113-95582313	330,98,215,947,88,125,162,138,63,141,49,57,57,60,143,163,130,54,191,131,175,1201	9.56444e+175	9.56447e+175	0.242	0.29	0.234	0.234	0	6.61e-08	21.1137	1.95e-05					GO:0005814+++GO:0005737+++GO:0036064+++GO:0042995+++GO:0005634+++GO:0005654+++GO:0005815+++GO:0005856+++GO:0097539+++GO:0005929+++GO:0005829	GO:0005515+++GO:0046872+++GO:0003676	GO:0007281+++GO:0060271+++GO:0007275+++GO:0051220+++GO:0061512+++GO:0030154+++GO:0045724+++GO:0043393+++GO:0007224+++GO:0045184+++GO:0007283+++GO:0044782
XM_006720176.1	54916				XM_006720176.1	TMEM260	mRNA	GO:0016021+++GO:0016020	cellular_component	membrane part+++membrane	coding	Gnomon	known	NC_000014.9	56579826	4053	+	56649515		15	56579826-56580074,56585001-56585032,56585761-56585912,56605570-56605683,56609106-56609285,56612245-56612285,56615944-56616027,56617183-56617297,56618594-56618763,56621531-56621702,56625382-56625530,56632995-56633171,56634899-56634952,56636508-56636598,56647243-56649515	249,32,152,114,180,41,84,115,170,172,149,177,54,91,2273	5.65798e+119	5.65801e+119	0.218	0.285	0.202	0.295	0	3.78e-08	-21.5057	1.46e-05					GO:0016020+++GO:0016021
XM_006721121.4	10300				XM_006721121.4	KATNB1	mRNA	GO:0008352+++GO:0005819+++GO:0030424+++GO:0043025+++GO:0015630+++GO:0030496+++GO:0005856+++GO:0005813+++GO:0005634+++GO:0005874+++GO:0005815+++GO:0030426+++GO:0005737+++GO:0005886+++GO:0005829+++GO:0000922+++GO:0016020	cellular_component	protein-containing complex+++supramolecular complex+++organelle+++cell part+++membrane+++cell+++organelle part	coding	Gnomon	known	NC_000016.10	57735602	2852	+	57757250		20	57735602-57735855,57736978-57737283,57741687-57741817,57744394-57744511,57750827-57750927,57751261-57751302,57751641-57751724,57751940-57752055,57752530-57752601,57752778-57752928,57753077-57753267,57753389-57753519,57753945-57754004,57754930-57754997,57755119-57755238,57755345-57755494,57755790-57755917,57755992-57756066,57756356-57756472,57756814-57757250	254,306,131,118,101,42,84,116,72,151,191,131,60,68,120,150,128,75,117,437	5.77356e+159	5.77359e+159	0.306	0.2	0.311	0.184	0	1.91e-05	7.50311	0.00314643		H00268			GO:0008352+++GO:0030424+++GO:0005819+++GO:0043025+++GO:0015630+++GO:0005829+++GO:0005813+++GO:0030496+++GO:0005634+++GO:0030426+++GO:0005886+++GO:0000922+++GO:0005815+++GO:0016020+++GO:0005737+++GO:0005874+++GO:0005856	GO:0070840+++GO:0046982+++GO:0008017+++GO:0005515+++GO:0008568	GO:0051013+++GO:0051301+++GO:0007026+++GO:0007049+++GO:0010942+++GO:0006605+++GO:0007019+++GO:0031117+++GO:0007079+++GO:0010976
XM_006721669.3	115024				XM_006721669.3	NT5C3B	mRNA	GO:0005737+++GO:0005829	cellular_component	cell part+++cell	coding	Gnomon	known	NC_000017.11	41825181	1516	-	41836266		10	41836079-41836266,41835859-41835957,41835588-41835682,41835203-41835272,41835070-41835116,41832392-41832477,41830801-41830890,41828790-41828952,41827426-41827626,41825181-41825657	188,99,95,70,47,86,90,163,201,477	4.18361e+79	4.18363e+79	0.278	0.243	0.27	0.209	0	5.72e-06	7.54475	0.00100728	00760+++01110+++00240+++01100+++00230	H00674		R00183+++R01227+++R02088+++R02102+++R01664+++R02719+++R02323+++R03346+++R00963+++R00511+++R01126+++R01968+++R01569	GO:0005737+++GO:0005829	GO:0016787+++GO:0008253+++GO:0000166+++GO:0046872+++GO:0005515+++GO:0000287	GO:0009117+++GO:0016311+++GO:0043928
XM_006721811.4	26115		ENST00000583356.5	XP_006721874.1	XM_006721811.4	TANC2	mRNA	GO:0098978+++GO:0099092	cellular_component	synapse part+++organelle+++cell part+++synapse+++cell+++organelle part	coding	Gnomon	known	NC_000017.11	62966523	12095	+	63427706	1399	26	62966523-62966749,63009537-63009626,63073943-63074014,63099175-63099357,63151270-63151380,63193991-63194139,63200771-63200957,63237814-63238077,63267748-63267873,63314388-63314669,63318957-63319090,63340101-63340332,63351250-63351416,63354783-63355390,63379718-63379826,63388635-63388757,63389308-63389544,63395743-63395928,63398821-63398914,63405122-63405255,63406154-63406277,63411511-63411686,634…	227,90,72,183,111,149,187,264,126,282,134,232,167,608,109,123,237,186,94,134,124,176,133,92,147,7708	###############################################################################################################################################################################################################################################################	###############################################################################################################################################################################################################################################################	0.234	0.259	0.255	0.253	0	2.42e-08	8.18174	1.39e-05					GO:0098978+++GO:0099092		GO:0001701
XM_006722059.4	7343	K09273	ENST00000302904.8	XP_006722122.1	XM_006722059.4	UBTF	mRNA	GO:0001650+++GO:0005730+++GO:0005634+++GO:0005654	cellular_component	organelle+++cell part+++membrane-enclosed lumen+++cell+++organelle part	coding	Gnomon	known	NC_000017.11	44205036	4688	-	44220859	764	21	44220740-44220859,44218172-44218296,44216529-44216704,44215906-44215989,44215654-44215809,44213218-44213282,44212819-44212939,44212344-44212454,44211873-44212006,44211606-44211747,44211290-44211331,44211039-44211152,44210792-44210947,44210318-44210473,44210124-44210234,44209645-44209733,44209352-44209541,44207864-44207911,44207699-44207770,44207454-44207597,44205036-44207367	120,125,176,84,156,65,121,111,134,142,42,114,156,156,111,89,190,48,72,144,2332	4.42207e+167	4.42209e+167	0.286	0.253	0.257	0.205	0	1.68e-08	22.0488	1.31e-05					GO:0001650+++GO:0005654+++GO:0005634+++GO:0005730	GO:0000981+++GO:0001165+++GO:0097110+++GO:0001164+++GO:0003723+++GO:0003682+++GO:0005515+++GO:0003677	GO:1902659+++GO:0006356+++GO:0006361+++GO:0006363+++GO:0006357+++GO:0001188+++GO:0045943+++GO:0006360
XM_006722066.4	752				XM_006722066.4	FMNL1	mRNA	GO:0070062+++GO:0005938+++GO:0016021+++GO:0032059+++GO:0045335+++GO:0031410+++GO:0005737+++GO:0005886+++GO:0042995+++GO:0005829+++GO:0016020	cellular_component	extracellular region part+++organelle+++cell part+++membrane part+++extracellular region+++membrane+++cell	coding	Gnomon	known	NC_000017.11	45220270	5538	+	45247320		27	45220270-45222253,45230604-45230687,45232367-45232480,45233224-45233297,45233648-45233731,45234072-45234200,45234832-45234849,45236136-45236244,45237281-45237357,45237546-45237639,45238564-45238638,45238955-45239065,45240476-45240625,45241129-45241230,45241382-45241634,45241847-45242146,45242341-45242465,45243118-45243320,45243791-45244025,45244176-45244244,45244819-45244899,45244979-45245108,452…	1984,84,114,74,84,129,18,109,77,94,75,111,150,102,253,300,125,203,235,69,81,130,164,102,96,121,454	###############################################################################################################################################################################################################################################################	###############################################################################################################################################################################################################################################################	0.296	0.2	0.329	0.175	0	6.81e-08	21.0937	1.98e-05					GO:0005938+++GO:0016020+++GO:0031410+++GO:0005886+++GO:0016021+++GO:0070062+++GO:0032059+++GO:0005829+++GO:0005737+++GO:0045335+++GO:0042995	GO:0003779+++GO:0005522+++GO:0051015+++GO:0017048+++GO:0005515+++GO:0032794+++GO:0003674+++GO:0048365	GO:0030866+++GO:0006929+++GO:0016043+++GO:0009987+++GO:0007010+++GO:0051014+++GO:0008360+++GO:0030036
XM_006722733.2	3337				XM_006722733.2	DNAJB1	mRNA	GO:0098978+++GO:0070062+++GO:0014069+++GO:0061827+++GO:0043025+++GO:0098794+++GO:0043197+++GO:0005730+++GO:0005634+++GO:0005737+++GO:0005829+++GO:0005654	cellular_component	synapse part+++extracellular region part+++organelle+++cell part+++membrane-enclosed lumen+++extracellular region+++synapse+++cell+++organelle part	coding	Gnomon	known	NC_000019.10	14514771	2176	-	14529292		4	14529222-14529292,14527687-14527810,14516466-14517046,14514771-14516170	711245811400	1.45292e+31	1.45293e+31	0.256	0.244	0.256	0.244	0	1.45e-08	22.1456	1.27e-05	05164+++04141				GO:0098978+++GO:0014069+++GO:0005634+++GO:0098794+++GO:0005737+++GO:0005829+++GO:0043025+++GO:0070062+++GO:0061827+++GO:0043197+++GO:0005730+++GO:0005654	GO:0051087+++GO:0005515+++GO:0045296+++GO:0051082+++GO:0003714+++GO:0001671+++GO:0030544+++GO:0051117	GO:0090084+++GO:0032781+++GO:0051085+++GO:0097201+++GO:0000122+++GO:0030900+++GO:1900034+++GO:0006986+++GO:0006457
XM_006724040.2	63977				XM_006724040.2	PRDM15	mRNA	GO:0016604+++GO:0005634+++GO:0005654	cellular_component	organelle+++cell part+++membrane-enclosed lumen+++cell+++organelle part	coding	Gnomon	known	NC_000021.9	41798225	6445	-	41879396		23	41879270-41879396,41860327-41860372,41859592-41859685,41857176-41857329,41854566-41854818,41847090-41847191,41839623-41839853,41837934-41838063,41836468-41836649,41836113-41836207,41835437-41835524,41828166-41828333,41825960-41826054,41821903-41822037,41821067-41821230,41820095-41820174,41819582-41819701,41815705-41815836,41810753-41810836,41810154-41810329,41804534-41804614,41802712-41802921,417…	127,46,94,154,253,102,231,130,182,95,88,168,95,135,164,80,120,132,84,176,81,210,3498	4.18793e+183	4.18794e+183	0.268	0.255	0.261	0.216	0	3.15e-08	-21.63	1.44e-05					GO:0016604+++GO:0005654+++GO:0005634	GO:0003676+++GO:0000981+++GO:0003677+++GO:0000978+++GO:1990841+++GO:0046872+++GO:0008168+++GO:0016740	GO:0032259+++GO:0090263+++GO:0045944+++GO:2000035+++GO:0043409+++GO:0007275
[truncated: 284 more rows]
