# Supplementary material for: A worm-like nucleic acid nanostructure for gene delivery and endosomal escape via ClC3 ion exchanger
Source: Sci Adv. 2026 Mar 6;12(10):eadw0891. doi: 10.1126/sciadv.adw0891 (PMC13150675; doi:10.1126/sciadv.adw0891)
Supplement: Supplementary file 2 — Data S1 and S2 [file sciadv.adw0891_data_s1_and_s2.zip › adw0891_data_s2.xlsx]

## Sheet: S2
RNA ID	Gene ID	NCBI RNA ID	NCBI Protein ID	Ensembl RNA ID	KEGG RNA ID	Symbol	Type	GO_C Term	GO_C Term Level1	GO_C Term Level2	Coding Capacity	RNA Source	Known/Novel Gene	Chromosome	Start	End	Strand	RNA Length (bp)	Protein Length (aa)	Exon number	Exon Start-End	Exon Length	Exon Start	Exon End	Thymine (T) Proportion	Adenine (A) Proportion	Cytosine (C) Proportion	Guanine (G) Proportion	Unknow Nucleotide Proportion	log2 (OligoNWs24h / OligoNWs8h)	Pvalue(OligoNWs24h / OligoNWs8h)	Qvalue (OligoNWs24h / OligoNWs8h)	KEGG Pathway Desc	KEGG Disease Desc	KEGG Module Desc	KEGG Reaction Desc	GO_C Desc	GO_F Desc	GO_P Desc
NM_000018.3	37	NM_000018.3	NP_000009.1	ENST00000356839.9	K09479	ACADVL	mRNA	GO:0005739+++GO:0005743+++GO:0042645+++GO:0005759+++GO:0031966+++GO:0005730+++GO:0005634+++GO:0005829+++GO:0016020	cellular_component	organelle+++cell part+++membrane-enclosed lumen+++nucleoid+++membrane+++cell+++organelle part	coding	BestRefSeq	known	NC_000017.11	7219831	7225267	+	2292	655	20	7219831-7220046,7220122-7220197,7220464-7220529,7220604-7220676,7220766-7220830,7220924-7221058,7221538-7221682,7221952-7222081,7222177-7222302,7222667-7222865,7223133-7223237,7223644-7223730,7223813-7223875,7223968-7224069,7224146-7224243,7224321-7224393,7224480-7224552,7224642-7224714,7224809-7224884,7224957-7225267	216,76,66,73,65,135,145,130,126,199,105,87,63,102,98,73,73,73,76,311	7.21983e+139	7.22005e+139	0.201	0.216	0.267	0.316	0	2.48631	1.09683e-05	0.000244384	01100+++01212+++00071	H00525+++H00392	M00087	R01279	GO:0016020+++GO:0005743+++GO:0005634+++GO:0042645+++GO:0005759+++GO:0005829+++GO:0005739+++GO:0005730+++GO:0031966	GO:0016491+++GO:0004466+++GO:0000062+++GO:0016627+++GO:0003995+++GO:0017099+++GO:0050660	GO:0015980+++GO:0055114+++GO:0006631+++GO:0006629+++GO:0030855+++GO:0033539+++GO:0090181+++GO:0009062+++GO:0046322+++GO:0006635+++GO:0009409+++GO:0036498+++GO:0045717+++GO:0001659
NM_000019.3	38	NM_000019.3	NP_000010.1	ENST00000265838.8	K00626	ACAT1	mRNA	GO:0070062+++GO:0005739+++GO:0005759	cellular_component	extracellular region part+++organelle+++cell part+++membrane-enclosed lumen+++extracellular region+++cell+++organelle part	coding	BestRefSeq	known	NC_000011.10	108121531	108148168	+	2138	427	12	108121531-108121678,108131907-108131954,108133820-108133937,108134221-108134316,108135142-108135242,108138898-108139041,108140065-108140215,108141605-108141700,108142437-108142550,108143983-108144047,108146202-108146359,108147270-108148168	148,48,118,96,101,144,151,96,114,65,158,899	1.08122e+107	1.08122e+107	0.272	0.308	0.178	0.242	0	2.38692	0.000382389	0.00536859	01110+++00280+++02020+++00310+++00362+++00380+++00630+++00900+++01120+++00720+++00072+++01100+++01200+++00640+++00071+++00650+++00620+++01130+++01212	H01076	M00374+++M00373+++M00088+++M00849+++M00375+++M00095	R00238+++R01177	GO:0005739+++GO:0005759+++GO:0070062	GO:0016830+++GO:0046872+++GO:0019899+++GO:0042803+++GO:0050662+++GO:0016885+++GO:0003985	GO:0001889+++GO:0046951+++GO:1902860+++GO:1902224+++GO:0042594+++GO:0009083+++GO:0006085+++GO:0015937+++GO:0051260+++GO:0006550+++GO:0014070+++GO:0046356+++GO:0072229+++GO:0006635+++GO:0007420+++GO:0060612+++GO:0046952+++GO:0015936+++GO:0009725
NM_000026.3	158	NM_000026.3	NP_000017.1	ENST00000623063.3	K01756	ADSL	mRNA	GO:0070062+++GO:0005737+++GO:0005829	cellular_component	extracellular region part+++organelle+++cell part+++extracellular region+++cell	coding	BestRefSeq	known	NC_000022.11	40346500	40366748	+	1740	484	13	40346500-40346711,40349832-40350035,40353073-40353117,40354248-40354327,40358864-40359035,40359260-40359306,40360402-40360492,40361273-40361342,40361488-40361635,40362981-40363071,40364276-40364365,40364880-40365056,40366436-40366748	212,204,45,80,172,47,91,70,148,91,90,177,313	4.03465e+103	4.03467e+103	0.257	0.255	0.234	0.254	0	5.8733	0.00560194	0.0473477	01100+++01110+++01130+++00250+++00230	H00197	M00049+++M00048	R01083+++R04559	GO:0005829+++GO:0005737+++GO:0070062	GO:0004018+++GO:0042802+++GO:0005515+++GO:0070626+++GO:0016829+++GO:0004056+++GO:0003824	GO:0044208+++GO:0007584+++GO:0009168+++GO:0006167+++GO:0009156+++GO:0006189+++GO:0006164+++GO:0006163+++GO:0009152+++GO:0007626+++GO:0006526+++GO:0014850+++GO:0006520+++GO:0009791+++GO:0042450+++GO:0008652+++GO:0019676+++GO:0051262+++GO:0001666+++GO:0000050+++GO:0009060+++GO:0042594
NM_000031.5	210	NM_000031.5	NP_000022.3	ENST00000409155.7	K01698	ALAD	mRNA	GO:0070062+++GO:0034774+++GO:0005615+++GO:1904813+++GO:0005576+++GO:0005634+++GO:0005829	cellular_component	extracellular region part+++organelle+++cell part+++membrane-enclosed lumen+++extracellular region+++cell+++organelle part	coding	BestRefSeq	known	NC_000009.12	113386312	113401338	-	3183	330	12	113401212-113401338,113393447-113393634,113392119-113392169,113391527-113391623,113390798-113390933,113390593-113390676,113390405-113390493,113389773-113389828,113389599-113389686,113389438-113389524,113388977-113389106,113386312-113388361	127,188,51,97,136,84,89,56,88,87,130,2050	1.13401e+107	1.13401e+107	0.217	0.257	0.247	0.278	0	1.30076	0.00123596	0.0142687	01100+++01120+++00860+++01110	H01763+++H00202	M00121+++M00846	R00036	GO:0005634+++GO:1904813+++GO:0005576+++GO:0005829+++GO:0034774+++GO:0070062+++GO:0005615	GO:1904854+++GO:0042802+++GO:0003824+++GO:0046872+++GO:0008270+++GO:0016829+++GO:0004655	GO:0008152+++GO:0042493+++GO:0046686+++GO:0010035+++GO:0070542+++GO:0006779+++GO:1901799+++GO:0009725+++GO:0010269+++GO:0010266+++GO:0046685+++GO:0051597+++GO:0051384+++GO:0010043+++GO:0010039+++GO:0010038+++GO:0032025+++GO:0032496+++GO:0033273+++GO:0010212+++GO:0007584+++GO:0001666+++GO:0043200+++GO:0071353+++GO:0014823+++GO:0006782+++GO:0071284+++GO:0014070+++GO:0010044+++GO:0009635+++GO:001003…
NM_000034.3	226	NM_000034.3	NP_000025.1		K01623	ALDOA	mRNA	GO:0031093+++GO:0070062+++GO:0031430+++GO:0034774+++GO:0061827+++GO:0005615+++GO:0015629+++GO:0031674+++GO:0016021+++GO:1904813+++GO:0005576+++GO:0005634+++GO:1904724+++GO:0005737+++GO:0005829+++GO:0016020	cellular_component	extracellular region part+++supramolecular complex+++organelle+++cell part+++membrane-enclosed lumen+++membrane part+++extracellular region+++membrane+++cell+++organelle part	coding	BestRefSeq	known	NC_000016.10	30053090	30070420	+	2390	364	14	30053090-30053217,30053464-30053499,30054784-30054927,30055172-30055327,30063729-30064248,30064424-30064505,30067234-30067366,30067450-30067661,30068646-30068700,30068818-30068978,30069306-30069389,30069499-30069673,30069830-30070029,30070117-30070420	128,36,144,156,520,82,133,212,55,161,84,175,200,304	3.00531e+111	3.00532e+111	0.197	0.189	0.329	0.285	0	4.97793	0.00242362	0.0247712	01230+++01200+++00030+++01100+++00051+++01120+++00710+++01110+++01130+++00680+++00010	H01762+++H01952+++H00071+++H00069	M00167+++M00165+++M00001+++M00003	R01070+++R01829+++R02568+++R01068	GO:0005829+++GO:0005615+++GO:0034774+++GO:0005737+++GO:1904813+++GO:0031430+++GO:1904724+++GO:0005634+++GO:0070062+++GO:0031674+++GO:0016020+++GO:0031093+++GO:0005576+++GO:0015629+++GO:0061827+++GO:0016021	GO:0015631+++GO:0070061+++GO:0005515+++GO:0004332+++GO:0016829+++GO:0042802+++GO:0008092+++GO:0003779+++GO:0003723+++GO:0003824+++GO:0045296	GO:0006754+++GO:0030388+++GO:0002576+++GO:0006941+++GO:0007339+++GO:0043312+++GO:0006094+++GO:0061621+++GO:0008360+++GO:0006000+++GO:0051289+++GO:0006096+++GO:0046716+++GO:0007015
NM_000047.2	415	NM_000047.2	NP_000038.2	ENST00000381134.7	K18222	ARSE	mRNA	GO:0005794+++GO:0070062+++GO:0005795+++GO:0005788+++GO:0016021+++GO:0016020	cellular_component	extracellular region part+++organelle+++cell part+++membrane part+++membrane-enclosed lumen+++extracellular region+++membrane+++cell+++organelle part	coding	BestRefSeq	known	NC_000023.11	2934632	2964453	-	2220	589	11	2964224-2964453,2960378-2960420,2958274-2958435,2955416-2955537,2953143-2953265,2949304-2949727,2945998-2946134,2943065-2943199,2938095-2938257,2936742-2936863,2934632-2935190	230,43,162,122,123,424,137,135,163,122,559	2.96422e+76	2.96445e+76	0.235	0.228	0.274	0.263	0	6.61643	0.000439979	0.00605326		H01194			GO:0070062+++GO:0016021+++GO:0005794+++GO:0005788+++GO:0016020+++GO:0005795	GO:0016787+++GO:0046872+++GO:0003824+++GO:0004065+++GO:0008484	GO:0001501
NM_000051.3	472	NM_000051.3	NP_000042.3	ENST00000278616.8	K04728	ATM	mRNA	GO:0000781+++GO:0000784+++GO:0005730+++GO:0005634+++GO:0031410+++GO:0005737+++GO:1990391+++GO:0005654	cellular_component	protein-containing complex+++organelle+++cell part+++membrane-enclosed lumen+++cell+++organelle part	coding	BestRefSeq	known	NC_000011.10	108222832	108369099	+	13147	3056	63	108222832-108223186,108227595-108227696,108227776-108227888,108229178-108229323,108235670-108235834,108243953-108244118,108244788-108245026,108246964-108247127,108248933-108249102,108250701-108251072,108251837-108252031,108252817-108252912,108253814-108254039,108256215-108256340,108257481-108257606,108258986-108259075,108267171-108267342,108268410-108268609,108271064-108271146,108271251-108271406…	355,102,113,146,165,166,239,164,170,372,195,96,226,126,126,90,172,200,83,156,76,131,118,174,170,247,116,127,200,175,165,133,96,172,142,177,178,88,156,88,89,103,149,105,120,235,168,114,218,208,114,159,139,83,141,117,150,166,87,115,64,137,3775	108222832,108227595,108227776,108229178,108235670,108243953,108244788,108246964,108248933,108250701,108251837,108252817,108253814,108256215,108257481,108258986,108267171,108268410,108271064,108271251,108272532,108272722,108279491,108280995,108282710,108284227,108287600,108288977,108289602,108292619,108293313,108294927,108297287,108299714,108301648,108302853,108304675,108307897,108310160,108312411…	108223186,108227696,108227888,108229323,108235834,108244118,108245026,108247127,108249102,108251072,108252031,108252912,108254039,108256340,108257606,108259075,108267342,108268609,108271146,108271406,108272607,108272852,108279608,108281168,108282879,108284473,108287715,108289103,108289801,108292793,108293477,108295059,108297382,108299885,108301789,108303029,108304852,108307984,108310315,108312498…	0.298	0.311	0.183	0.208	0	2.49858	0.000753375	0.00950933	04218+++05165+++05166+++05202+++01524+++05206+++04214+++04210+++04064+++03440+++04115+++04110+++04068	H00005+++H00064+++H00094	M00295+++M00691		GO:0005730+++GO:0000781+++GO:0031410+++GO:0000784+++GO:0005737+++GO:0005654+++GO:0005634+++GO:1990391	GO:0016301+++GO:0004674+++GO:0046983+++GO:0005524+++GO:0005515+++GO:0047485+++GO:0004677+++GO:0016740+++GO:0000166+++GO:0003677+++GO:0016303+++GO:0044877	GO:0018105+++GO:0090399+++GO:0043517+++GO:0071044+++GO:0097694+++GO:1905843+++GO:0097695+++GO:0051726+++GO:2001022+++GO:0030889+++GO:1904884+++GO:0036289+++GO:0000729+++GO:0008630+++GO:1904354+++GO:0042981+++GO:0006260+++GO:0000723+++GO:0002331+++GO:0006281+++GO:0043065+++GO:0071300+++GO:1903978+++GO:0010506+++GO:0036092+++GO:0000077+++GO:0007049+++GO:0032212+++GO:0032210+++GO:1901216+++GO:007148…
NM_000052.6	538	NM_000052.6	NP_000043.4	ENST00000341514.10	K17686	ATP7A	mRNA	GO:0048471+++GO:0005794+++GO:0045121+++GO:0005770+++GO:0005802+++GO:0016324+++GO:0043204+++GO:0016323+++GO:0030670+++GO:0043025+++GO:0030141+++GO:0016021+++GO:0005783+++GO:0031526+++GO:0005902+++GO:0005634+++GO:0030140+++GO:0031252+++GO:0005737+++GO:0005886+++GO:0005829+++GO:0043005+++GO:0016020	cellular_component	organelle+++cell part+++membrane part+++membrane+++cell+++organelle part	coding	BestRefSeq	known	NC_000023.11	77910656	78050395	+	8529	1500	23	77910656-77910835,77971621-77971761,77988242-77988731,77989233-77989958,77998478-77998684,78003073-78003236,78009102-78009263,78011176-78011252,78011449-78011674,78012879-78013112,78014662-78014753,78015754-78015881,78020244-78020398,78020945-78021079,78029250-78029444,78031400-78031582,78033605-78033821,78038836-78038982,78040591-78040733,78042585-78042788,78043317-78043434,78045470-78045572,780…	180,141,490,726,207,164,162,77,226,234,92,128,155,135,195,183,217,147,143,204,118,103,4102	7.79107e+183	7.79108e+183	0.313	0.297	0.188	0.202	0	8.79324	5.79261e-07	1.85067e-05	01524+++04016	H00210+++H01859+++H00455+++H00856+++H00209		R00086	GO:0005802+++GO:0016021+++GO:0005770+++GO:0005737+++GO:0048471+++GO:0016323+++GO:0030141+++GO:0043025+++GO:0045121+++GO:0005902+++GO:0005783+++GO:0005634+++GO:0005829+++GO:0030140+++GO:0030670+++GO:0005886+++GO:0016324+++GO:0031526+++GO:0005794+++GO:0016020+++GO:0031252+++GO:0043204+++GO:0043005	GO:0043682+++GO:0019829+++GO:0005507+++GO:0016787+++GO:0046872+++GO:1903136+++GO:0000166+++GO:0004008+++GO:0005524+++GO:0005375+++GO:0032767+++GO:0048365+++GO:0005515+++GO:0016532+++GO:0051087	GO:0043085+++GO:0051216+++GO:0099132+++GO:0030198+++GO:0071280+++GO:0002082+++GO:0018205+++GO:0021702+++GO:0007595+++GO:0050679+++GO:0031069+++GO:0006812+++GO:0071276+++GO:0010592+++GO:0042414+++GO:0034760+++GO:0042428+++GO:0001701+++GO:0042093+++GO:0006811+++GO:0071284+++GO:0010043+++GO:0030199+++GO:0060003+++GO:0001568+++GO:0051353+++GO:0010288+++GO:0010041+++GO:0010273+++GO:1904754+++GO:000656…
NM_000056.4	594	NM_000056.4	NP_000047.1	ENST00000356489.9	K00167	BCKDHB	mRNA	GO:0005947+++GO:0005739+++GO:0005759	cellular_component	protein-containing complex+++organelle+++cell part+++membrane-enclosed lumen+++cell+++organelle part	coding	BestRefSeq	known	NC_000006.12	80106610	80346270	+	1567	392	11	80106610-80106889,80127547-80127624,80129161-80129229,80167678-80167811,80168875-80169030,80171282-80171390,80200934-80201031,80203102-80203212,80273135-80273221,80343664-80343812,80345975-80346270	280,78,69,134,156,109,98,111,87,149,296	8.01066e+87	8.01069e+87	0.292	0.258	0.206	0.244	0	6.16493	0.00268609	0.0269095	00280+++01130+++00640+++01110+++01100	H00172	M00036	R10996+++R10997+++R07601+++R01701+++R07600+++R07599+++R07604+++R07603+++R04225+++R01702+++R07602	GO:0005947+++GO:0005739+++GO:0005759	GO:0003826+++GO:0003863+++GO:0005515+++GO:0003824+++GO:0016491	GO:0055114+++GO:0007584+++GO:0009083
NM_000057.3	641	NM_000057.3	NP_000048.1	ENST00000355112.7	K10901	BLM	mRNA	GO:0000781+++GO:0005657+++GO:0016605+++GO:0005694+++GO:0016363+++GO:0005730+++GO:0005634+++GO:0000800+++GO:0005737+++GO:0045120+++GO:0005829+++GO:0005654+++GO:0000228	cellular_component	organelle+++cell part+++membrane-enclosed lumen+++cell+++organelle part	coding	BestRefSeq	known	NC_000015.10	90717327	90815462	+	4555	1417	22	90717327-90717440,90747389-90747490,90749367-90750067,90751787-90751946,90754811-90754938,90760147-90760279,90760594-90761255,90762966-90763157,90765296-90765414,90766910-90767023,90769133-90769231,90769438-90769586,90782822-90782928,90784921-90785081,90790649-90790844,90794167-90794357,90798190-90798337,90803521-90803720,90804167-90804359,90809137-90809259,90811205-90811406,90815102-90815462	114,102,701,160,128,133,662,192,119,114,99,149,107,161,196,191,148,200,193,123,202,361	9.07173e+175	9.07174e+175	0.273	0.326	0.195	0.207	0	9.52997	0.00399147	0.0366616	03440+++03460	H01346+++H00094+++H00296	M00295+++M00414		GO:0005730+++GO:0000781+++GO:0000228+++GO:0016605+++GO:0005737+++GO:0005654+++GO:0016363+++GO:0045120+++GO:0005657+++GO:0000800+++GO:0005829+++GO:0005694+++GO:0005634	GO:0003824+++GO:0003678+++GO:0051880+++GO:0005515+++GO:0008270+++GO:0061749+++GO:0003697+++GO:0016887+++GO:1905773+++GO:0042803+++GO:0008026+++GO:0009378+++GO:0061849+++GO:0061821+++GO:0008094+++GO:0005524+++GO:0004386+++GO:0002039+++GO:0036310+++GO:0000400+++GO:0000405+++GO:0004003+++GO:0043140+++GO:0003676+++GO:0000166+++GO:0016818+++GO:0016787+++GO:0046872+++GO:0000403+++GO:0003677	GO:0000729+++GO:0010705+++GO:0051259+++GO:0045910+++GO:0007095+++GO:0000731+++GO:0045003+++GO:0090329+++GO:0031297+++GO:0000712+++GO:0072757+++GO:0071479+++GO:0006260+++GO:0000724+++GO:0045950+++GO:0006310+++GO:0032508+++GO:0000079+++GO:0000733+++GO:0000732+++GO:0072711+++GO:0010165+++GO:0061820+++GO:0046632+++GO:0044806+++GO:0051782+++GO:1901291+++GO:0051307+++GO:0006281+++GO:0006303+++GO:004589…
NM_000064.3	718	NM_000064.3	NP_000055.2	ENST00000245907.10	K03990	C3	mRNA	GO:0070062+++GO:0035578+++GO:0072562+++GO:0032991+++GO:0034774+++GO:0005615+++GO:0005788+++GO:0005576+++GO:0005886	cellular_component	extracellular region part+++protein-containing complex+++organelle+++cell part+++membrane-enclosed lumen+++extracellular region+++membrane+++cell+++organelle part	coding	BestRefSeq	known	NC_000019.10	6677835	6720682	-	5132	1663	41	6720516-6720682,6719211-6719403,6718247-6718412,6718094-6718164,6714352-6714446,6714166-6714248,6713992-6714082,6713407-6713509,6713189-6713315,6712508-6712623,6712257-6712406,6710987-6711196,6710639-6710845,6709684-6709842,6707800-6707929,6707466-6707537,6707076-6707273,6702471-6702579,6702127-6702212,6697652-6697794,6697344-6697556,6696593-6696659,6696379-6696465,6694431-6694634,6693412-6693487…	167,193,166,71,95,83,91,103,127,116,150,210,207,159,130,72,198,109,86,143,213,67,87,204,76,160,99,157,164,159,60,91,52,88,90,106,90,84,84,136,189	6720516,6719211,6718247,6718094,6714352,6714166,6713992,6713407,6713189,6712508,6712257,6710987,6710639,6709684,6707800,6707466,6707076,6702471,6702127,6697652,6697344,6696593,6696379,6694431,6693412,6692924,6690629,6686746,6686124,6684988,6684775,6684560,6684388,6682142,6681941,6680158,6679407,6679125,6678372,6678152,6677835	6720682,6719403,6718412,6718164,6714446,6714248,6714082,6713509,6713315,6712623,6712406,6711196,6710845,6709842,6707929,6707537,6707273,6702579,6702212,6697794,6697556,6696659,6696465,6694634,6693487,6693083,6690727,6686902,6686287,6685146,6684834,6684650,6684439,6682229,6682030,6680263,6679496,6679208,6678455,6678287,6678023	0.189	0.247	0.29	0.274	0	-0.920991	0.00168429	0.01842	04145+++05152+++05140+++04610+++05322+++05168+++05150+++05203+++05167+++05133+++05134+++05142	H01434+++H00821+++H00102			GO:0032991+++GO:0005615+++GO:0005886+++GO:0072562+++GO:0035578+++GO:0005576+++GO:0070062+++GO:0034774+++GO:0005788	GO:0004866+++GO:0005102+++GO:0005515+++GO:0004252+++GO:0031715	GO:0002376+++GO:0045087+++GO:0006508+++GO:0030449+++GO:0043312+++GO:0006957+++GO:0006629+++GO:0001934+++GO:0007165+++GO:0006954+++GO:0043687+++GO:0097242+++GO:2000427+++GO:0010866+++GO:0010575+++GO:0006956+++GO:0006631+++GO:0045766+++GO:0044267+++GO:0006958+++GO:0010884+++GO:0010828+++GO:0007186+++GO:0006911+++GO:0045745+++GO:0060100+++GO:0050766+++GO:0050776+++GO:0010951+++GO:1905114+++GO:000695…
NM_000067.2	760	NM_000067.2	NP_000058.1	ENST00000285379.9	K18245	CA2	mRNA	GO:0070062+++GO:0016323+++GO:0043209+++GO:0030424+++GO:0005615+++GO:0045177+++GO:0005902+++GO:0005737+++GO:0005886+++GO:0005829+++GO:0016020	cellular_component	extracellular region part+++organelle+++cell part+++membrane part+++extracellular region+++membrane+++cell	coding	BestRefSeq	known	NC_000008.11	85463902	85481492	+	1666	260	7	85463902-85464115,85465272-85465469,85473693-85473811,85474324-85474416,85475798-85475860,85477120-85477275,85480670-85481492	214,198,119,93,63,156,823	8.54639e+55	8.54641e+55	0.273	0.288	0.222	0.217	0	2.19643	0.000140191	0.00224304	00910+++04964+++04971+++04976+++04972+++04966	H00436+++H00241		R10092	GO:0030424+++GO:0043209+++GO:0005615+++GO:0005886+++GO:0005902+++GO:0070062+++GO:0016020+++GO:0016323+++GO:0005829+++GO:0045177+++GO:0005737	GO:0008270+++GO:0005515+++GO:0046872+++GO:0016829+++GO:0004064+++GO:0004089	GO:0032230+++GO:0044070+++GO:0010033+++GO:0038166+++GO:0042475+++GO:2001150+++GO:2001225+++GO:0015670+++GO:0051453+++GO:0046903+++GO:0043627+++GO:0032849+++GO:0015701+++GO:0071498+++GO:0045672+++GO:0048545+++GO:0045780+++GO:0010043+++GO:0001822+++GO:0009268+++GO:0002009
NM_000092.4	1286	NM_000092.4	NP_000083.3	ENST00000396625.4	K06237	COL4A4	mRNA	GO:0005604+++GO:0005587+++GO:0005615+++GO:0005788+++GO:0005576+++GO:0005581+++GO:0031012	cellular_component	extracellular region part+++supramolecular complex+++protein-containing complex+++organelle+++cell part+++membrane-enclosed lumen+++extracellular region+++cell+++organelle part	coding	BestRefSeq	known	NC_000002.12	227002711	227164559	-	10341	1690	48	227164007-227164559,227147413-227147584,227144516-227144558,227140161-227140238,227121014-227121148,227119895-227119939,227118645-227118761,227114628-227114696,227111678-227111713,227109224-227109286,227108833-227108868,227108581-227108622,227103972-227104052,227103144-227103197,227102789-227102848,227101865-227101909,227101504-227101557,227099620-227099689,227098694-227098798,227094125-227094289…	553,172,43,78,135,45,117,69,36,63,36,42,81,54,60,45,54,70,105,165,90,164,73,107,184,69,108,219,162,171,144,108,182,64,75,108,108,72,129,111,156,108,9,126,117,189,287,4878	227164007,227147413,227144516,227140161,227121014,227119895,227118645,227114628,227111678,227109224,227108833,227108581,227103972,227103144,227102789,227101865,227101504,227099620,227098694,227094125,227089868,227088653,227082115,227080443,227077894,227062530,227060136,227059405,227057439,227055945,227054594,227052305,227050977,227050068,227047475,227043077,227042148,227033410,227032148,227031945…	227164559,227147584,227144558,227140238,227121148,227119939,227118761,227114696,227111713,227109286,227108868,227108622,227104052,227103197,227102848,227101909,227101557,227099689,227098798,227094289,227089957,227088816,227082187,227080549,227078077,227062598,227060243,227059623,227057600,227056115,227054737,227052412,227051158,227050131,227047549,227043184,227042255,227033481,227032276,227032055…	0.243	0.256	0.237	0.265	0	5.94804	0.000581704	0.00766195	04151+++04933+++05165+++04926+++04974+++05200+++05146+++04512+++04510+++05222	H01640+++H00877+++H00579+++H00582+++H00839+++H00581			GO:0005788+++GO:0031012+++GO:0005615+++GO:0005604+++GO:0005587+++GO:0005581+++GO:0005576	GO:0005201	GO:0032836+++GO:0030198+++GO:0001525+++GO:0001886
NM_000099.3	1471	NM_000099.3	NP_000090.1	ENST00000376925.7	K13899	CST3	mRNA	GO:1904813+++GO:0070062+++GO:0005576+++GO:1904724+++GO:0005615+++GO:0005788	cellular_component	extracellular region part+++organelle+++cell part+++membrane-enclosed lumen+++extracellular region+++cell+++organelle part	coding	BestRefSeq	known	NC_000020.11	23633657	23638048	-	886	146	3	23637620-23638048,23635254-23635367,23633657-23633999	429114343	2.36376e+23	2.3638e+23	0.178	0.172	0.351	0.299	0	-1.54163	0.00360707	0.0338691	4970	H01185+++H00821			GO:1904813+++GO:1904724+++GO:0005615+++GO:0005788+++GO:0005576+++GO:0070062	GO:0004866+++GO:0030414+++GO:0042802+++GO:0004869+++GO:0001540+++GO:0005515+++GO:0002020	GO:0043687+++GO:0010951+++GO:0097435+++GO:0034103+++GO:0006952+++GO:0010711+++GO:0010466+++GO:0043312+++GO:0045861+++GO:0010716+++GO:0044267+++GO:0060313+++GO:0060311
NM_000101.3	1535	NM_000101.3	NP_000092.2	ENST00000261623.7	K08009	CYBA	mRNA	GO:0005794+++GO:0005925+++GO:0097038+++GO:0016324+++GO:0030670+++GO:0043025+++GO:0030141+++GO:0005768+++GO:0070821+++GO:0016021+++GO:0005634+++GO:0035579+++GO:0043020+++GO:0001725+++GO:0030425+++GO:0005737+++GO:0005886+++GO:0016020+++GO:0005789	cellular_component	protein-containing complex+++organelle+++cell part+++membrane part+++cell junction+++membrane+++cell+++organelle part	coding	BestRefSeq	known	NC_000016.10	88643289	88651084	-	723	195	6	88650956-88651084,88648045-88648114,88647101-88647175,88646755-88646838,88646116-88646197,88643289-88643571	129,70,75,84,82,283	8.8651e+47	8.86511e+47	0.154	0.158	0.337	0.351	0	-1.74002	0.000295647	0.00429324	05418+++04380+++04145+++04670+++04621+++05140	H00098+++H01167			GO:0005768+++GO:0016020+++GO:0097038+++GO:0070821+++GO:0005737+++GO:0005925+++GO:0005794+++GO:0005886+++GO:0005634+++GO:0043025+++GO:0016021+++GO:0030141+++GO:0030670+++GO:0035579+++GO:0001725+++GO:0030425+++GO:0005789+++GO:0043020+++GO:0016324	GO:0016491+++GO:0020037+++GO:0005515+++GO:0009055+++GO:0046982+++GO:0046872+++GO:0017124+++GO:0016175	GO:0014823+++GO:0014895+++GO:0071407+++GO:1903428+++GO:0072593+++GO:0032760+++GO:0022900+++GO:0071333+++GO:0055114+++GO:0048661+++GO:0034137+++GO:0031667+++GO:0071480+++GO:0071310+++GO:0071230+++GO:1900426+++GO:0034599+++GO:0050766+++GO:0070555+++GO:0032755+++GO:0030307+++GO:0003106+++GO:0032930+++GO:0045087+++GO:0042554+++GO:0043312+++GO:1904044+++GO:0006954+++GO:0070257+++GO:0050665+++GO:001700…
NM_000108.4	1738	NM_000108.4	NP_000099.2	ENST00000205402.9	K00382	DLD	mRNA	GO:0005739+++GO:0043209+++GO:0043159+++GO:0005759+++GO:0031514+++GO:0045254+++GO:0005634+++GO:0045252+++GO:0005654	cellular_component	protein-containing complex+++organelle+++cell part+++membrane-enclosed lumen+++cell+++organelle part	coding	BestRefSeq	known	NC_000007.14	107891107	107921198	+	3613	509	14	107891107-107891289,107893200-107893278,107901738-107901817,107902325-107902393,107903478-107903547,107904958-107905058,107905361-107905504,107906267-107906368,107915506-107915696,107916794-107916964,107917273-107917462,107917924-107918061,107919010-107919099,107919194-107921198	183,79,80,69,70,101,144,102,191,171,190,138,90,2005	1.07891e+125	1.07891e+125	0.322	0.292	0.164	0.222	0	11.5826	7.98746e-12	1.92206e-09	00020+++00630+++00640+++01200+++00260+++00620+++01130+++01110+++01100+++00010+++00280+++01120	H02006+++H02000+++H00172+++H00072	M00009+++M00532+++M00036+++M00307+++M00011	R01698++++R01221++++R00209++++R07618++++R08549++++R03815	GO:0045254+++GO:0031514+++GO:0005739+++GO:0043159+++GO:0043209+++GO:0045252+++GO:0005634+++GO:0005759+++GO:0005654	GO:0043544+++GO:0009055+++GO:0051287+++GO:0004148+++GO:0050660	GO:0045454+++GO:0048240+++GO:0006508+++GO:0007369+++GO:0006120+++GO:0042391+++GO:0051068+++GO:0009106+++GO:0006103+++GO:0106077+++GO:0007568+++GO:0061732
NM_000122.1	2071	NM_000122.1	NP_000113.1	ENST00000285398.6	K10843	ERCC3	mRNA	GO:0005669+++GO:0000112+++GO:0097550+++GO:0005675+++GO:0005634+++GO:0000439+++GO:0005654	cellular_component	protein-containing complex+++organelle+++cell part+++membrane-enclosed lumen+++cell+++organelle part	coding	BestRefSeq	known	NC_000002.12	127257290	127294176	-	2750	782	15	127294054-127294176,127293513-127293718,127292610-127292846,127290224-127290273,127289689-127289824,127289337-127289501,127288660-127288864,127286703-127287017,127280447-127280631,127279173-127279375,127272865-127272961,127271336-127271453,127261228-127261346,127259296-127259448,127257290-127257727	123,206,237,50,136,165,205,315,185,203,97,118,119,153,438	1.27294e+134	1.27294e+134	0.229	0.264	0.243	0.264	0	4.53921	0.00168248	0.0184118	03420+++03022	H00866+++H01428+++H00403	M00290		GO:0005669+++GO:0005675+++GO:0000112+++GO:0005634+++GO:0005654+++GO:0000439+++GO:0097550	GO:0004672+++GO:0004386+++GO:0003684+++GO:0008134+++GO:0003677+++GO:0047485+++GO:0008353+++GO:0016887+++GO:0015616+++GO:0004003+++GO:0005524+++GO:0008022+++GO:0016787+++GO:0008094+++GO:0043138+++GO:0000166+++GO:0005515	GO:0006367+++GO:0008104+++GO:0006979+++GO:0043065+++GO:0006363+++GO:0006293+++GO:1901990+++GO:0006294+++GO:0001111+++GO:0000019+++GO:0006915+++GO:0006281+++GO:1903025+++GO:0006361+++GO:0045944+++GO:0001113+++GO:0016032+++GO:0035315+++GO:0009411+++GO:0006265+++GO:0006368+++GO:0006974+++GO:0006283+++GO:0001666+++GO:0010525+++GO:0006370+++GO:0070816+++GO:0006296+++GO:0033683+++GO:0000717+++GO:000636…
NM_000126.3	2108	NM_000126.3	NP_000117.1	ENST00000557943.5	K03522	ETFA	mRNA	GO:0005739+++GO:0005759	cellular_component	organelle+++cell part+++membrane-enclosed lumen+++cell+++organelle part	coding	BestRefSeq	known	NC_000015.10	76216287	76311469	-	1355	333	12	76311350-76311469,76295591-76295737,76292619-76292700,76292431-76292513,76287846-76287945,76286371-76286481,76285637-76285738,76283757-76283825,76274412-76274494,76231333-76231398,76225849-76225929,76216287-76216597	120,147,82,83,100,111,102,69,83,66,81,311	7.63114e+95	7.63115e+95	0.269	0.295	0.191	0.244	0	1.90161	0.00199377	0.0211436		H01400+++H00178			GO:0005759+++GO:0005739	GO:0050660+++GO:0009055+++GO:0016491+++GO:0005515	GO:0055114+++GO:0033539+++GO:0022900
NM_000136.2	2176	NM_000136.2	NP_000127.2	ENST00000289081.7	K10890	FANCC	mRNA	GO:0043240+++GO:0005634+++GO:0005737+++GO:0005829+++GO:0005654	cellular_component	protein-containing complex+++organelle+++cell part+++membrane-enclosed lumen+++cell+++organelle part	coding	BestRefSeq	known	NC_000009.12	95099054	95317709	-	4592	558	15	95317526-95317709,95249127-95249369,95247432-95247516,95240649-95240743,95172037-95172147,95171079-95171143,95149923-95150087,95135346-95135502,95126529-95126581,95125086-95125185,95117315-95117390,95114629-95114710,95111463-95111637,95107066-95107269,95099054-95101850	184,243,85,95,111,65,165,157,53,100,76,82,175,204,2797	9.53175e+119	9.53177e+119	0.257	0.236	0.249	0.257	0	9.27381	1.72557e-08	1.05981e-06	3460	H00238	M00413		GO:0005634+++GO:0043240+++GO:0005737+++GO:0005829+++GO:0005654	GO:0005515	GO:0007281+++GO:0006974+++GO:0097150+++GO:0002262+++GO:0065003+++GO:0006289+++GO:0036297+++GO:0019430+++GO:0007276+++GO:0034599+++GO:0048854+++GO:0006281
NM_000137.2	2184	NM_000137.2	NP_000128.1	ENST00000561421.5	K01555	FAH	mRNA	GO:0070062+++GO:0005829	cellular_component	extracellular region part+++organelle+++cell part+++extracellular region+++cell	coding	BestRefSeq	known	NC_000015.10	80152891	80186582	+	1797	419	14	80152891-80153135,80158060-80158170,80159756-80159877,80160410-80160459,80162246-80162336,80168052-80168149,80168264-80168316,80172149-80172248,80173014-80173144,80175016-80175091,80177537-80177583,80180124-80180225,80181042-80181159,80186130-80186582	245,111,122,50,91,98,53,100,131,76,47,102,118,453	8.01529e+111	8.01531e+111	0.228	0.218	0.28	0.274	0	4.89964	0.00192508	0.0205551	00643+++01120+++00350+++01100	H00165	M00044	R01364	GO:0005829+++GO:0070062	GO:0046872+++GO:0004334	GO:0006527+++GO:0006559+++GO:0006572
NM_000138.4	2200	NM_000138.4	NP_000129.3	ENST00000316623.9	K06825	FBN1	mRNA	GO:0005604+++GO:0062023+++GO:0001527+++GO:0005615+++GO:0005788+++GO:0005576+++GO:0031012	cellular_component	extracellular region part+++supramolecular complex+++organelle+++cell part+++membrane-enclosed lumen+++extracellular region+++cell+++organelle part	coding	BestRefSeq	known	NC_000015.10	48408306	48645788	-	11695	2871	66	48645575-48645788,48644606-48644950,48613010-48613092,48610728-48610826,48600139-48600234,48596283-48596378,48537611-48537808,48534080-48534205,48526130-48526255,48520659-48520817,48516183-48516362,48515387-48515527,48513549-48513668,48510044-48510169,48508582-48508704,48505025-48505147,48503787-48503939,48498985-48499038,48497266-48497391,48496100-48496225,48495469-48495588,48495123-48495260,484…	214,345,83,99,96,96,198,126,126,159,180,141,120,126,123,123,153,54,126,126,120,138,51,126,228,126,129,126,126,123,126,126,123,123,126,123,123,165,69,126,123,159,72,126,123,126,117,129,120,126,150,66,117,120,123,132,126,207,126,123,117,129,120,232,175,3074	48645575,48644606,48613010,48610728,48600139,48596283,48537611,48534080,48526130,48520659,48516183,48515387,48513549,48510044,48508582,48505025,48503787,48498985,48497266,48496100,48495469,48495123,48494204,48492461,48489851,48488368,48488113,48487312,48487075,48485374,48483818,48481655,48474528,48474255,48472551,48470634,48468412,48467938,48465790,48465568,48463899,48463082,48460246,48456637,484…	48645788,48644950,48613092,48610826,48600234,48596378,48537808,48534205,48526255,48520817,48516362,48515527,48513668,48510169,48508704,48505147,48503939,48499038,48497391,48496225,48495588,48495260,48494254,48492586,48490078,48488493,48488241,48487437,48487200,48485496,48483943,48481780,48474650,48474377,48472676,48470756,48468534,48468102,48465858,48465693,48464021,48463240,48460317,48456762,484…	0.258	0.275	0.218	0.25	0	2.09656	0.0026506	0.0266289		H00900+++H00673+++H01173+++H00662+++H00661+++H00653			GO:0005604+++GO:0005615+++GO:0031012+++GO:0005788+++GO:0062023+++GO:0005576+++GO:0001527	GO:0008201+++GO:0005179+++GO:0005515+++GO:0005178+++GO:0005201+++GO:0030023+++GO:0042802+++GO:0005509+++GO:0044877	GO:2001205+++GO:1990314+++GO:0033627+++GO:0006006+++GO:0044267+++GO:0071560+++GO:0007507+++GO:0035583+++GO:0010737+++GO:0035582+++GO:0010469+++GO:0034199+++GO:0045671+++GO:0043687+++GO:0048050+++GO:0048048+++GO:0001656+++GO:0001501+++GO:0042593+++GO:0001822+++GO:0043010+++GO:0030198
NM_000142.4	2261	NM_000142.4	NP_000133.1	ENST00000440486.7	K05094	FGFR3	mRNA	GO:0005794+++GO:0005925+++GO:0030133+++GO:0005887+++GO:0043235+++GO:0016021+++GO:0005783+++GO:0005576+++GO:0005634+++GO:0009986+++GO:0031410+++GO:0005737+++GO:0005886+++GO:0016020	cellular_component	protein-containing complex+++organelle+++cell part+++membrane part+++extracellular region+++cell junction+++membrane+++cell	coding	BestRefSeq	known	NC_000004.12	1793312	1808872	+	4287	806	18	1793312-1793465,1793833-1794043,1799254-1799523,1799747-1799812,1801367-1801536,1801620-1801743,1801835-1802025,1803692-1803836,1804330-1804520,1804824-1804969,1805355-1805476,1805559-1805669,1805750-1805940,1806051-1806173,1806257-1806327,1806546-1806683,1806829-1806934,1807116-1808872	154,211,270,66,170,124,191,145,191,146,122,111,191,123,71,138,106,1757	1.79331e+125	1.79347e+125	0.197	0.184	0.3	0.319	0	7.8756	1.13622e-06	3.35681e-05	04144+++05219+++04010+++04810+++04151+++05230+++04015+++04014+++01521+++05206+++05200+++04550	H00642+++H00010+++H01990+++H02068+++H02069+++H00022+++H01754+++H01750+++H01749+++H00505+++H00458+++H00997			GO:0043235+++GO:0031410+++GO:0005925+++GO:0005634+++GO:0005794+++GO:0009986+++GO:0005886+++GO:0016020+++GO:0005887+++GO:0005576+++GO:0005783+++GO:0016021+++GO:0030133+++GO:0005737	GO:0005524+++GO:0016740+++GO:0000166+++GO:0004672+++GO:0005088+++GO:0016303+++GO:0017134+++GO:0016301+++GO:0004714+++GO:0046934+++GO:0042802+++GO:0004888+++GO:0005007+++GO:0005515+++GO:0004713	GO:0046854+++GO:0003416+++GO:0008284+++GO:0060349+++GO:0010518+++GO:0043410+++GO:0000165+++GO:0002062+++GO:0043066+++GO:0030154+++GO:0046777+++GO:0001501+++GO:0016310+++GO:0001958+++GO:0070977+++GO:0043552+++GO:1902178+++GO:0051897+++GO:0042531+++GO:0009968+++GO:0018108+++GO:0036092+++GO:0008543+++GO:0035988+++GO:0030282+++GO:0006915+++GO:0007267+++GO:0006468+++GO:0048640+++GO:0070374
NM_000156.5	2593	NM_000156.5	NP_000147.1	ENST00000252288.7	K00542	GAMT	mRNA	GO:0005634+++GO:0005737+++GO:0005829	cellular_component	organelle+++cell part+++cell	coding	BestRefSeq	known	NC_000019.10	1397026	1401570	-	1138	236	6	1401296-1401570,1399793-1399938,1399524-1399587,1399128-1399195,1398916-1399026,1397026-1397499	275,146,64,68,111,474	1.4013e+41	1.40157e+41	0.165	0.17	0.354	0.31	0	-1.17318	0.00439468	0.0395014	00330+++01100+++00260	H00849+++H00834	M00047	R01883	GO:0005829+++GO:0005737+++GO:0005634	GO:0030731+++GO:0008757+++GO:0008168+++GO:0016740	GO:0046500+++GO:0046498+++GO:0006936+++GO:0007283+++GO:0009887+++GO:0032259+++GO:0006600+++GO:0006601+++GO:0040014
NM_000157.3	2629	NM_000157.3	NP_000148.2	ENST00000368373.7	K01201	GBA	mRNA	GO:0070062+++GO:0005764+++GO:0019898+++GO:0005765+++GO:0005615+++GO:0043202+++GO:0016020	cellular_component	extracellular region part+++organelle+++cell part+++membrane-enclosed lumen+++membrane part+++extracellular region+++membrane+++cell+++organelle part	coding	BestRefSeq	known	NC_000001.11	155234448	155241278	-	2324	536	11	155241086-155241278,155240630-155240717,155239886-155240077,155239616-155239762,155238517-155238650,155238134-155238306,155237341-155237578,155236245-155236469,155235681-155235844,155235195-155235311,155234448-155235100	193,88,192,147,134,173,238,225,164,117,653	1.55241e+98	1.55241e+98	0.22	0.231	0.286	0.263	0	1.27595	0.00143208	0.0161223	01100+++00600+++04142+++00511	H00126+++H00066+++H00810+++H00426		R01498	GO:0005764+++GO:0005765+++GO:0070062+++GO:0043202+++GO:0019898+++GO:0005615+++GO:0016020	GO:0016787+++GO:0004348+++GO:0005102+++GO:0016798+++GO:0005124+++GO:0005515	GO:0097066+++GO:0046512+++GO:0006665+++GO:1901215+++GO:0032269+++GO:0016241+++GO:0043627+++GO:0032268+++GO:0032715+++GO:0033574+++GO:0007005+++GO:1905037+++GO:0009267+++GO:0035307+++GO:0043589+++GO:0036473+++GO:1901805+++GO:0033561+++GO:1903052+++GO:0009268+++GO:0050728+++GO:0008152+++GO:1904925+++GO:0006629+++GO:0046513+++GO:0051247+++GO:0043243+++GO:1903061+++GO:0032436+++GO:0031175+++GO:007135…
NM_000158.3	2632	NM_000158.3	NP_000149.3	ENST00000429644.6	K00700	GBE1	mRNA	GO:0070062+++GO:0005829	cellular_component	extracellular region part+++organelle+++cell part+++extracellular region+++cell	coding	BestRefSeq	known	NC_000003.12	81489699	81761799	-	3099	702	16	81761375-81761799,81705444-81705613,81670838-81670953,81649796-81649921,81648856-81648991,81646392-81646482,81642781-81642990,81593908-81594023,81591037-81591164,81586092-81586190,81581165-81581275,81577925-81578096,81536911-81537095,81535195-81535325,81499110-81499227,81489699-81490463	425,170,116,126,136,91,210,116,128,99,111,172,185,131,118,765	8.17614e+127	8.17618e+127	0.295	0.272	0.204	0.23	0	2.4121	6.06703e-05	0.00108636	00500+++01110+++01100	H01762+++H01760+++H01942+++H00069	M00565	R02110	GO:0070062+++GO:0005829	GO:0003824+++GO:0043169+++GO:0004553+++GO:0016740+++GO:0016757+++GO:0003844+++GO:0102752+++GO:0005515	GO:0005977+++GO:0005978+++GO:0005975+++GO:0006091
NM_000161.2	2643	NM_000161.2	NP_000152.1	ENST00000622544.4	K01495	GCH1	mRNA	GO:0044306+++GO:0031965+++GO:0032991+++GO:0005634+++GO:0031410+++GO:0005737+++GO:0005829+++GO:0005654	cellular_component	protein-containing complex+++organelle+++cell part+++membrane-enclosed lumen+++membrane+++cell+++organelle part	coding	BestRefSeq	known	NC_000014.9	54842005	54902824	-	2926	250	6	54902321-54902824,54865327-54865436,54859681-54859736,54847099-54847130,54845768-54845852,54842005-54844143	504,110,56,32,85,2139	5.49023e+47	5.49028e+47	0.312	0.259	0.204	0.225	0	5.97149	3.31685e-05	0.000639385	01100+++00790	H00167+++H00831	M00842+++M00841+++M00843+++M00126	R05046+++R00428+++R05048+++R04639	GO:0005829+++GO:0005654+++GO:0005634+++GO:0031410+++GO:0032991+++GO:0044306+++GO:0031965+++GO:0005737	GO:0005525+++GO:0003824+++GO:0008270+++GO:0031369+++GO:0030742+++GO:0016787+++GO:0005509+++GO:0003934+++GO:0050662+++GO:0003924+++GO:0046872+++GO:0042803+++GO:0000166+++GO:0005515+++GO:0051019	GO:0048265+++GO:0008217+++GO:0045776+++GO:0034341+++GO:0042559+++GO:0008152+++GO:0051291+++GO:0065003+++GO:0010460+++GO:0035998+++GO:0051260+++GO:0042311+++GO:2000121+++GO:0051186+++GO:0006809+++GO:0034612+++GO:0046654+++GO:0032496+++GO:0050884+++GO:0051000+++GO:0006729+++GO:0051066+++GO:0014916+++GO:0042416
NM_000170.2	2731	NM_000170.2	NP_000161.2	ENST00000321612.7	K00281	GLDC	mRNA	GO:0005739+++GO:0005960+++GO:0005759+++GO:0005634+++GO:0005886	cellular_component	protein-containing complex+++organelle+++cell part+++membrane-enclosed lumen+++membrane+++cell+++organelle part	coding	BestRefSeq	known	NC_000009.12	6532464	6645692	-	3809	1020	25	6645245-6645692,6644614-6644692,6620184-6620319,6610192-6610356,6606592-6606669,6605131-6605278,6604588-6604784,6602109-6602205,6595014-6595119,6592851-6592990,6592143-6592223,6589195-6589292,6588618-6588702,6588401-6588442,6587141-6587283,6565354-6565429,6558559-6558684,6556153-6556302,6554669-6554781,6553368-6553509,6550803-6550914,6540051-6540146,6536064-6536236,6534708-6534788,6532464-6533160	448,79,136,165,78,148,197,97,106,140,81,98,85,42,143,76,126,150,113,142,112,96,173,81,697	6.64525e+174	6.64569e+174	0.24	0.246	0.24	0.274	0	1.47131	0.00358715	0.0337056	01110+++01130+++00630+++01200+++01100+++00260	H00191	M00532	R03425+++R01221	GO:0005634+++GO:0005886+++GO:0005960+++GO:0005759+++GO:0005739	GO:0004375+++GO:0009055+++GO:0016829+++GO:0016594+++GO:0030170+++GO:0042803+++GO:0070280+++GO:0016491+++GO:0019899+++GO:0046983+++GO:0003824	GO:0036255+++GO:1990830+++GO:0006544+++GO:0055114+++GO:0006546+++GO:0019464+++GO:1903442+++GO:0022900+++GO:0006520
NM_000175.4	2821	NM_000175.4	NP_000166.2		K01810	GPI	mRNA	GO:0070062+++GO:0034774+++GO:1904813+++GO:0005576+++GO:0005886+++GO:0005829+++GO:0005654+++GO:0016020	cellular_component	extracellular region part+++organelle+++cell part+++membrane-enclosed lumen+++extracellular region+++membrane+++cell+++organelle part	coding	BestRefSeq	known	NC_000019.10	34365120	34402413	+	4201	558	18	34365120-34365388,34366345-34366435,34366783-34366851,34368583-34368702,34377503-34377586,34377735-34377881,34378934-34379005,34379518-34379562,34381466-34381519,34393248-34393308,34393728-34393771,34393914-34394066,34396301-34396430,34396581-34396657,34399207-34399335,34399556-34399631,34399719-34399785,34399901-34402413	269,91,69,120,84,147,72,45,54,61,44,153,130,77,129,76,67,2513	3.43651e+143	3.43654e+143	0.246	0.217	0.282	0.255	0	3.52634	3.88545e-07	1.29292e-05	01110+++01130+++00030+++01200+++00500+++01120+++00010+++01100+++00520	H00664	M00001+++M00004+++M00114	R03321+++R02740+++R02739	GO:0070062+++GO:0034774+++GO:0005654+++GO:0005829+++GO:0016020+++GO:1904813+++GO:0005886+++GO:0005576	GO:0031625+++GO:0008083+++GO:0004347+++GO:0005125	GO:0006959+++GO:0005975+++GO:0010595+++GO:0007599+++GO:0006094+++GO:0061621+++GO:0043312+++GO:0051024
NM_000183.2	3032	NM_000183.2	NP_000174.1	ENST00000317799.9	K07509	HADHB	mRNA	GO:0005739+++GO:0005743+++GO:0042645+++GO:0005783+++GO:0005741+++GO:0005740+++GO:0016020	cellular_component	organelle+++cell part+++membrane-enclosed lumen+++nucleoid+++membrane+++cell+++organelle part	coding	BestRefSeq	known	NC_000002.12	26244748	26290465	+	2188	474	16	26244748-26244990,26254247-26254318,26254430-26254474,26263380-26263479,26269953-26269997,26273651-26273750,26277073-26277160,26278614-26278801,26279135-26279315,26279994-26280115,26282845-26282924,26283004-26283051,26284117-26284204,26284883-26284957,26285407-26285571,26289918-26290465	243,72,45,100,45,100,88,188,181,122,80,48,88,75,165,548	2.62447e+127	2.6245e+127	0.273	0.262	0.22	0.245	0	9.20196	0.00517081	0.0445673	00071+++00280+++01212+++01130+++01110+++01100+++00062	H00525+++H01352	M00085+++M00087	R00391+++R03858+++R03991+++R00927+++R04546+++R03778+++R04747+++R01177+++R04742	GO:0005739+++GO:0005741+++GO:0005783+++GO:0005740+++GO:0042645+++GO:0016020+++GO:0005743	GO:0004300+++GO:0005515+++GO:0003857+++GO:0003723+++GO:0016509+++GO:0016747+++GO:0016508+++GO:0016740+++GO:0003824+++GO:0003988+++GO:0016746	GO:0006635+++GO:0006629+++GO:0006631
NM_000188.2	3098	NM_000188.2	NP_000179.2	ENST00000359426.6	K00844	HK1	mRNA	GO:0005739+++GO:0005741+++GO:0005829	cellular_component	organelle+++cell part+++membrane+++cell+++organelle part	coding	BestRefSeq	known	NC_000010.11	69318847	69401882	+	3602	917	18	69318847-69319010,69343827-69343989,69359897-69360045,69364783-69364902,69368536-69368631,69369237-69369336,69369441-69369624,69376934-69377089,69379862-69380095,69382487-69382791,69384333-69384481,69384796-69384915,69386323-69386418,69389197-69389296,69392125-69392308,69394950-69395105,69398595-69398828,69400991-69401882	164,163,149,120,96,100,184,156,234,305,149,120,96,100,184,156,234,892	6.93188e+143	6.9319e+143	0.216	0.242	0.253	0.289	0	11.0401	0.00126509	0.0145545	00052+++01120+++00520+++01100+++04930+++04066+++05230+++00521+++00010+++01200+++04910+++00051+++00524+++00500+++01110+++01130+++04973	H00664	M00549+++M00001	R00867+++R01961+++R01326+++R00299+++R03920+++R01600+++R00760+++R01786	GO:0005829+++GO:0005741+++GO:0005739	GO:0042834+++GO:0004340+++GO:0042802+++GO:0005536+++GO:0019158+++GO:0004396+++GO:0008865+++GO:0005524	GO:0001678+++GO:0072655+++GO:0046835+++GO:0006096+++GO:0072656+++GO:0061621
NM_000194.2	3251	NM_000194.2	NP_000185.1	ENST00000298556.7	K00760	HPRT1	mRNA	GO:0070062+++GO:0005737+++GO:0005829	cellular_component	extracellular region part+++organelle+++cell part+++extracellular region+++cell	coding	BestRefSeq	known	NC_000023.11	134460145	134500668	+	1415	218	9	134460145-134460338,134473359-134473465,134475181-134475364,134486465-134486530,134490188-134490205,134493508-134493590,134498390-134498436,134498608-134498684,134500030-134500668	194,107,184,66,18,83,47,77,639	1.3446e+80	1.3446e+80	0.312	0.278	0.192	0.218	0	1.39786	0.00166981	0.0182972	01100+++01110+++00983+++00230	H00194		R08237+++R02142+++R08245+++R01229+++R01132+++R08238+++R00190	GO:0070062+++GO:0005829+++GO:0005737	GO:0042802+++GO:0004422+++GO:0000287+++GO:0005515+++GO:0000166+++GO:0016740+++GO:0046872+++GO:0042803+++GO:0052657+++GO:0016757	GO:0007625+++GO:0046083+++GO:0021756+++GO:0032264+++GO:0009116+++GO:0007626+++GO:0048813+++GO:0046100+++GO:0046040+++GO:0051289+++GO:0006178+++GO:0001913+++GO:0032263+++GO:0046651+++GO:0006166+++GO:0043103+++GO:0046038+++GO:0045964+++GO:0021895+++GO:0001975+++GO:0021954+++GO:0006164+++GO:0006168+++GO:0042417+++GO:0043101
NM_000202.7	3423	NM_000202.7	NP_000193.1	ENST00000340855.10	K01136	IDS	mRNA	GO:0005764+++GO:0043202	cellular_component	organelle+++cell part+++membrane-enclosed lumen+++cell+++organelle part	coding	BestRefSeq	known	NC_000023.11	149476990	149505354	-	7626	550	9	149505035-149505354,149504157-149504293,149503312-149503489,149500949-149501037,149498107-149498307,149496346-149496516,149490314-149490440,149486925-149487098,149476990-149483218	320,137,178,89,201,171,127,174,6229	1.49505e+80	1.49505e+80	0.307	0.258	0.227	0.208	0	1.92126	0.000695709	0.00890934	01100+++00531+++04142	H00421+++H00129	M00078+++M00076	R07812+++R07821	GO:0005764+++GO:0043202	GO:0046872+++GO:0004423+++GO:0016787+++GO:0003824+++GO:0008484	GO:0030207+++GO:0006027
NM_000208.3	3643	NM_000208.3	NP_000199.2	ENST00000302850.9	K04527	INSR	mRNA	GO:0005901+++GO:0070062+++GO:0044297+++GO:0005887+++GO:0030424+++GO:0043235+++GO:0043025+++GO:0016021+++GO:0032809+++GO:0005899+++GO:0005635+++GO:0009897+++GO:0010008+++GO:0030425+++GO:0005737+++GO:0032590+++GO:0005886+++GO:0005622+++GO:0031981+++GO:0016020	cellular_component	extracellular region part+++protein-containing complex+++organelle+++cell part+++membrane-enclosed lumen+++membrane part+++extracellular region+++membrane+++cell+++organelle part	coding	BestRefSeq	known	NC_000019.10	7112255	7294302	-	9361	1382	22	7293792-7294302,7267345-7267896,7184316-7184637,7174583-7174731,7172290-7172434,7170537-7170751,7167968-7168094,7166154-7166404,7163032-7163199,7152726-7152927,7150497-7150532,7142816-7143090,7141677-7141816,7132158-7132317,7128852-7128954,7126584-7126651,7125283-7125527,7122879-7122989,7122614-7122773,7120620-7120749,7119449-7119583,7112255-7117410	511,552,322,149,145,215,127,251,168,202,36,275,140,160,103,68,245,111,160,130,135,5156	7.29379e+153	7.2943e+153	0.254	0.244	0.244	0.258	0	21.5337	3.58761e-08	1.81259e-06	04022+++04211+++04072+++04014+++04010+++04910+++04213+++04923+++04930+++04520+++04152+++04015+++04960+++04931+++04212+++04150+++04932+++04913+++04068+++04151+++04066	H01267+++H00942+++H01228+++H00719	M00676		GO:0005899+++GO:0043235+++GO:0005901+++GO:0032809+++GO:0005737+++GO:0032590+++GO:0005887+++GO:0070062+++GO:0044297+++GO:0016020+++GO:0010008+++GO:0005622+++GO:0043025+++GO:0016021+++GO:0031981+++GO:0030424+++GO:0030425+++GO:0009897+++GO:0005635+++GO:0005886	GO:0042802+++GO:0004713+++GO:0044877+++GO:0005524+++GO:0043560+++GO:0016740+++GO:0004888+++GO:0016301+++GO:0004672+++GO:0043548+++GO:0005525+++GO:0051425+++GO:0031994+++GO:0005159+++GO:0004714+++GO:0031995+++GO:0001540+++GO:0005515+++GO:0019904+++GO:0000166+++GO:0043559+++GO:0005009	GO:0032148+++GO:0043410+++GO:0045840+++GO:0007169+++GO:0051897+++GO:0030154+++GO:0000187+++GO:0038083+++GO:0007613+++GO:0005975+++GO:2000194+++GO:0046777+++GO:0030335+++GO:0045821+++GO:0007186+++GO:0009887+++GO:0008286+++GO:0018108+++GO:0045725+++GO:0097242+++GO:0045893+++GO:0001934+++GO:0048639+++GO:0008284+++GO:0003007+++GO:0045995+++GO:0031017+++GO:0007612+++GO:0051290+++GO:0051446+++GO:004324…
NM_000210.3	3655	NM_000210.3	NP_000201.2	ENST00000264107.11	K06485	ITGA6	mRNA	GO:0030056+++GO:0005604+++GO:0005925+++GO:0016323+++GO:0009925+++GO:0045178+++GO:0016021+++GO:0030175+++GO:0034676+++GO:0009986+++GO:0009897+++GO:0005886+++GO:0005913+++GO:0008305+++GO:0016020	cellular_component	extracellular region part+++protein-containing complex+++cell part+++membrane part+++extracellular region+++cell junction+++cell+++membrane	coding	BestRefSeq	known	NC_000002.12	172427555	172506455	+	5843	1073	26	172427555-172427970,172465539-172465663,172467481-172467560,172469125-172469380,172470974-172471105,172474055-172474265,172474929-172475122,172475597-172475685,172476395-172476513,172479641-172479739,172479990-172480051,172484782-172484942,172485121-172485264,172487023-172487138,172487264-172487453,172487547-172487630,172487728-172487807,172487961-172488038,172488126-172488228,172489485-172489658…	416,125,80,256,132,211,194,89,119,99,62,161,144,116,190,84,80,78,103,174,99,111,99,126,130,2365	172427555,172465539,172467481,172469125,172470974,172474055,172474929,172475597,172476395,172479641,172479990,172484782,172485121,172487023,172487264,172487547,172487728,172487961,172488126,172489485,172491024,172491221,172491425,172497975,172501772,172504091	172427970,172465663,172467560,172469380,172471105,172474265,172475122,172475685,172476513,172479739,172480051,172484942,172485264,172487138,172487453,172487630,172487807,172488038,172488228,172489658,172491122,172491331,172491523,172498100,172501901,172506455	0.284	0.291	0.196	0.229	0	7.47674	0.000195051	0.00298444	05145+++04510+++05165+++05200+++04151+++05412+++04640+++05410+++04514+++05222+++04512+++04810+++05414	H00586			GO:0016323+++GO:0005604+++GO:0009925+++GO:0030056+++GO:0009897+++GO:0045178+++GO:0034676+++GO:0009986+++GO:0008305+++GO:0030175+++GO:0016021+++GO:0016020+++GO:0005886+++GO:0005913+++GO:0005925	GO:0005515+++GO:0038132+++GO:0044877+++GO:0031994+++GO:0045296+++GO:0046872+++GO:0043236	GO:0050873+++GO:0097186+++GO:0048565+++GO:0031668+++GO:0071407+++GO:0045944+++GO:2001237+++GO:0050900+++GO:0030198+++GO:0098609+++GO:0030335+++GO:0010811+++GO:0072001+++GO:0046847+++GO:0007229+++GO:0043065+++GO:0042327+++GO:0007044+++GO:0022409+++GO:0010668+++GO:0043547+++GO:0035878+++GO:0042475+++GO:0007160+++GO:0007155+++GO:0043588+++GO:0031581+++GO:0031589
NM_000227.4	3909	NM_000227.4	NP_000218.3	ENST00000269217.10	K06240	LAMA3	mRNA	GO:0005604+++GO:0070062+++GO:0062023+++GO:0005610+++GO:0005783+++GO:0005576	cellular_component	extracellular region part+++protein-containing complex+++organelle+++cell part+++extracellular region+++cell	coding	BestRefSeq	known	NC_000018.10	23873020	23955066	+	5618	1724	38	23873020-23873215,23876294-23876407,23881936-23882045,23884773-23884853,23890011-23890117,23894298-23894348,23894907-23895058,23898738-23898848,23898954-23899065,23899288-23899455,23901127-23901323,23903009-23903125,23903933-23904087,23904553-23904694,23905522-23905624,23907550-23907666,23907756-23907935,23909153-23909295,23912711-23912881,23914410-23914561,23914698-23914860,23915289-23915422,239…	196,114,110,81,107,51,152,111,112,168,197,117,155,142,103,117,180,143,171,152,163,134,145,120,134,118,141,140,132,154,164,184,141,160,131,94,120,564	23873020,23876294,23881936,23884773,23890011,23894298,23894907,23898738,23898954,23899288,23901127,23903009,23903933,23904553,23905522,23907550,23907756,23909153,23912711,23914410,23914698,23915289,23916551,23920935,23921452,23928123,23928625,23931062,23932160,23933782,23939223,23943788,23946144,23949765,23950029,23951684,23952990,23954503	23873215,23876407,23882045,23884853,23890117,23894348,23895058,23898848,23899065,23899455,23901323,23903125,23904087,23904694,23905624,23907666,23907935,23909295,23912881,23914561,23914860,23915422,23916695,23921054,23921585,23928240,23928765,23931201,23932291,23933935,23939386,23943971,23946284,23949924,23950159,23951777,23953109,23955066	0.231	0.3	0.225	0.244	0	10.4058	2.52683e-10	3.4416e-08	04151+++05165+++01100+++05146+++05145+++05222+++05200+++04510+++04512	H00813+++H00586			GO:0005604+++GO:0005576+++GO:0070062+++GO:0005783+++GO:0005610+++GO:0062023	GO:0005198+++GO:0005201+++GO:0005102	GO:0008544+++GO:0031581+++GO:0030155+++GO:0007155+++GO:0030334+++GO:0035987+++GO:0030198+++GO:0045995
NM_000228.2	3914	NM_000228.2	NP_000219.2	ENST00000356082.8	K06244	LAMB3	mRNA	GO:0005604+++GO:0005610+++GO:0005576	cellular_component	extracellular region part+++protein-containing complex+++extracellular region	coding	BestRefSeq	known	NC_000001.11	209614870	209652475	-	4064	1172	23	209652369-209652475,209650917-209650981,209649964-209650118,209638534-209638648,209637908-209637981,209634447-209634638,209633070-209633133,209632583-209632776,209630615-209630735,209629737-209629925,209628035-209628190,209627383-209627579,209626867-209626978,209625648-209626026,209623840-209624000,209623505-209623725,209622982-209623179,209622536-209622680,209618452-209618659,209617907-209618048…	107,65,155,115,74,192,64,194,121,189,156,197,112,379,161,221,198,145,208,142,177,154,538	2.09652e+206	2.09652e+206	0.188	0.218	0.285	0.31	0	9.63344	0.00438548	0.0394567	05146+++04151+++05222+++05200+++04512+++05145+++05165+++04510	H00586+++H00615			GO:0005610+++GO:0005576+++GO:0005604	GO:0005198+++GO:0044877+++GO:0005515	GO:0035987+++GO:0007155+++GO:0050873+++GO:0008544+++GO:0031581+++GO:0030198
NM_000229.1	3931	NM_000229.1	NP_000220.1	ENST00000264005.9	K00650	LCAT	mRNA	GO:0070062+++GO:0034364+++GO:0005615+++GO:0016021+++GO:0005576+++GO:0016020	cellular_component	extracellular region part+++protein-containing complex+++organelle+++membrane part+++extracellular region+++membrane	coding	BestRefSeq	known	NC_000016.10	67939884	67944112	-	1354	440	6	67943948-67944112,67943056-67943212,67942861-67942976,67942671-67942766,67942363-67942587,67939884-67940478	165,157,116,96,225,595	6.79439e+47	6.79441e+47	0.204	0.184	0.339	0.273	0	-1.8651	0.000538342	0.0071691	00564+++04979	H00158		R02114	GO:0016020+++GO:0034364+++GO:0016021+++GO:0005615+++GO:0070062+++GO:0005576	GO:0016740+++GO:0034186+++GO:0004607+++GO:0016746+++GO:0005515+++GO:0008374	GO:0042632+++GO:0006629+++GO:0042158+++GO:0006656+++GO:0030301+++GO:0034375+++GO:0090107+++GO:0034435+++GO:0046470+++GO:0034372+++GO:0006644+++GO:0008202+++GO:0008203+++GO:0043691
NM_000234.2	3978	NM_000234.2	NP_000225.1	ENST00000263274.11	K10747	LIG1	mRNA	GO:0005739+++GO:0005634+++GO:0005654+++GO:0043231	cellular_component	organelle+++cell part+++membrane-enclosed lumen+++cell+++organelle part	coding	BestRefSeq	known	NC_000019.10	48115445	48170603	-	3384	919	28	48170241-48170603,48165550-48165623,48162262-48162351,48161372-48161507,48157014-48157140,48153872-48153967,48151232-48151339,48150088-48150210,48149763-48149841,48143883-48143963,48143543-48143599,48139971-48140143,48137522-48137688,48137008-48137084,48136034-48136125,48135680-48135779,48133981-48134066,48132982-48133097,48131076-48131171,48127910-48128020,48127277-48127348,48123174-48123318,481…	363,74,90,136,127,96,108,123,79,81,57,173,167,77,92,100,86,116,96,111,72,145,83,153,54,144,93,288	4.81702e+223	4.81706e+223	0.171	0.223	0.298	0.309	0	5.3042	0.00485919	0.042585	03430+++03420+++03030+++03410	H00094		R10822+++R00382+++R10823+++R00381	GO:0005739+++GO:0005654+++GO:0043231+++GO:0005634	GO:0003910+++GO:0003909+++GO:0003677+++GO:0005524+++GO:0046872	GO:0071897+++GO:0006283+++GO:0006298+++GO:0009653+++GO:0006266+++GO:0051301+++GO:0006281+++GO:1903461+++GO:0006297+++GO:0006310+++GO:0006284
NM_000239.2	4069	NM_000239.2	NP_000230.1	ENST00000261267.6	K13915	LYZ	mRNA	GO:0070062+++GO:0035578+++GO:0005615+++GO:0035580+++GO:0005576+++GO:1904724	cellular_component	extracellular region part+++organelle+++cell part+++membrane-enclosed lumen+++extracellular region+++cell+++organelle part	coding	BestRefSeq	known	NC_000012.12	69348354	69354233	+	1516	148	4	69348354-69348544,69350108-69350272,69352220-69352298,69353153-69354233	191,165,79,1081	6.93484e+31	6.93485e+31	0.292	0.292	0.208	0.208	0	-1.99525	0.000782026	0.00978514	4970	H00845			GO:0070062+++GO:0035580+++GO:0035578+++GO:0005576+++GO:1904724+++GO:0005615	GO:0003796+++GO:0042802+++GO:0003824+++GO:0016798+++GO:0016787	GO:0001895+++GO:0008152+++GO:0050830+++GO:0019835+++GO:0006954+++GO:0019730+++GO:0044267+++GO:0050829+++GO:0043312+++GO:0042742
NM_000245.3	4233	NM_000245.3	NP_000236.2	ENST00000397752.7	K05099	MET	mRNA	GO:0005887+++GO:0009925+++GO:0016021+++GO:0005576+++GO:0009986+++GO:0005886+++GO:0005622	cellular_component	cell part+++membrane part+++extracellular region+++membrane+++cell	coding	BestRefSeq	known	NC_000007.14	116672390	116798386	+	6637	1390	21	116672390-116672577,116699071-116700284,116731668-116731859,116739950-116740084,116740852-116741025,116755355-116755515,116757437-116757539,116757638-116757774,116758459-116758620,116759391-116759490,116763050-116763268,116769645-116769791,116771498-116771654,116771849-116771989,116774881-116775111,116777389-116777469,116778776-116778957,116781988-116782097,116783304-116783469,116795655-116795791…	188,1214,192,135,174,161,103,137,162,100,219,147,157,141,231,81,182,110,166,137,2500	1.16672e+188	1.16673e+188	0.279	0.297	0.209	0.215	0	11.4302	0.00102614	0.0122571	05200+++01521+++04014+++05205+++04360+++05202+++05211+++05230+++04010+++05225+++05144+++05218+++04510+++05226+++05100+++05120+++04151+++04520+++04015+++05206	H01985+++H00021+++H00048+++H00046+++H00018			GO:0005622+++GO:0016021+++GO:0005886+++GO:0005887+++GO:0005576+++GO:0009925+++GO:0009986	GO:0005008+++GO:0005524+++GO:0019903+++GO:0005088+++GO:0042802+++GO:0046934+++GO:0004713	GO:0051897+++GO:1905098+++GO:0007166+++GO:0008283+++GO:0001886+++GO:0010507+++GO:0071526+++GO:0048754+++GO:0061436+++GO:0035635+++GO:2001028+++GO:0045944+++GO:0035024+++GO:0007165+++GO:0000165+++GO:0070495+++GO:1901299+++GO:0031116+++GO:0051497+++GO:0050918
NM_000251.2	4436	NM_000251.2	NP_000242.1	ENST00000233146.6	K08735	MSH2	mRNA	GO:0032300+++GO:0005694+++GO:0032302+++GO:0000784+++GO:0005634+++GO:0005654+++GO:0032301+++GO:0016020	cellular_component	protein-containing complex+++organelle+++cell part+++membrane-enclosed lumen+++membrane+++cell+++organelle part	coding	BestRefSeq	known	NC_000002.12	47403067	47483228	+	3209	934	16	47403067-47403402,47408401-47408555,47410094-47410372,47412414-47412560,47414269-47414418,47416296-47416429,47429742-47429941,47445548-47445657,47463031-47463154,47466658-47466808,47470965-47471062,47475025-47475270,47476367-47476571,47478272-47478519,47480696-47480871,47482779-47483228	336,155,279,147,150,134,200,110,124,151,98,246,205,248,176,450	4.74031e+127	4.74034e+127	0.277	0.313	0.175	0.235	0	10.7009	1.36988e-09	1.46752e-07	03430+++05210+++01524+++05200	H00876+++H00020+++H00027	M00295		GO:0016020+++GO:0005634+++GO:0032301+++GO:0005694+++GO:0032302+++GO:0000784+++GO:0032300+++GO:0005654	GO:0016887+++GO:0003697+++GO:0032139+++GO:0008094+++GO:0032143+++GO:0032142+++GO:0032181+++GO:0019237+++GO:0003677+++GO:0000287+++GO:0019901+++GO:0003682+++GO:0019899+++GO:0003690+++GO:0030983+++GO:0032137+++GO:0032357+++GO:0008022+++GO:0003684+++GO:0000166+++GO:0000400+++GO:0005515+++GO:0032405+++GO:0043531+++GO:0005524+++GO:0042803	GO:0007281+++GO:0043570+++GO:0031573+++GO:0045910+++GO:0007050+++GO:0002204+++GO:0030183+++GO:0051096+++GO:0010165+++GO:0006281+++GO:0008340+++GO:0042771+++GO:0045190+++GO:0043524+++GO:0071168+++GO:0006302+++GO:0016447+++GO:0016446+++GO:0010224+++GO:0048304+++GO:0006301+++GO:0006974+++GO:0006119+++GO:0008630+++GO:0006298+++GO:0048298+++GO:0001701+++GO:0019724+++GO:0008584
NM_000271.4	4864	NM_000271.4	NP_000262.2	ENST00000269228.9	K12385	NPC1	mRNA	GO:0048471+++GO:0031902+++GO:0005794+++GO:0070062+++GO:0005764+++GO:0045121+++GO:0005765+++GO:0005887+++GO:0016021+++GO:0005783+++GO:0005635+++GO:0005576+++GO:1905103+++GO:0016020	cellular_component	extracellular region part+++organelle+++cell part+++membrane part+++extracellular region+++membrane+++cell+++organelle part	coding	BestRefSeq	known	NC_000018.10	23531499	23586617	-	4814	1278	25	23586287-23586617,23573452-23573574,23572074-23572180,23568823-23568998,23561360-23561527,23560231-23560480,23557117-23557190,23556243-23556613,23554758-23554984,23551627-23551727,23548006-23548108,23544960-23545149,23544344-23544526,23543455-23543569,23541306-23541433,23541068-23541208,23540448-23540537,23539811-23540001,23539355-23539470,23538542-23538671,23536673-23536876,23535469-23535700,235…	331,123,107,176,168,250,74,371,227,101,103,190,183,115,128,141,90,191,116,130,204,232,114,163,786	2.35863e+199	2.35866e+199	0.269	0.232	0.251	0.247	0	11.4617	5.52788e-08	2.57858e-06	04979+++04142	H00136			GO:0048471+++GO:0005765+++GO:0016020+++GO:0005576+++GO:0070062+++GO:0005783+++GO:1905103+++GO:0031902+++GO:0005794+++GO:0016021+++GO:0005887+++GO:0005764+++GO:0005635+++GO:0045121	GO:0015248+++GO:0038023+++GO:0004888+++GO:0001618+++GO:0015485	GO:0007041+++GO:0046718+++GO:0090150+++GO:0006486+++GO:0042632+++GO:0071383+++GO:0007628+++GO:0006914+++GO:0046686+++GO:0006897+++GO:0032367+++GO:0008203+++GO:0031579+++GO:0034383+++GO:0060548+++GO:0016242+++GO:0030301+++GO:0008206+++GO:0042493+++GO:0071404+++GO:0033344
NM_000280.4	5080	NM_000280.4	NP_000271.1	ENST00000643871.1	K08031	PAX6	mRNA	GO:0000790+++GO:0016021+++GO:0005634+++GO:0005737+++GO:0005829+++GO:0005654+++GO:0016020	cellular_component	organelle+++cell part+++membrane part+++membrane-enclosed lumen+++membrane+++cell+++organelle part	coding	BestRefSeq	known	NC_000011.10	31784792	31811353	-	6966	422	13	31811115-31811353,31810828-31811015,31806849-31806925,31806402-31806462,31802704-31802834,31801561-31801776,31800691-31800856,31794630-31794788,31794032-31794114,31793652-31793802,31793438-31793553,31790710-31790860,31784792-31790019	239,188,77,61,131,216,166,159,83,151,116,151,5228	3.18111e+103	3.18114e+103	0.29	0.307	0.193	0.21	0	7.9719	2.18461e-07	7.75293e-06	04950+++04550	H00271+++H01273+++H00635+++H01202+++H01075+++H01114+++H01256+++H01159			GO:0005654+++GO:0000790+++GO:0005829+++GO:0016020+++GO:0016021+++GO:0005737+++GO:0005634	GO:0000981+++GO:0000979+++GO:0003677+++GO:0071837+++GO:0044212+++GO:0019901+++GO:0001228+++GO:0003682+++GO:0070410+++GO:0043565+++GO:0031625+++GO:0035035+++GO:0003700+++GO:0001227+++GO:0070412+++GO:0005515+++GO:0000978+++GO:0008134	GO:0009887+++GO:0033365+++GO:0007601+++GO:0021798+++GO:0030154+++GO:0021978+++GO:0010628+++GO:0048708+++GO:0030216+++GO:0001568+++GO:0050767+++GO:0048596+++GO:0007435+++GO:0030900+++GO:0023019+++GO:0007411+++GO:0007409+++GO:0002088+++GO:0003322+++GO:0021905+++GO:0001654+++GO:0045944+++GO:1904798+++GO:0045165+++GO:0001933+++GO:0021918+++GO:0061303+++GO:0021543+++GO:0003002+++GO:0000132+++GO:000635…
NM_000282.3	5095	NM_000282.3	NP_000273.2	ENST00000376285.5	K01965	PCCA	mRNA	GO:0005739+++GO:0005759+++GO:0005829	cellular_component	organelle+++cell part+++membrane-enclosed lumen+++cell+++organelle part	coding	BestRefSeq	known	NC_000013.11	100089015	100530437	+	2564	728	24	100089015-100089225,100102883-100102960,100111841-100111888,100111993-100112061,100154979-100155092,100157287-100157340,100209332-100209463,100235842-100235878,100257595-100257673,100262729-100262831,100268689-100268783,100273196-100273346,100301460-100301603,100302924-100302998,100307192-100307260,100309833-100309908,100330561-100330671,100340157-100340259,100368472-100368574,100425633-100425731…	211,78,48,69,114,54,132,37,79,103,95,151,144,75,69,76,111,103,103,99,54,141,78,340	1.00089e+215	1.00089e+215	0.263	0.286	0.199	0.252	0	6.74171	0.00123129	0.0142237	01130+++00640+++01200+++00630+++01120+++01100+++00280	H00175+++H01400	M00373+++M00741	R01859	GO:0005829+++GO:0005739+++GO:0005759	GO:0009374+++GO:0016874+++GO:0046872+++GO:0005515+++GO:0005524+++GO:0000166+++GO:0019899+++GO:0004658	GO:0006768
NM_000284.3	5160	NM_000284.3	NP_000275.1	ENST00000422285.6	K00161	PDHA1	mRNA	GO:0005739+++GO:0043209+++GO:0005759+++GO:0045254+++GO:0005730+++GO:0005634+++GO:0043231	cellular_component	protein-containing complex+++organelle+++cell part+++membrane-enclosed lumen+++cell+++organelle part	coding	BestRefSeq	known	NC_000023.11	19343893	19361707	+	3372	390	11	19343893-19344094,19349312-19349371,19349937-19350110,19351281-19351407,19353082-19353173,19354491-19354583,19355349-19355504,19355686-19355757,19357652-19357719,19358916-19359024,19359489-19361707	202,60,174,127,92,93,156,72,68,109,2219	1.93439e+87	1.93441e+87	0.267	0.27	0.225	0.238	0	1.17091	0.0030769	0.029911	04066+++00010+++01200+++01110+++01120+++04922+++01100+++01130+++00620+++05230+++00020	H01997+++H00072	M00307	R00014+++R03270+++R01699+++R00209	GO:0043231+++GO:0045254+++GO:0005739+++GO:0043209+++GO:0005634+++GO:0005730+++GO:0005759	GO:0016624+++GO:0034604+++GO:0005515+++GO:0004739+++GO:0016491+++GO:0004738	GO:0006086+++GO:0055114+++GO:0006006+++GO:0006099+++GO:0061732+++GO:0005975
NM_000285.3	5184	NM_000285.3	NP_000276.2	ENST00000244137.11	K14213	PEPD	mRNA	GO:0070062+++GO:0005634+++GO:0005654	cellular_component	extracellular region part+++organelle+++cell part+++membrane-enclosed lumen+++extracellular region+++cell+++organelle part	coding	BestRefSeq	known	NC_000019.10	33386949	33521893	-	2010	493	15	33521744-33521893,33512593-33512776,33511028-33511155,33500938-33501001,33493290-33493337,33489996-33490057,33478046-33478090,33463987-33464062,33462995-33463041,33413575-33413643,33411672-33411749,33401721-33401869,33391295-33391479,33387890-33388081,33386949-33387481	150,184,128,64,48,62,45,76,47,69,78,149,185,192,533	3.35217e+119	3.35219e+119	0.215	0.204	0.293	0.288	0	4.91974	0.0019718	0.0209582		H01119			GO:0005634+++GO:0070062+++GO:0005654	GO:0008237+++GO:0046872+++GO:0016787+++GO:0004177+++GO:0016805+++GO:0102009+++GO:0008233+++GO:0030145+++GO:0004181+++GO:0005515	GO:0030574+++GO:0006508+++GO:0006520
NM_000286.2	5193	NM_000286.2	NP_000277.1	ENST00000613219.4	K13345	PEX12	mRNA	GO:0005777+++GO:0016021+++GO:0005778+++GO:0005779+++GO:1990429+++GO:0016020	cellular_component	protein-containing complex+++organelle+++cell part+++membrane part+++membrane+++cell+++organelle part	coding	BestRefSeq	known	NC_000017.11	35574795	35578637	-	2683	359	3	35577896-35578637,35577038-35577591,35574795-35576181	7425541387	3.55779e+23	3.55786e+23	0.287	0.273	0.22	0.221	0	1.81904	0.00249518	0.025326	4146	H00205+++H01342			GO:1990429+++GO:0005779+++GO:0016021+++GO:0005778+++GO:0005777+++GO:0016020	GO:0008022+++GO:0005515+++GO:0046872+++GO:0008270+++GO:0004842	GO:0006625+++GO:0016567+++GO:0006513+++GO:0016558+++GO:0007031
NM_000293.2	5257	NM_000293.2	NP_000284.1	ENST00000323584.9	K07190	PHKB	mRNA	GO:0005964+++GO:0005886+++GO:0005829+++GO:0016020	cellular_component	protein-containing complex+++cell part+++membrane+++cell	coding	BestRefSeq	known	NC_000016.10	47461299	47701523	+	5491	1093	31	47461299-47461426,47497399-47497488,47499756-47499894,47502991-47503090,47511665-47511772,47515521-47515601,47547433-47547548,47580295-47580358,47587668-47587763,47588905-47589102,47593500-47593557,47594137-47594214,47596373-47596531,47610826-47610920,47641035-47641090,47641599-47641692,47648533-47648616,47649100-47649204,47650544-47650626,47650831-47650921,47660506-47660567,47660657-47660819,476…	128,90,139,100,108,81,116,64,96,198,58,78,159,95,56,94,84,105,83,91,62,163,82,58,91,203,135,130,108,141,2295	47461299,47497399,47499756,47502991,47511665,47515521,47547433,47580295,47587668,47588905,47593500,47594137,47596373,47610826,47641035,47641599,47648533,47649100,47650544,47650831,47660506,47660657,47661719,47663677,47664885,47669215,47689041,47693378,47696381,47698448,47699229	47461426,47497488,47499894,47503090,47511772,47515601,47547548,47580358,47587763,47589102,47593557,47594214,47596531,47610920,47641090,47641692,47648616,47649204,47650626,47650921,47660567,47660819,47661800,47663734,47664975,47669417,47689175,47693507,47696488,47698588,47701523	0.278	0.314	0.189	0.219	0	-9.64926	2.39302e-09	2.29408e-07	04910+++04020+++04922	H01948+++H01762+++H01760+++H00069			GO:0005829+++GO:0005886+++GO:0016020+++GO:0005964	GO:0004689+++GO:0005515+++GO:0003824+++GO:0016301+++GO:0005516+++GO:0016740	GO:0006091+++GO:0006468+++GO:0005975+++GO:0016310+++GO:0005977
NM_000296.3	5310	NM_000296.3	NP_000287.3	ENST00000423118.5	K04985	PKD1	mRNA	GO:0005794+++GO:0070062+++GO:0016323+++GO:0005575+++GO:0005887+++GO:0002133+++GO:0005929+++GO:0060170+++GO:0016021+++GO:0005783+++GO:0031514+++GO:0000139+++GO:0030660+++GO:0034703+++GO:0005634+++GO:0009986+++GO:0034704+++GO:0005737+++GO:0016328+++GO:0005886+++GO:0042995+++GO:0016020	cellular_component	extracellular region part+++protein-containing complex+++organelle+++cell part+++membrane part+++extracellular region+++cellular_component+++cell+++membrane+++organelle part	coding	BestRefSeq	known	NC_000016.10	2088710	2135898	-	14135	4302	46	2135475-2135898,2119307-2119378,2119114-2119185,2118676-2118845,2117791-2118462,2117489-2117672,2116833-2117053,2116529-2116644,2115992-2116118,2115378-2115625,2114170-2114925,2113161-2113292,2112788-2112963,2112340-2112473,2108252-2111871,2107883-2108032,2106805-2106948,2106398-2106677,2106091-2106304,2105865-2106024,2105322-2105474,2104498-2104642,2103266-2103895,2102814-2102970,2102381-2102633…	424,72,72,170,672,184,221,116,127,248,756,132,176,134,3620,150,144,280,214,160,153,145,630,157,253,196,171,144,211,127,117,50,185,94,119,203,195,140,113,142,126,175,291,135,306,1485	2135475,2119307,2119114,2118676,2117791,2117489,2116833,2116529,2115992,2115378,2114170,2113161,2112788,2112340,2108252,2107883,2106805,2106398,2106091,2105865,2105322,2104498,2103266,2102814,2102381,2102061,2100396,2100166,2099861,2099644,2097868,2097728,2097319,2097148,2094092,2093811,2093544,2092954,2092480,2092047,2091781,2091423,2090884,2090674,2090285,2088710	2135898,2119378,2119185,2118845,2118462,2117672,2117053,2116644,2116118,2115625,2114925,2113292,2112963,2112473,2111871,2108032,2106948,2106677,2106304,2106024,2105474,2104642,2103895,2102970,2102633,2102256,2100566,2100309,2100071,2099770,2097984,2097777,2097503,2097241,2094210,2094013,2093738,2093093,2092592,2092188,2091906,2091597,2091174,2090808,2090590,2090194	0.178	0.152	0.341	0.328	0	4.01099	1.52492e-05	0.000325696		H01728+++H00542			GO:0009986+++GO:0016021+++GO:0034703+++GO:0005886+++GO:0000139+++GO:0031514+++GO:0070062+++GO:0002133+++GO:0016020+++GO:0030660+++GO:0005783+++GO:0005575+++GO:0016328+++GO:0005634+++GO:0034704+++GO:0005929+++GO:0005794+++GO:0060170+++GO:0005737+++GO:0016323+++GO:0005887+++GO:0042995	GO:0019901+++GO:0044325+++GO:0003674+++GO:0005262+++GO:0019904+++GO:0005515+++GO:0030246+++GO:0042813	GO:0045944+++GO:0061136+++GO:0072218+++GO:0034405+++GO:0198738+++GO:0070588+++GO:0036303+++GO:0042994+++GO:0007156+++GO:0006816+++GO:0043588+++GO:0060674+++GO:0021915+++GO:0072287+++GO:0001701+++GO:0001892+++GO:0001502+++GO:0030155+++GO:0048754+++GO:0072164+++GO:0060428+++GO:0072177+++GO:0007160+++GO:0098609+++GO:0007507+++GO:0018105+++GO:0008150+++GO:0050982+++GO:0032092+++GO:0016055+++GO:004856…
NM_000302.3	5351	NM_000302.3	NP_000293.2	ENST00000196061.4	K00473	PLOD1	mRNA	GO:0070062+++GO:0005783+++GO:1902494+++GO:0030867+++GO:0016020+++GO:0005789	cellular_component	extracellular region part+++protein-containing complex+++organelle+++cell part+++membrane part+++extracellular region+++membrane+++cell+++organelle part	coding	BestRefSeq	known	NC_000001.11	11934667	11975542	+	3031	727	19	11934667-11934855,11947976-11948067,11949773-11949906,11950357-11950520,11952623-11952735,11954830-11954893,11956917-11957014,11957842-11957943,11958516-11958647,11960646-11960767,11963532-11963636,11964175-11964300,11964644-11964785,11965480-11965593,11966251-11966316,11966987-11967091,11970670-11970816,11972872-11972997,11974653-11975542	189,92,134,164,113,64,98,102,132,122,105,126,142,114,66,105,147,126,890	1.19347e+151	1.19349e+151	0.197	0.211	0.303	0.29	0	13.2115	5.94374e-19	1.53256e-15	310	H00980+++H00802		R03376	GO:0016020+++GO:0070062+++GO:0005789+++GO:1902494+++GO:0030867+++GO:0005783	GO:0016491+++GO:0031418+++GO:0016705+++GO:0046872+++GO:0008475+++GO:0051213+++GO:0005506+++GO:0042803+++GO:0033823	GO:0030199+++GO:0055114+++GO:0008544+++GO:0001666+++GO:0032963+++GO:0006493+++GO:0046947+++GO:0017185+++GO:0006464
NM_000308.3	5476	NM_000308.3	NP_000299.2	ENST00000372484.7	K13289	CTSA	mRNA	GO:0070062+++GO:0005764+++GO:0035578+++GO:0005765+++GO:0005783+++GO:0043202+++GO:0005576+++GO:0098575+++GO:0005654+++GO:0043231+++GO:0016020	cellular_component	extracellular region part+++organelle+++cell part+++membrane part+++membrane-enclosed lumen+++extracellular region+++membrane+++cell+++organelle part	coding	BestRefSeq	known	NC_000020.11	45890144	45898820	+	3049	498	15	45890144-45891379,45891569-45891762,45891916-45892027,45892273-45892323,45892398-45892484,45892725-45892880,45893220-45893311,45893988-45894072,45894650-45894741,45894823-45894901,45894994-45895133,45896965-45897040,45897717-45897806,45898005-45898109,45898367-45898820	1236,194,112,51,87,156,92,85,92,79,140,76,90,105,454	4.58901e+119	4.58914e+119	0.192	0.202	0.314	0.293	0	2.36921	0.000205941	0.00312421	04614+++04142	H00276+++H00422			GO:0005764+++GO:0043231+++GO:0043202+++GO:0005654+++GO:0005576+++GO:0035578+++GO:0070062+++GO:0016020+++GO:0098575+++GO:0005783+++GO:0005765	GO:0004180+++GO:0016787+++GO:0008233+++GO:0004185+++GO:0004308+++GO:0008047	GO:1904715+++GO:0031647+++GO:0043085+++GO:0051603+++GO:0043312+++GO:0006886+++GO:0006687+++GO:1904714+++GO:0006508
NM_000310.3	5538	NM_000310.3	NP_000301.1	ENST00000642050.1	K01074	PPT1	mRNA	GO:0005794+++GO:0008021+++GO:0070062+++GO:0005764+++GO:0045202+++GO:0045121+++GO:0030424+++GO:0005615+++GO:0043025+++GO:0043202+++GO:0005576+++GO:0005634+++GO:0030425+++GO:0005829+++GO:0043005+++GO:0016020	cellular_component	synapse part+++extracellular region part+++organelle+++cell part+++membrane part+++membrane-enclosed lumen+++synapse+++extracellular region+++membrane+++cell+++organelle part	coding	BestRefSeq	known	NC_000001.11	40072710	40097470	-	2504	306	9	40097115-40097470,40092398-40092507,40092045-40092172,40091329-40091399,40089410-40089512,40080397-40080487,40078560-40078658,40076842-40076913,40072710-40074183	356,110,128,71,103,91,99,72,1474	4.00971e+71	4.00975e+71	0.266	0.263	0.231	0.24	0	11.6018	0.000815201	0.0101156	01100+++00062+++04142+++01212	H00810+++H00149		R01274	GO:0043005+++GO:0005576+++GO:0045121+++GO:0043025+++GO:0005634+++GO:0016020+++GO:0008021+++GO:0043202+++GO:0005764+++GO:0030425+++GO:0070062+++GO:0030424+++GO:0005829+++GO:0005794+++GO:0005615+++GO:0045202	GO:0098599+++GO:0005515+++GO:0016290+++GO:0008474+++GO:0016787	GO:0050803+++GO:0050896+++GO:0002084+++GO:0007420+++GO:0006898+++GO:0008306+++GO:0048666+++GO:0044265+++GO:0007040+++GO:0007269+++GO:0030163+++GO:0048549+++GO:0006907+++GO:0051181+++GO:0043066+++GO:0016042+++GO:0008344+++GO:0007625+++GO:0007399+++GO:0046949+++GO:0015031+++GO:0007601+++GO:0051186+++GO:0031579+++GO:0030149+++GO:0007042+++GO:0030308+++GO:0048260+++GO:0043524+++GO:0032429+++GO:0044257
NM_000311.4	5621	NM_000311.4	NP_000302.1	ENST00000379440.8	K05634	PRNP	mRNA	GO:0005794+++GO:0070062+++GO:0005739+++GO:0031965+++GO:0019898+++GO:0045121+++GO:0031362+++GO:0014069+++GO:0031225+++GO:0016234+++GO:0016021+++GO:0005783+++GO:0005741+++GO:0098794+++GO:0005634+++GO:0009986+++GO:0030425+++GO:0005737+++GO:0005886+++GO:0005829+++GO:0043231+++GO:0016020	cellular_component	synapse part+++extracellular region part+++organelle+++cell part+++membrane part+++extracellular region+++synapse+++membrane+++cell+++organelle part	coding	BestRefSeq	known	NC_000020.11	4686094	4701590	+	2799	253	2	4686094-4686512,4699211-4701590	4192380	46860944699211	46865124701590	0.269	0.26	0.228	0.243	0	10.6938	3.30625e-09	2.93028e-07	05020+++04216	H01243+++H00061			GO:0016234+++GO:0043231+++GO:0031965+++GO:0019898+++GO:0031362+++GO:0005886+++GO:0005634+++GO:0045121+++GO:0005794+++GO:0005783+++GO:0005741+++GO:0016020+++GO:0030425+++GO:0005737+++GO:0009986+++GO:0005829+++GO:0016021+++GO:0031225+++GO:0070062+++GO:0005739+++GO:0014069+++GO:0098794	GO:0000287+++GO:0005521+++GO:0002020+++GO:0005524+++GO:0031802+++GO:1903135+++GO:0015631+++GO:0004363+++GO:0042802+++GO:0031805+++GO:0005515+++GO:0008017+++GO:0042277+++GO:0051087+++GO:0038023+++GO:0005507+++GO:0046872+++GO:1903136+++GO:0005539+++GO:0042803+++GO:0000166+++GO:0043008+++GO:0043295+++GO:0001540+++GO:0016874+++GO:0044877+++GO:0016594+++GO:0044325	GO:1902992+++GO:1902951+++GO:0035690+++GO:1905664+++GO:0043525+++GO:0007616+++GO:0031648+++GO:0007049+++GO:1902938+++GO:0035584+++GO:0043200+++GO:0071280+++GO:0097062+++GO:0032147+++GO:0043066+++GO:0050860+++GO:0043433+++GO:0070885+++GO:0010942+++GO:0046686+++GO:0006878+++GO:0007399+++GO:0032703+++GO:0006520+++GO:0034612+++GO:0061098+++GO:0050730+++GO:0032700+++GO:1902430+++GO:0090314+++GO:005073…
NM_000314.6	5728	NM_000314.6	NP_000305.3	ENST00000371953.7	K01110	PTEN	mRNA	GO:0043220+++GO:0005739+++GO:0099524+++GO:0035749+++GO:0005697+++GO:0016324+++GO:0000781+++GO:0016605+++GO:1990904+++GO:0005694+++GO:0009898+++GO:0016363+++GO:0005576+++GO:0043197+++GO:0005634+++GO:0045211+++GO:0005737+++GO:0005886+++GO:0042995+++GO:0005829+++GO:0005654+++GO:0043005	cellular_component	synapse part+++protein-containing complex+++organelle+++cell part+++membrane part+++membrane-enclosed lumen+++synapse+++extracellular region+++membrane+++cell+++organelle part	coding	BestRefSeq	known	NC_000010.11	87863438	87971930	+	8702	403	9	87863438-87864548,87894025-87894109,87925513-87925557,87931046-87931089,87933013-87933251,87952118-87952259,87957853-87958019,87960894-87961118,87965287-87971930	1111,85,45,44,239,142,167,225,6644	8.78634e+71	8.78645e+71	0.328	0.296	0.18	0.197	0	-8.98799	1.38743e-09	1.48208e-07	04218+++04071+++05200+++05206+++05222+++05215+++04115+++04070+++05161+++00562+++05225+++05230+++05218+++05224+++04150+++04510+++05213+++04140+++05165+++04068+++04931+++05214+++04151+++04212+++01521	H01463+++H00539+++H01222+++H00013+++H01556+++H01195+++H00031+++H00029+++H00038+++H00026+++H00024+++H00048+++H00042		R04513+++R03363	GO:0009898+++GO:0005694+++GO:0005829+++GO:0005654+++GO:0005737+++GO:0045211+++GO:0042995+++GO:1990904+++GO:0043220+++GO:0005576+++GO:0005886+++GO:0043005+++GO:0099524+++GO:0005697+++GO:0016324+++GO:0016363+++GO:0005739+++GO:0005634+++GO:0016605+++GO:0035749+++GO:0043197+++GO:0000781	GO:0005515+++GO:0008289+++GO:0000166+++GO:0003720+++GO:1990782+++GO:0004722+++GO:0019899+++GO:0010997+++GO:0002039+++GO:0051800+++GO:0004725+++GO:0005161+++GO:0042802+++GO:0004721+++GO:0008138+++GO:0019901+++GO:1990381+++GO:0005524+++GO:0016314+++GO:0004438+++GO:0035255+++GO:0003723+++GO:0070034+++GO:0016787+++GO:0051717+++GO:0030165	GO:0043065+++GO:0050680+++GO:0032286+++GO:0060074+++GO:0033198+++GO:0014823+++GO:0006278+++GO:0001525+++GO:0051091+++GO:0097105+++GO:0000079+++GO:0090344+++GO:0035176+++GO:0007399+++GO:2000272+++GO:0060024+++GO:0006661+++GO:0071257+++GO:0032228+++GO:1990090+++GO:1903984+++GO:2000463+++GO:0031647+++GO:0045475+++GO:0071361+++GO:0010975+++GO:0051548+++GO:0051898+++GO:0006367+++GO:0031642+++GO:001407…
NM_000333.3	6314	NM_000333.3	NP_000324.1	ENST00000295900.10	K11318	ATXN7	mRNA	GO:0015630+++GO:0016363+++GO:0005856+++GO:0005730+++GO:0005634+++GO:0005737+++GO:0005829+++GO:0005654	cellular_component	organelle+++cell part+++membrane-enclosed lumen+++cell+++organelle part	coding	BestRefSeq	known	NC_000003.12	63864557	64003462	+	7227	892	13	63864557-63864999,63898399-63898497,63912588-63912923,63913157-63913225,63952379-63952483,63979915-63980167,63982186-63982445,63982939-63983021,63988059-63988324,63990176-63990374,63990738-63990859,63995505-63996483,63999450-64003462	443,99,336,69,105,253,260,83,266,199,122,979,4013	6.38646e+103	6.3865e+103	0.281	0.281	0.219	0.219	0	7.1541	3.85151e-05	0.000728552		H00063			GO:0005730+++GO:0015630+++GO:0005634+++GO:0016363+++GO:0005737+++GO:0005654+++GO:0005856+++GO:0005829	GO:0005515+++GO:0036459	GO:0016578+++GO:0006997+++GO:0007601+++GO:0016579+++GO:0000226
NM_000342.3	6521	NM_000342.3	NP_000333.1	ENST00000262418.11	K06573	SLC4A1	mRNA	GO:0030018+++GO:0070062+++GO:0072562+++GO:0016323+++GO:0005887+++GO:0016021+++GO:0005886+++GO:0030863+++GO:0016020	cellular_component	extracellular region part+++supramolecular complex+++organelle+++cell part+++membrane part+++extracellular region+++cell+++membrane+++organelle part	coding	BestRefSeq	known	NC_000017.11	44248390	44268134	-	4953	911	20	44268054-44268134,44262852-44262934,44262636-44262726,44261575-44261636,44260635-44260815,44260404-44260539,44259809-44259932,44259497-44259581,44259163-44259344,44258413-44258623,44257986-44258180,44257659-44257807,44257350-44257544,44255673-44255846,44255207-44255296,44254496-44254662,44253118-44253371,44251419-44251588,44251159-44251332,44248390-44250538	81,83,91,62,181,136,124,85,182,211,195,149,195,174,90,167,254,170,174,2149	4.42681e+159	4.42681e+159	0.223	0.215	0.281	0.28	0	-2.95901	0.000514738	0.00690147	4966	H01720+++H00428+++H02002+++H00232+++H00230+++H00231			GO:0016020+++GO:0070062+++GO:0030863+++GO:0005886+++GO:0005887+++GO:0072562+++GO:0016323+++GO:0016021+++GO:0030018	GO:0043495+++GO:0015108+++GO:0005515+++GO:0008509+++GO:0030506+++GO:0005452+++GO:0015301+++GO:0015106+++GO:0042803	GO:0006873+++GO:0015701+++GO:0006820+++GO:0098656+++GO:0006811+++GO:0015698+++GO:1902476+++GO:0006821+++GO:0051453
NM_000356.3	6949	NM_000356.3	NP_000347.2	ENST00000323668.11	K14562	TCOF1	mRNA	GO:0001650+++GO:0005730+++GO:0005634+++GO:0005829	cellular_component	organelle+++cell part+++membrane-enclosed lumen+++cell+++organelle part	coding	BestRefSeq	known	NC_000005.10	150357639	150400308	+	4865	1411	26	150357639-150357854,150361156-150361211,150364113-150364252,150367844-150367917,150368716-150368902,150369529-150369602,150374174-150374386,150374617-150374811,150374954-150375163,150375339-150375554,150375721-150375909,150376082-150376330,150376423-150376620,150378905-150379042,150379229-150379408,150379532-150379732,150387902-150388088,150389887-150390023,150391544-150391657,150391957-150392176…	216,56,140,74,187,74,213,195,210,216,189,249,198,138,180,201,187,137,114,220,83,181,561,98,49,499	150357639,150361156,150364113,150367844,150368716,150369529,150374174,150374617,150374954,150375339,150375721,150376082,150376423,150378905,150379229,150379532,150387902,150389887,150391544,150391957,150392708,150393372,150396282,150398354,150399022,150399810	150357854,150361211,150364252,150367917,150368902,150369602,150374386,150374811,150375163,150375554,150375909,150376330,150376620,150379042,150379408,150379732,150388088,150390023,150391657,150392176,150392790,150393552,150396842,150398451,150399070,150400308	0.139	0.267	0.288	0.305	0	-1.72426	0.00204638	0.0216249	3008	H00610			GO:0005730+++GO:0001650+++GO:0005829+++GO:0005634	GO:0003723+++GO:0046982+++GO:0001042+++GO:0005215+++GO:0005515+++GO:0097110	GO:0014029+++GO:0006417+++GO:0001501+++GO:0014032
NM_000368.4	7248	NM_000368.4	NP_000359.1	ENST00000298552.8	K07206	TSC1	mRNA	GO:0048471+++GO:0005884+++GO:0005811+++GO:0032991+++GO:0014069+++GO:0030027+++GO:0101031+++GO:0005938+++GO:0016021+++GO:0005856+++GO:0005634+++GO:0033596+++GO:0030426+++GO:0005737+++GO:0005886+++GO:0042995+++GO:0005829+++GO:0043231+++GO:0016020	cellular_component	synapse part+++protein-containing complex+++supramolecular complex+++organelle+++cell part+++membrane part+++synapse+++membrane+++cell+++organelle part	coding	BestRefSeq	known	NC_000009.12	132891348	132944633	-	8616	1164	23	132944543-132944633,132935033-132935095,132928767-132928952,132927201-132927304,132925587-132925739,132923348-132923492,132921819-132921973,132921363-132921436,132912282-132912457,132911453-132911568,132911002-132911113,132910571-132910692,132907301-132907370,132906731-132906835,132905581-132906139,132904411-132904454,132903651-132903817,132902605-132902787,132901589-132901699,132900715-132900837…	91,63,186,104,153,145,155,74,176,116,112,122,70,105,559,44,167,183,111,123,188,162,5407	1.32945e+206	1.32945e+206	0.242	0.275	0.234	0.249	0	9.737	0.00339545	0.0322597	04140+++04150+++04151+++05231+++04072+++04218+++04211+++04152+++04910+++04714+++05163+++05165	H00896+++H00915+++H01251+++H01692+++H01691			GO:0005737+++GO:0101031+++GO:0014069+++GO:0048471+++GO:0005811+++GO:0033596+++GO:0043231+++GO:0030426+++GO:0005884+++GO:0042995+++GO:0032991+++GO:0016021+++GO:0030027+++GO:0005886+++GO:0005856+++GO:0016020+++GO:0005829+++GO:0005634+++GO:0005938	GO:0051087+++GO:0047485+++GO:0051879+++GO:0030544+++GO:0032794+++GO:0005515+++GO:0042030	GO:0006417+++GO:0010977+++GO:0055007+++GO:0042552+++GO:0051291+++GO:0032780+++GO:0051726+++GO:0046627+++GO:1903204+++GO:0050821+++GO:0021987+++GO:0021766+++GO:0034260+++GO:0002250+++GO:0046323+++GO:1901214+++GO:0008285+++GO:0008344+++GO:0051893+++GO:0017148+++GO:0043666+++GO:0007399+++GO:0016239+++GO:0006407+++GO:0090630+++GO:0032868+++GO:0051894+++GO:0050808+++GO:0045859+++GO:0090650+++GO:000182…
NM_000375.2	7390	NM_000375.2	NP_000366.1	ENST00000368797.8	K01719	UROS	mRNA	GO:0005739+++GO:0005829	cellular_component	organelle+++cell part+++cell	coding	BestRefSeq	known	NC_000010.11	125788578	125823268	-	1354	265	10	125823029-125823268,125816437-125816525,125816177-125816260,125815034-125815130,125812214-125812288,125807413-125807487,125798065-125798145,125796103-125796188,125794880-125794978,125788578-125789005	240,89,84,97,75,75,81,86,99,428	1.25823e+89	1.25823e+89	0.213	0.224	0.28	0.283	0	10.2667	7.19257e-09	5.39443e-07	00860+++01120+++01110+++01100	H01763+++H00201	M00121+++M00846	R03165	GO:0005829+++GO:0005739	GO:0016829+++GO:0048037+++GO:0004852	GO:0033014+++GO:0071243+++GO:0070541+++GO:0046677+++GO:0006780+++GO:0071418+++GO:0006779+++GO:0006782+++GO:0006783
NM_000381.3	4281	NM_000381.3	NP_000372.1	ENST00000317552.8	K08285	MID1	mRNA	GO:0005819+++GO:0005881+++GO:0016021+++GO:0015630+++GO:0005856+++GO:0005874+++GO:0005737+++GO:0005829+++GO:0016020+++GO:0005875	cellular_component	protein-containing complex+++supramolecular complex+++organelle+++cell part+++membrane part+++membrane+++cell+++organelle part	coding	BestRefSeq	known	NC_000023.11	10445310	10620634	-	6463	667	10	10620290-10620634,10566888-10567603,10523092-10523187,10495584-10495691,10482480-10482628,10474623-10474750,10469697-10469840,10459646-10459807,10454870-10455077,10445310-10449716	345,716,96,108,149,128,144,162,208,4407	1.06203e+79	1.06206e+79	0.284	0.286	0.22	0.21	0	10.3981	0.00219349	0.0228629	4120	H00583			GO:0005856+++GO:0005875+++GO:0005829+++GO:0016020+++GO:0005881+++GO:0005819+++GO:0015630+++GO:0005874+++GO:0016021+++GO:0005737	GO:0008017+++GO:0016740+++GO:0031625+++GO:0008270+++GO:0051219+++GO:0042803+++GO:0046872+++GO:0042802+++GO:0005515+++GO:0046982	GO:0000226+++GO:0035372+++GO:0007026+++GO:0060333+++GO:0007389+++GO:0032874
NM_000389.4	1026	NM_000389.4	NP_000380.1	ENST00000244741.9	K06625	CDKN1A	mRNA	GO:0048471+++GO:0016604+++GO:0032991+++GO:0000307+++GO:0070557+++GO:0005730+++GO:0005634+++GO:0005737+++GO:0005829+++GO:0005654	cellular_component	protein-containing complex+++organelle+++cell part+++membrane-enclosed lumen+++cell+++organelle part	coding	BestRefSeq	known	NC_000006.12	36678679	36687339	+	2159	164	3	36678679-36678798,36684097-36684546,36685751-36687339	1204501589	3.66787e+23	3.66788e+23	0.238	0.189	0.297	0.276	0	3.54616	0.000418673	0.00580499	05214+++05202+++05203+++04068+++05216+++05205+++05220+++05161+++01522+++05163+++05223+++05226+++04115+++05222+++05215+++05218+++05217+++05167+++05206+++05200+++05211+++05160+++01524+++05212+++05219+++04928+++04934+++04921+++04151+++05210+++05224+++04066+++04012+++04218+++05213+++05166+++05225+++05165+++05169+++04630+++04110	H00030			GO:0016604+++GO:0005737+++GO:0005829+++GO:0005730+++GO:0070557+++GO:0005654+++GO:0000307+++GO:0032991+++GO:0048471+++GO:0005634	GO:0019901+++GO:0031625+++GO:0019912+++GO:0016301+++GO:0004860+++GO:0004693+++GO:0005515+++GO:0044877+++GO:0030332+++GO:0046872+++GO:0004861	GO:0019221+++GO:0051412+++GO:0071493+++GO:0043066+++GO:0030308+++GO:0031668+++GO:0051384+++GO:1905179+++GO:0071850+++GO:0090399+++GO:0007265+++GO:0007050+++GO:0046685+++GO:0031100+++GO:1904030+++GO:0007049+++GO:0010243+++GO:0000079+++GO:0000086+++GO:0048146+++GO:0042493+++GO:0071479+++GO:1904706+++GO:0008285+++GO:0006357+++GO:0034605+++GO:0050821+++GO:0045736+++GO:0097193+++GO:1904031+++GO:006057…
NM_000392.4	1244	NM_000392.4	NP_000383.1		K05666	ABCC2	mRNA	GO:0031526+++GO:0046581+++GO:0016324+++GO:0009986+++GO:0005886+++GO:0005887	cellular_component	cell part+++membrane part+++cell junction+++cell+++membrane	coding	BestRefSeq	known	NC_000010.11	99782598	99852192	+	5446	1545	32	99782598-99782877,99784608-99784781,99792234-99792359,99793551-99793685,99793892-99793999,99794413-99794468,99797097-99797331,99799207-99799370,99800386-99800563,99804019-99804273,99805382-99805447,99807384-99807521,99808083-99808229,99810134-99810218,99811536-99811602,99813018-99813144,99817308-99817484,99818790-99818957,99819089-99819269,99830307-99830433,99830716-99830851,99831611-99831830,998…	280,174,126,135,108,56,235,164,178,255,66,138,147,85,67,127,177,168,181,127,136,220,155,156,200,127,102,144,159,167,195,691	99782598,99784608,99792234,99793551,99793892,99794413,99797097,99799207,99800386,99804019,99805382,99807384,99808083,99810134,99811536,99813018,99817308,99818790,99819089,99830307,99830716,99831611,99831977,99834380,99836091,99841967,99843799,99844322,99845624,99846961,99850602,99851502	99782877,99784781,99792359,99793685,99793999,99794468,99797331,99799370,99800563,99804273,99805447,99807521,99808229,99810218,99811602,99813144,99817484,99818957,99819269,99830433,99830851,99831830,99832131,99834535,99836290,99842093,99843900,99844465,99845782,99847127,99850796,99852192	0.27	0.273	0.232	0.225	0	4.51424	4.82514e-07	1.57417e-05	01524+++01523+++02010+++04976	H02056+++H00208			GO:0009986+++GO:0005886+++GO:0031526+++GO:0046581+++GO:0005887+++GO:0016324	GO:0043225+++GO:0042626+++GO:0015127+++GO:0019904+++GO:0008514+++GO:0005524	GO:0071356+++GO:1901086+++GO:0070327+++GO:0046685+++GO:0043627+++GO:0071222+++GO:0033762+++GO:0006855+++GO:0071549+++GO:0015732+++GO:0015722+++GO:0032870+++GO:0009408+++GO:0055085+++GO:0071347+++GO:0030644+++GO:0007565+++GO:0015694+++GO:0071354+++GO:0006979+++GO:0031427
NM_000404.3	2720	NM_000404.3	NP_000395.2	ENST00000307363.9	K12309	GLB1	mRNA	GO:0048471+++GO:0005794+++GO:0070062+++GO:0005764+++GO:0035578+++GO:0005615+++GO:1904813+++GO:0043202+++GO:0005773+++GO:0005576+++GO:0005737+++GO:0043231	cellular_component	extracellular region part+++organelle+++cell part+++membrane-enclosed lumen+++extracellular region+++cell+++organelle part	coding	BestRefSeq	known	NC_000003.12	32996608	33097230	-	2616	677	16	33097011-33097230,33072544-33072713,33068820-33068970,33068230-33068290,33065463-33065557,33058089-33058269,33053491-33053549,33051883-33052004,33051758-33051798,33046120-33046232,33024251-33024325,33021566-33021655,33018448-33018561,33016709-33016840,33014056-33014310,32996608-32997344	220,170,151,61,95,181,59,122,41,113,75,90,114,132,255,737	3.3097e+127	3.30972e+127	0.247	0.237	0.256	0.26	0	10.8039	0.00150306	0.0167849	00600+++04142+++00511+++00052+++01100+++00531+++00604	H00276+++H00421+++H00123+++H00422+++H00426+++H00281	M00079	R06010+++R01678+++R03355+++R04633+++R07807	GO:0048471+++GO:0005773+++GO:0043202+++GO:0070062+++GO:0005737+++GO:0043231+++GO:0005794+++GO:0005576+++GO:0005615+++GO:0005764+++GO:1904813+++GO:0035578	GO:0004553+++GO:0004308+++GO:0042803+++GO:0016798+++GO:0005515+++GO:0016936+++GO:0004565+++GO:0016787	GO:0006027+++GO:0019388+++GO:0043312+++GO:0044262+++GO:0005975+++GO:0006687+++GO:0051413+++GO:0042340+++GO:0008152+++GO:1904016
NM_000405.4	2760	NM_000405.4	NP_000396.2	ENST00000357164.3	K12383	GM2A	mRNA	GO:0070062+++GO:0005764+++GO:0035578+++GO:0016324+++GO:0016323+++GO:0043202+++GO:0009898+++GO:0005576+++GO:0005737	cellular_component	extracellular region part+++organelle+++cell part+++membrane-enclosed lumen+++membrane part+++extracellular region+++membrane+++cell+++organelle part	coding	BestRefSeq	known	NC_000005.10	151253052	151270394	+	3690	193	4	151253052-151253297,151259755-151259916,151266731-151266913,151267296-151270394	2461621833099	1.51253e+35	1.51253e+35	0.273	0.248	0.25	0.229	0	2.21029	1.66153e-06	4.67246e-05	4142	H00426+++H00124			GO:0016324+++GO:0005737+++GO:0005764+++GO:0070062+++GO:0016323+++GO:0005576+++GO:0043202+++GO:0009898+++GO:0035578	GO:0005319+++GO:0004563+++GO:0032428+++GO:0016787+++GO:0016004+++GO:0030290+++GO:0008047	GO:0006687+++GO:0006629+++GO:0007611+++GO:0006689+++GO:0009313+++GO:0019915+++GO:0050877+++GO:0006665+++GO:0001573+++GO:0006869+++GO:0051345+++GO:0050885+++GO:0043312+++GO:0043085
NM_000428.2	4053	NM_000428.2	NP_000419.1	ENST00000261978.8	K08023	LTBP2	mRNA	GO:0070062+++GO:0062023+++GO:0005615+++GO:0005576+++GO:0005622+++GO:0031012	cellular_component	extracellular region part+++organelle+++cell part+++extracellular region+++cell	coding	BestRefSeq	known	NC_000014.9	74498183	74612331	-	8554	1821	36	74611451-74612331,74603635-74603705,74585854-74586118,74555503-74555693,74552892-74553062,74552187-74552393,74551064-74551350,74549863-74549965,74535926-74536000,74532426-74532548,74528958-74529122,74528483-74528698,74527347-74527366,74526075-74526114,74525124-74525225,74522790-74522918,74521911-74522039,74516822-74516941,74511245-74511364,74510091-74510213,74509734-74509859,74509238-74509363,745…	881,71,265,191,171,207,287,103,75,123,165,216,20,40,102,129,129,120,120,123,126,126,123,126,123,132,126,144,192,84,129,138,168,282,150,2847	74611451,74603635,74585854,74555503,74552892,74552187,74551064,74549863,74535926,74532426,74528958,74528483,74527347,74526075,74525124,74522790,74521911,74516822,74511245,74510091,74509734,74509238,74508830,74508604,74507973,74507179,74506698,74506048,74504983,74504778,74503926,74503469,74503219,74502653,74501441,74498183	74612331,74603705,74586118,74555693,74553062,74552393,74551350,74549965,74536000,74532548,74529122,74528698,74527366,74526114,74525225,74522918,74522039,74516941,74511364,74510213,74509859,74509363,74508952,74508729,74508095,74507310,74506823,74506191,74505174,74504861,74504054,74503606,74503386,74502934,74501590,74501029	0.204	0.224	0.295	0.277	0	11.3205	5.6049e-08	2.60638e-06		H01203+++H00557+++H00625+++H00904			GO:0031012+++GO:0005615+++GO:0005622+++GO:0070062+++GO:0005576+++GO:0062023	GO:0005201+++GO:0019838+++GO:0005509+++GO:0008201	GO:0009306+++GO:0006605+++GO:0007179+++GO:0097435
NM_000430.3	5048	NM_000430.3	NP_000421.1	ENST00000397195.9	K16794	PAFAH1B1	mRNA	GO:0048471+++GO:0000776+++GO:1904115+++GO:0070062+++GO:0031965+++GO:0031982+++GO:0005819+++GO:0005881+++GO:0005871+++GO:0030424+++GO:0005938+++GO:0043025+++GO:0015630+++GO:0000235+++GO:0005635+++GO:0031514+++GO:0032420+++GO:0090724+++GO:0005856+++GO:0005813+++GO:0005634+++GO:0005874+++GO:0005815+++GO:0030426+++GO:0031252+++GO:0005737+++GO:0005829+++GO:0043005+++GO:0016020+++GO:0005875	cellular_component	extracellular region part+++protein-containing complex+++supramolecular complex+++organelle+++cell part+++extracellular region+++membrane+++cell+++organelle part	coding	BestRefSeq	known	NC_000017.11	2593629	2685615	+	5614	410	11	2593629-2594006,2638099-2638320,2665372-2665456,2666016-2666090,2666992-2667198,2670163-2670331,2672655-2672757,2674060-2674288,2676505-2676606,2680164-2680320,2681729-2685615	378,222,85,75,207,169,103,229,102,157,3887	2.59363e+76	2.59401e+76	0.3	0.278	0.195	0.227	0	1.98539	0.00239329	0.0245332	01100+++00565	H00268		R04452	GO:0005819+++GO:0030424+++GO:0043005+++GO:0031982+++GO:0005829+++GO:0005737+++GO:0005635+++GO:0005938+++GO:0048471+++GO:0005856+++GO:0090724+++GO:0016020+++GO:0005875+++GO:0015630+++GO:0070062+++GO:0005881+++GO:0005815+++GO:0005874+++GO:0031252+++GO:0030426+++GO:0005871+++GO:0043025+++GO:1904115+++GO:0031965+++GO:0005634+++GO:0031514+++GO:0032420+++GO:0005813+++GO:0000235+++GO:0000776	GO:0045505+++GO:0044877+++GO:0042803+++GO:0008201+++GO:0043274+++GO:0008017+++GO:0005515+++GO:0070840+++GO:0051010+++GO:0034452+++GO:0051219+++GO:0004623	GO:0001675+++GO:0007049+++GO:0016477+++GO:0000132+++GO:0007399+++GO:0043087+++GO:0007405+++GO:0046329+++GO:0007097+++GO:0007420+++GO:0070507+++GO:0019226+++GO:0051661+++GO:0021766+++GO:0048854+++GO:0006629+++GO:0042249+++GO:0001667+++GO:0046469+++GO:0051301+++GO:0001961+++GO:0060117+++GO:0047496+++GO:2000574+++GO:0051081+++GO:0010389+++GO:0061003+++GO:0007017+++GO:0010977+++GO:0021819+++GO:000727…
NM_000431.3	4598	NM_000431.3	NP_000422.1	ENST00000228510.7	K00869	MVK	mRNA	GO:0005777+++GO:0005737+++GO:0005829	cellular_component	organelle+++cell part+++cell	coding	BestRefSeq	known	NC_000012.12	109573695	109597270	+	2077	396	11	109573695-109573873,109574809-109574900,109575998-109576145,109579802-109579946,109581395-109581550,109586022-109586125,109586754-109586799,109590771-109590861,109591241-109591357,109595028-109595181,109596426-109597270	179,92,148,145,156,104,46,91,117,154,845	1.09574e+98	1.09574e+98	0.201	0.19	0.304	0.304	0	11.1165	5.17372e-15	3.68443e-12	01100+++01110+++01130+++04146+++00900	H01933+++H00206	M00849+++M00095	R02245	GO:0005829+++GO:0005777+++GO:0005737	GO:0004496+++GO:0000287+++GO:0016301+++GO:0005515+++GO:0000166+++GO:0046872+++GO:0016740+++GO:0042802+++GO:0005524	GO:0008203+++GO:0006694+++GO:0008299+++GO:0008202+++GO:0016310+++GO:0019287+++GO:0006629+++GO:0016126+++GO:0045540+++GO:0050728+++GO:0006695
NM_000440.2	5145	NM_000440.2	NP_000431.2	ENST00000255266.9	K08718	PDE6A	mRNA	GO:0097381+++GO:0005886+++GO:0016020	cellular_component	organelle+++cell part+++membrane part+++cell+++membrane+++organelle part	coding	BestRefSeq	known	NC_000005.10	149857956	149944793	-	5642	860	22	149944200-149944793,149934566-149934718,149933930-149934019,149931028-149931168,149921635-149921709,149914943-149915007,149907312-149907378,149903648-149903695,149899375-149899524,149898363-149898506,149896711-149896776,149896356-149896502,149895183-149895290,149886265-149886374,149884780-149884867,149884479-149884579,149883429-149883536,149868095-149868158,149867725-149867799,149866170-149866253…	594,153,90,141,75,65,67,48,150,144,66,147,108,110,88,101,108,64,75,84,148,3016	1.49944e+197	1.49945e+197	0.256	0.28	0.238	0.226	0	-2.35843	0.000303519	0.00439241	04744+++00230	H00527		R01234	GO:0005886+++GO:0016020+++GO:0097381	GO:0046872+++GO:0004114+++GO:0016787+++GO:0047555+++GO:0008081	GO:0051480+++GO:0060041+++GO:0022400+++GO:0007186+++GO:0007165+++GO:0016056+++GO:0007601+++GO:0050896
NM_000441.1	5172	NM_000441.1	NP_000432.1	ENST00000265715.7	K14702	SLC26A4	mRNA	GO:0070062+++GO:0016324+++GO:0016021+++GO:0031526+++GO:0005886+++GO:0016020	cellular_component	extracellular region part+++organelle+++cell part+++membrane part+++extracellular region+++cell+++membrane	coding	BestRefSeq	known	NC_000007.14	107660635	107717809	+	4930	780	21	107660635-107660855,107661639-107661805,107663296-107663435,107672138-107672248,107674164-107674348,107674945-107675109,107683202-107683354,107683455-107683537,107689053-107689200,107690124-107690237,107694403-107694480,107694621-107694716,107695933-107696039,107698042-107698111,107700083-107700175,107701101-107701196,107701827-107702057,107704331-107704385,107710054-107710199,107712539-107712622…	221,167,140,111,185,165,153,83,148,114,78,96,107,70,93,96,231,55,146,84,2387	1.07661e+188	1.07661e+188	0.296	0.295	0.19	0.219	0	-2.74888	0.000306585	0.00443079	4918	H00251+++H00605			GO:0016324+++GO:0070062+++GO:0016021+++GO:0005886+++GO:0016020+++GO:0031526	GO:0015301+++GO:0008271+++GO:0015116+++GO:0015108+++GO:0015111+++GO:0019531+++GO:0015106	GO:0098656+++GO:0019532+++GO:0006885+++GO:0008272+++GO:1902358+++GO:1902476+++GO:0015701+++GO:0015705+++GO:0032880+++GO:0007605+++GO:0042391+++GO:0006811+++GO:0015698+++GO:0055085
NM_000447.2	5664	NM_000447.2	NP_000438.2	ENST00000366783.7	K04522	PSEN2	mRNA	GO:0048471+++GO:0030018+++GO:0000776+++GO:0005794+++GO:0032991+++GO:0016324+++GO:0005887+++GO:0005637+++GO:0005938+++GO:0043025+++GO:0016021+++GO:0005783+++GO:0000139+++GO:0005813+++GO:0005634+++GO:0099056+++GO:0005886+++GO:0016020+++GO:0005789	cellular_component	synapse part+++supramolecular complex+++protein-containing complex+++organelle+++cell part+++membrane part+++synapse+++cell+++membrane+++organelle part	coding	BestRefSeq	known	NC_000001.11	226870572	226896103	+	2298	448	13	226870572-226870649,226871262-226871404,226875365-226875550,226881888-226882048,226883705-226883919,226885538-226885679,226888091-226888158,226888829-226889049,226890035-226890133,226891278-226891361,226891743-226891844,226894007-226894125,226895424-226896103	78,143,186,161,215,142,68,221,99,84,102,119,680	2.26871e+116	2.26871e+116	0.231	0.214	0.264	0.292	0	8.88968	8.06778e-07	2.45131e-05	05010+++04722+++04330	H00294+++H00056	M00682		GO:0005794+++GO:0005637+++GO:0030018+++GO:0005938+++GO:0005886+++GO:0048471+++GO:0005887+++GO:0016020+++GO:0005789+++GO:0032991+++GO:0005813+++GO:0005634+++GO:0000139+++GO:0043025+++GO:0005783+++GO:0016324+++GO:0016021+++GO:0000776+++GO:0099056	GO:0005515+++GO:0042500+++GO:0004190+++GO:0004175+++GO:0016787+++GO:0008233	GO:0006509+++GO:0007220+++GO:0006816+++GO:0043085+++GO:0050435+++GO:0035333+++GO:0035556+++GO:0007219+++GO:0001666+++GO:0016485+++GO:0042987+++GO:0006508
NM_000455.4	6794	NM_000455.4	NP_000446.1	ENST00000326873.11	K07298	STK11	mRNA	GO:0070062+++GO:0005739+++GO:0005634+++GO:0005737+++GO:0005829+++GO:0005654+++GO:0016020	cellular_component	extracellular region part+++organelle+++cell part+++membrane-enclosed lumen+++extracellular region+++membrane+++cell+++organelle part	coding	BestRefSeq	known	NC_000019.10	1205799	1228435	+	3276	433	10	1205799-1207203,1218417-1218500,1219324-1219413,1220373-1220505,1220581-1220717,1221213-1221340,1221949-1222006,1222985-1223172,1226454-1226663,1227593-1228435	1405,84,90,133,137,128,58,188,210,843	1.2058e+69	1.2072e+69	0.16	0.169	0.32	0.351	0	4.65406	0.000951305	0.0115066	04920+++04068+++04150+++04140+++04211+++04530+++04152+++04151	H00019+++H00666			GO:0005737+++GO:0005634+++GO:0070062+++GO:0005829+++GO:0005739+++GO:0005654+++GO:0016020	GO:0004672+++GO:0030275+++GO:0000287+++GO:0005524+++GO:0004674+++GO:0005515+++GO:0046872+++GO:0002039+++GO:0016740+++GO:0000166+++GO:0030295+++GO:0016301	GO:0048814+++GO:0050852+++GO:0072332+++GO:0045059+++GO:0071493+++GO:0051645+++GO:0120163+++GO:0030511+++GO:0010212+++GO:0007049+++GO:0051896+++GO:0050772+++GO:0043276+++GO:0042593+++GO:1901796+++GO:0006914+++GO:0060770+++GO:0001944+++GO:0030308+++GO:0097484+++GO:0016310+++GO:0030111+++GO:0008285+++GO:0060070+++GO:0030154+++GO:1900182+++GO:0006915+++GO:0046777+++GO:0007050+++GO:0007409+++GO:009009…
NM_000456.2	6821	NM_000456.2	NP_000447.2	ENST00000394115.6	K00387	SUOX	mRNA	GO:0005739+++GO:0005759+++GO:0005758	cellular_component	organelle+++cell part+++membrane-enclosed lumen+++cell+++organelle part	coding	BestRefSeq	known	NC_000012.12	55997259	56005525	+	2462	545	6	55997259-55997339,55997615-55997723,55999333-55999458,56002212-56002271,56002543-56002720,56003618-56005525	81,109,126,60,178,1908	5.59973e+47	5.59973e+47	0.236	0.225	0.277	0.263	0	6.90918	0.000491088	0.00663554	00920+++01120+++01100	H01237		R00533	GO:0005739+++GO:0005759+++GO:0005758	GO:0008482+++GO:0016491+++GO:0043546+++GO:0005515+++GO:0046872+++GO:0030151+++GO:0020037	GO:0070221+++GO:0042128+++GO:0055114+++GO:0006790
NM_000466.2	5189	NM_000466.2	NP_000457.1	ENST00000248633.8	K13338	PEX1	mRNA	GO:0070062+++GO:0005777+++GO:0005778+++GO:0005737+++GO:0005829	cellular_component	extracellular region part+++organelle+++cell part+++extracellular region+++membrane+++cell+++organelle part	coding	BestRefSeq	known	NC_000007.14	92487023	92528531	-	4382	1283	24	92528307-92528531,92522102-92522245,92518995-92519078,92518141-92518255,92517276-92518042,92513848-92513967,92511580-92511703,92510944-92511047,92509329-92509411,92506994-92507126,92506248-92506344,92504732-92504902,92503041-92503195,92501890-92502079,92501507-92501673,92499704-92499838,92496713-92496777,92494487-92494629,92494293-92494396,92492953-92493129,92491272-92491502,92489714-92489911,924…	225,144,84,115,767,120,124,104,83,133,97,171,155,190,167,135,65,143,104,177,231,198,131,519	9.25283e+191	9.25285e+191	0.279	0.304	0.198	0.218	0	9.21021	2.73853e-06	7.24348e-05	4146	H00204+++H00205+++H01342+++H00177			GO:0005778+++GO:0070062+++GO:0005777+++GO:0005829+++GO:0005737	GO:0044877+++GO:0005524+++GO:0008022+++GO:0042623	GO:0007031+++GO:0006625+++GO:0060152+++GO:0016558
NM_000479.4	268	NM_000479.4	NP_000470.2	ENST00000221496.4	K04665	AMH	mRNA	GO:0005615+++GO:0005576	cellular_component	extracellular region part+++extracellular region	coding	BestRefSeq	known	NC_000019.10	2249279	2252073	+	1853	560	5	2249279-2249744,2250337-2250479,2250652-2250760,2250849-2251008,2251099-2252073	466143109160975	2.24928e+34	2.24974e+34	0.142	0.13	0.386	0.342	0	-1.56009	0.00224697	0.0233099	04390+++04024+++04350+++04060	H00609	M00679		GO:0005615+++GO:0005576	GO:0005160+++GO:0005102+++GO:0005179+++GO:0008083	GO:0008406+++GO:0042493+++GO:0007530+++GO:0001880+++GO:0001655+++GO:0030509+++GO:2000355+++GO:0007267+++GO:0010628+++GO:0007548+++GO:0001546+++GO:0010469+++GO:0030154+++GO:0007568+++GO:0014070+++GO:0007506+++GO:0051092
NM_000484.3	351	NM_000484.3	NP_000475.1	ENST00000346798.7	K04520	APP	mRNA	GO:0048471+++GO:0031093+++GO:0005796+++GO:0005794+++GO:1990812+++GO:0070381+++GO:0070062+++GO:0005764+++GO:0005739+++GO:0035253+++GO:0045202+++GO:0045121+++GO:0034364+++GO:0032991+++GO:0097449+++GO:0044297+++GO:0005769+++GO:1990777+++GO:1990761+++GO:0043204+++GO:0005905+++GO:0005798+++GO:0034362+++GO:0034363+++GO:0005887+++GO:0097060+++GO:0031232+++GO:0030424+++GO:0005615+++GO:0043235+++GO:004878…	cellular_component	synapse part+++extracellular region part+++protein-containing complex+++organelle+++cell part+++membrane part+++membrane-enclosed lumen+++synapse+++extracellular region+++cell junction+++membrane+++cell+++organelle part	coding	BestRefSeq	known	NC_000021.9	25880550	26170820	-	3633	770	18	26170564-26170820,26111979-26112146,26089943-26090072,26053236-26053348,26051000-26051193,26021840-26022042,26000015-26000182,25997360-25997416,25982344-25982477,25975954-25976028,25975070-25975228,25955627-25955755,25954590-25954689,25911741-25911962,25905024-25905077,25897573-25897673,25891722-25891868,25880550-25881771	257,168,130,113,194,203,168,57,134,75,159,129,100,222,54,101,147,1222	2.61706e+143	2.61708e+143	0.241	0.27	0.228	0.261	0	13.3394	2.16257e-10	3.01691e-08	04726+++05010	H01185+++H00056			GO:0048786+++GO:1990777+++GO:0031232+++GO:0055037+++GO:0005905+++GO:0005798+++GO:0009986+++GO:0032991+++GO:0042995+++GO:0045177+++GO:0098793+++GO:0005829+++GO:0031904+++GO:0005796+++GO:0106003+++GO:0005788+++GO:0005576+++GO:0097060+++GO:0044304+++GO:0051233+++GO:0097449+++GO:0005887+++GO:0031410+++GO:0070381+++GO:0032590+++GO:0016021+++GO:0048471+++GO:0035253+++GO:0005769+++GO:0005737+++GO:001602…	GO:0046983+++GO:0004867+++GO:0042056+++GO:0008201+++GO:0005178+++GO:0016504+++GO:0097645+++GO:0070851+++GO:0046982+++GO:0005102+++GO:0051425+++GO:0005158+++GO:0003677+++GO:0030549+++GO:0034185+++GO:0030414+++GO:0005515+++GO:0043395+++GO:0019899+++GO:0042802+++GO:0005109+++GO:1904399+++GO:0042803+++GO:0050750+++GO:0046914+++GO:0051087+++GO:0046872+++GO:0046875+++GO:0030546+++GO:0033130	GO:0071874+++GO:1901216+++GO:0008306+++GO:0008542+++GO:0050730+++GO:0071320+++GO:0007268+++GO:0042157+++GO:0009987+++GO:0045666+++GO:0007612+++GO:0010996+++GO:0061903+++GO:0050918+++GO:1902003+++GO:2000310+++GO:1905906+++GO:0048669+++GO:0030198+++GO:0050808+++GO:0051563+++GO:1903223+++GO:1901224+++GO:0007613+++GO:0030900+++GO:0043525+++GO:0043410+++GO:0044267+++GO:0007176+++GO:0010629+++GO:007037…
NM_000489.4	546	NM_000489.4	NP_000480.3		K10779	ATRX	mRNA	GO:1990707+++GO:0016604+++GO:0031618+++GO:0005720+++GO:0016605+++GO:0031933+++GO:0000784+++GO:0005721+++GO:0005634+++GO:0005654+++GO:0000780	cellular_component	organelle+++cell part+++membrane-enclosed lumen+++cell+++organelle part	coding	BestRefSeq	known	NC_000023.11	77504878	77786269	-	11220	2492	35	77785982-77786269,77717131-77717243,77698574-77698629,77697583-77697635,77696577-77696704,77693824-77693937,77688818-77688927,77684939-77685006,77681520-77684593,77676226-77676298,77664645-77664778,77663382-77663558,77656560-77656653,77654098-77654200,77652114-77652353,77635915-77636056,77634594-77634703,77633566-77633712,77633207-77633384,77620395-77620532,77618806-77618981,77616613-77616730,776…	288,113,56,53,128,114,110,68,3074,73,134,177,94,103,240,142,110,147,178,138,176,118,131,89,170,154,107,109,178,195,150,126,96,129,3752	77785982,77717131,77698574,77697583,77696577,77693824,77688818,77684939,77681520,77676226,77664645,77663382,77656560,77654098,77652114,77635915,77634594,77633566,77633207,77620395,77618806,77616613,77600434,77599732,77599411,77593696,77589834,77574250,77558669,77557451,77523252,77522263,77521403,77520788,77504878	77786269,77717243,77698629,77697635,77696704,77693937,77688927,77685006,77684593,77676298,77664778,77663558,77656653,77654200,77652353,77636056,77634703,77633712,77633384,77620532,77618981,77616730,77600564,77599820,77599580,77593849,77589940,77574358,77558846,77557645,77523401,77522388,77521498,77520916,77508629	0.281	0.35	0.161	0.208	0	8.68726	8.06072e-09	5.95005e-07		H00607+++H00228+++H00480+++H01752+++H00045			GO:0000780+++GO:0016605+++GO:0016604+++GO:0005654+++GO:0031618+++GO:0000784+++GO:0005634+++GO:0005720+++GO:1990707+++GO:0005721+++GO:0031933	GO:0015616+++GO:0004386+++GO:0070087+++GO:0003678+++GO:0000981+++GO:0003677+++GO:0005524+++GO:0003682+++GO:0046872+++GO:0042393+++GO:0035064	GO:0007283+++GO:1901581+++GO:0006281+++GO:0035128+++GO:0032206+++GO:0035264+++GO:0072711+++GO:0006310+++GO:0006351+++GO:0006334+++GO:1901582+++GO:0031297+++GO:0006355+++GO:0072520+++GO:0030330+++GO:0006306+++GO:0006336+++GO:0010571+++GO:0000212+++GO:0070198+++GO:0006338+++GO:0070192+++GO:1904908+++GO:0030900+++GO:1900112+++GO:0045944+++GO:0060009
NM_000511.5	2524	NM_000511.5	NP_000502.4	ENST00000425340.2	K00718	FUT2	mRNA	GO:0005794+++GO:0070062+++GO:0032580+++GO:0016021+++GO:0016020	cellular_component	extracellular region part+++organelle+++cell part+++membrane part+++extracellular region+++membrane+++cell+++organelle part	coding	BestRefSeq	known	NC_000019.10	48695971	48705934	+	3099	343	2	48695971-48696089,48702955-48705934	1192980	4869597148702950	4869608948705930	0.237	0.239	0.27	0.254	0	-4.8839	0.00112193	0.0131761	01100+++00601+++00603			R06090+++R06027+++R06041+++R06086+++R06035+++R05968+++R06024+++R06089+++R06031+++R06085+++R06156+++R06170	GO:0005794+++GO:0016020+++GO:0016021+++GO:0070062+++GO:0032580	GO:0016740+++GO:0008107+++GO:0008417+++GO:0016757	GO:0006486+++GO:0005975+++GO:0036065+++GO:0042355
NM_000512.4	2588	NM_000512.4	NP_000503.1	ENST00000268695.9	K01132	GALNS	mRNA	GO:0070062+++GO:0005764+++GO:0035578+++GO:0043202+++GO:0005576	cellular_component	extracellular region part+++organelle+++cell part+++membrane-enclosed lumen+++extracellular region+++cell+++organelle part	coding	BestRefSeq	known	NC_000016.10	88813734	88856966	-	2363	522	14	88856758-88856966,88842706-88842829,88841897-88841971,88840992-88841094,88837622-88837765,88836201-88836267,88835725-88835849,88835213-88835352,88831998-88832101,88826702-88826838,88824767-88824869,88822589-88822710,88818007-88818124,88813734-88814525	209,124,75,103,144,67,125,140,104,137,103,122,118,792	8.88568e+111	8.8857e+111	0.197	0.207	0.315	0.282	0	4.5813	0.00107102	0.0126938	04142+++01100+++00531	H00421+++H00123	M00079+++M00077	R07806	GO:0005576+++GO:0070062+++GO:0005764+++GO:0035578+++GO:0043202	GO:0008484+++GO:0016787+++GO:0046872+++GO:0043890+++GO:0003824+++GO:0003943	GO:0043312+++GO:0042340
NM_000516.5	2778	NM_000516.5	NP_000507.1	ENST00000371085.7	K04632	GNAS	mRNA	GO:0048471+++GO:0001726+++GO:0070062+++GO:0016324+++GO:0030133+++GO:0031224+++GO:0005576+++GO:0005634+++GO:0032588+++GO:0031410+++GO:0030425+++GO:0005737+++GO:0005886+++GO:0042995+++GO:0005834+++GO:0005829+++GO:0016020	cellular_component	extracellular region part+++protein-containing complex+++organelle+++cell part+++membrane part+++extracellular region+++membrane+++cell+++organelle part	coding	BestRefSeq	known	NC_000020.11	58891303	58911196	+	1976	394	13	58891303-58891865,58895612-58895684,58898941-58898985,58903531-58903585,58903672-58903791,58905383-58905480,58909162-58909216,58909350-58909423,58909521-58909579,58909684-58909804,58909951-58910081,58910334-58910401,58910683-58911196	563,73,45,55,120,98,55,74,59,121,131,68,514	5.88913e+103	5.88919e+103	0.178	0.243	0.307	0.271	0	1.9901	0.00564982	0.0476608	04927+++04922+++04928+++05032+++05146+++04261+++05142+++04728+++04024+++04726+++05031+++01522+++04970+++04921+++04540+++04961+++04730+++04714+++04962+++04923+++04913+++04924+++04911+++04918+++05165+++04270+++05030+++04926+++04611+++05414+++04934+++05200+++04713+++04915+++04971+++04020+++04972+++04925+++04750+++04724+++05163+++04015+++04916+++05034+++04976+++04072+++05110+++04912	H00501+++H01102+++H00441+++H00244+++H01431+++H01483	M00695		GO:0030425+++GO:0005737+++GO:0016020+++GO:0005886+++GO:0031410+++GO:0031224+++GO:0070062+++GO:0005829+++GO:0048471+++GO:0032588+++GO:0030133+++GO:0005634+++GO:0001726+++GO:0005576+++GO:0016324+++GO:0005834+++GO:0042995	GO:0031698+++GO:0000166+++GO:0046872+++GO:0005515+++GO:0019001+++GO:0031852+++GO:0003674+++GO:0005525+++GO:0051430+++GO:0035255+++GO:0031748+++GO:0010856+++GO:0001664+++GO:0031683+++GO:0003924+++GO:0005159	GO:0035116+++GO:0071870+++GO:0071377+++GO:0006112+++GO:0006306+++GO:0045669+++GO:0043547+++GO:0048589+++GO:0001958+++GO:0007189+++GO:0007608+++GO:0007188+++GO:0051216+++GO:0043085+++GO:0070527+++GO:0043588+++GO:0007191+++GO:0040032+++GO:0007165+++GO:0050796+++GO:0007190+++GO:0071514+++GO:0071107+++GO:0040015+++GO:0050890+++GO:0001501+++GO:0045672+++GO:0007565+++GO:0042493+++GO:0035264+++GO:000930…
NM_000546.5	7157	NM_000546.5	NP_000537.3	ENST00000269305.8	K04451	TP53	mRNA	GO:0005669+++GO:0005739+++GO:0016604+++GO:0000790+++GO:0032991+++GO:0016605+++GO:0016021+++GO:0005783+++GO:0005759+++GO:0016363+++GO:0005730+++GO:0005634+++GO:0005667+++GO:0005737+++GO:0005622+++GO:0005829+++GO:0005654+++GO:0016020	cellular_component	protein-containing complex+++organelle+++cell part+++membrane part+++membrane-enclosed lumen+++membrane+++cell+++organelle part	coding	BestRefSeq	known	NC_000017.11	7668402	7687550	-	2591	393	11	7687377-7687550,7676521-7676622,7676382-7676403,7675994-7676272,7675053-7675236,7674859-7674971,7674181-7674290,7673701-7673837,7673535-7673608,7670609-7670715,7668402-7669690	174,102,22,279,184,113,110,137,74,107,1289	7.68738e+76	7.68755e+76	0.256	0.21	0.284	0.25	0	3.27917	5.1183e-05	0.000937353	05205+++05230+++04115+++05014+++05224+++05215+++05213+++05161+++01522+++05167+++04919+++05200+++05220+++05165+++05206+++05163+++05169+++05162+++05216+++05222+++05226+++05219+++05418+++05212+++05203+++04722+++05202+++05166+++05225+++04218+++05016+++04110+++04310+++05217+++04216+++04151+++01524+++04211+++04071+++04210+++05160+++04137+++05168+++05210+++05214+++04010+++05218+++05223	H00042+++H01463+++H00033+++H01470+++H00014+++H00019+++H00016+++H00041+++H01007+++H00046+++H00044+++H01559+++H00005+++H00022+++H00008+++H00027+++H00006+++H00013+++H00048+++H00020+++H00025+++H00032+++H00018+++H00036+++H00017+++H00881+++H00038+++H01481+++H00026+++H00004+++H00039+++H01557+++H01555+++H00009+++H00055+++H00047+++H00031+++H00015+++H00028+++H00010+++H00040+++H00029+++H01554+++H01667+++H01…			GO:0005739+++GO:0005783+++GO:0005622+++GO:0005759+++GO:0005667+++GO:0016605+++GO:0005730+++GO:0016021+++GO:0005829+++GO:0016604+++GO:0005669+++GO:0000790+++GO:0005634+++GO:0005654+++GO:0032991+++GO:0016020+++GO:0016363+++GO:0005737	GO:0047485+++GO:0042826+++GO:0019899+++GO:0035035+++GO:0001085+++GO:0097718+++GO:0031625+++GO:0008134+++GO:0044212+++GO:0046872+++GO:0005507+++GO:0042802+++GO:0000978+++GO:0003682+++GO:0002039+++GO:0008270+++GO:0051721+++GO:0000981+++GO:0003700+++GO:0046982+++GO:0002020+++GO:0003677+++GO:0019901+++GO:0043621+++GO:0000980+++GO:0001228+++GO:0019903+++GO:0051087+++GO:0005524+++GO:0003730+++GO:000104…	GO:0006914+++GO:0070245+++GO:0043066+++GO:0071158+++GO:0045944+++GO:0000122+++GO:1902895+++GO:0010332+++GO:0035690+++GO:0045899+++GO:1902749+++GO:0030308+++GO:0016579+++GO:1990440+++GO:0006983+++GO:0000733+++GO:0090200+++GO:0042981+++GO:0007275+++GO:0006355+++GO:0016032+++GO:0090399+++GO:0006915+++GO:0006974+++GO:0006977+++GO:0097252+++GO:0072717+++GO:0071456+++GO:0006978+++GO:0065003+++GO:000834…
NM_000554.5	1406	NM_000554.5	NP_000545.1	ENST00000221996.11	K09337	CRX	mRNA	GO:0005634	cellular_component	organelle+++cell part+++cell	coding	BestRefSeq	known	NC_000019.10	47821840	47843330	+	4469	299	4	47821840-47822010,47834409-47834543,47836243-47836394,47839320-47843330	1711351524011	4.78218e+31	4.7822e+31	0.241	0.228	0.263	0.267	0	-2.73028	6.03064e-06	0.00014444		H00837+++H00481			GO:0005634	GO:0035257+++GO:0003677+++GO:0043565+++GO:0005515+++GO:0001228+++GO:0000978+++GO:0043522+++GO:0000981+++GO:0003700	GO:0007601+++GO:0050896+++GO:0009887+++GO:0045944+++GO:0007275+++GO:0006355+++GO:0007623+++GO:0046534+++GO:0030154+++GO:0007399
NM_000565.3	3570	NM_000565.3	NP_000556.1	ENST00000368485.7	K05055	IL6R	mRNA	GO:0043514+++GO:0070110+++GO:0016324+++GO:0016323+++GO:0005615+++GO:0043235+++GO:0016021+++GO:0070743+++GO:0005576+++GO:0009897+++GO:0005886+++GO:0005896+++GO:0016020	cellular_component	extracellular region part+++protein-containing complex+++cell part+++membrane part+++extracellular region+++cell+++membrane	coding	BestRefSeq	known	NC_000001.11	154405193	154469450	+	5914	468	10	154405193-154405714,154429196-154429444,154430483-154430606,154434519-154434700,154434990-154435156,154435969-154436110,154448125-154448171,154449911-154449980,154454488-154454581,154465134-154469450	522,249,124,182,167,142,47,70,94,4317	1.54405e+89	1.54406e+89	0.244	0.239	0.25	0.268	0	8.38323	7.70701e-08	3.36619e-06	04659+++04630+++05200+++04066+++05163+++01521+++04151+++04932+++04060+++04640				GO:0043235+++GO:0016021+++GO:0005886+++GO:0016323+++GO:0043514+++GO:0016020+++GO:0070743+++GO:0009897+++GO:0005615+++GO:0070110+++GO:0005896+++GO:0016324+++GO:0005576	GO:0019955+++GO:0005515+++GO:0019981+++GO:0019899+++GO:0005138+++GO:0008083+++GO:0042803+++GO:0004897+++GO:0005143+++GO:0042164+++GO:0004896+++GO:0045519+++GO:0070119+++GO:0004915	GO:0002384+++GO:0032717+++GO:0031018+++GO:0042531+++GO:0051092+++GO:0006953+++GO:0019221+++GO:0032966+++GO:0010536+++GO:0050671+++GO:0032729+++GO:0051135+++GO:0045669+++GO:0050731+++GO:0097191+++GO:0070120+++GO:0070102+++GO:0002690+++GO:0002827+++GO:0043410+++GO:0002548+++GO:0032816+++GO:0032722+++GO:0042104+++GO:0048661+++GO:0034097+++GO:0010469+++GO:0008284+++GO:0050829+++GO:0050830+++GO:000244…
NM_000572.2	3586	NM_000572.2	NP_000563.1		K05443	IL10	mRNA	GO:0005615+++GO:0005576	cellular_component	extracellular region part+++extracellular region	coding	BestRefSeq	known	NC_000001.11	206767603	206772494	-	1629	178	5	206772271-206772494,206771356-206771415,206770907-206771059,206769829-206769894,206767603-206768728	224,60,153,66,1126	2.06772e+44	2.06772e+44	0.269	0.277	0.231	0.222	0	-3.30481	0.000767688	0.00964934	04068+++05310+++05321+++05133+++05320+++05146+++04660+++04672+++05322+++05169+++05143+++05152+++05144+++04625+++05145+++04630+++05150+++04060+++05330+++05140+++05142	H01227+++H00083+++H01476+++H01468+++H01359+++H01466+++H00084			GO:0005615+++GO:0005576	GO:0005125+++GO:0005141+++GO:0008083	GO:0045893+++GO:0043032+++GO:0042130+++GO:0034115+++GO:0045930+++GO:0001938+++GO:0060670+++GO:1903208+++GO:1903672+++GO:0043066+++GO:0050715+++GO:0032692+++GO:0030595+++GO:0010468+++GO:0002875+++GO:0060302+++GO:0007568+++GO:0002237+++GO:1904706+++GO:0034465+++GO:0032868+++GO:0032701+++GO:0002904+++GO:0045347+++GO:0050807+++GO:0032715+++GO:0014823+++GO:0050728+++GO:0045019+++GO:0032689+++GO:190405…
NM_000582.2	6696	NM_000582.2	NP_000573.1	ENST00000237623.11	K06250	SPP1	mRNA	GO:0048471+++GO:0005794+++GO:0070062+++GO:0005615+++GO:0005788+++GO:0005576+++GO:0042995	cellular_component	extracellular region part+++organelle+++cell part+++membrane-enclosed lumen+++extracellular region+++cell+++organelle part	coding	BestRefSeq	known	NC_000004.12	87975650	87983411	+	1583	300	6	87975650-87975800,87976882-87976949,87977059-87977097,87980046-87980126,87981475-87981798,87982492-87983411	151,68,39,81,324,920	8.79757e+47	8.79758e+47	0.279	0.304	0.203	0.214	0	1.72221	0.000225904	0.00339468	04151+++04512+++04371+++04620+++05165+++04510				GO:0005615+++GO:0070062+++GO:0048471+++GO:0005576+++GO:0005794+++GO:0042995+++GO:0005788	GO:0050840+++GO:0005125	GO:0045780+++GO:2000866+++GO:0071394+++GO:0006710+++GO:0007566+++GO:0031214+++GO:0001649+++GO:0043687+++GO:0045893+++GO:0007155+++GO:0048685+++GO:0048545+++GO:0033280+++GO:0046697+++GO:0030198+++GO:0044267+++GO:0006954
NM_000593.5	6890	NM_000593.5	NP_000584.2	ENST00000354258.4	K05653	TAP1	mRNA	GO:0030176+++GO:0042825+++GO:0030670+++GO:0016021+++GO:0005783+++GO:0005815+++GO:0033116+++GO:0016020+++GO:0005789	cellular_component	protein-containing complex+++organelle+++cell part+++membrane part+++membrane+++cell+++organelle part	coding	BestRefSeq	known	NC_000006.12	32845209	32853971	-	2952	808	11	32853039-32853971,32852388-32852502,32852109-32852239,32850944-32851149,32850320-32850517,32848990-32849118,32848652-32848840,32847919-32848092,32847513-32847675,32847068-32847204,32845209-32845785	9.33115e+32	3.2853e+87	3.2854e+87	0.224	0.201	0.284	0.291	0	4.28911	7.10603e-06	0.000166935	05163+++04145+++02010+++05340+++04612+++05168	H00093+++H00984			GO:0042825+++GO:0005815+++GO:0005783+++GO:0030670+++GO:0030176+++GO:0033116+++GO:0005789+++GO:0016020+++GO:0016021	GO:0046978+++GO:0015433+++GO:1904680+++GO:0023029+++GO:0005524+++GO:0043531+++GO:0042605+++GO:0046979+++GO:0042288+++GO:0042803	GO:0006952+++GO:0002250+++GO:0046967+++GO:1990668+++GO:0015833+++GO:0016032+++GO:0002474+++GO:0015031+++GO:0002479+++GO:0019885
NM_000614.3	1270	NM_000614.3	NP_000605.1	ENST00000361987.5	K05420	CNTF	mRNA	GO:0030424+++GO:0005615+++GO:0005576+++GO:0005737	cellular_component	extracellular region part+++cell part+++extracellular region+++cell	coding	BestRefSeq	known	NC_000011.10	58622673	58625733	+	1894	200	2	58622673-58622866,58624034-58625733	1941700	5862267358624030	5862286658625730	0.286	0.272	0.215	0.227	0	5.63721	0.00185133	0.0199165	04060+++04630				GO:0005615+++GO:0005737+++GO:0005576+++GO:0030424	GO:0005138+++GO:0008083+++GO:0005127+++GO:0005125+++GO:0005515+++GO:0044877	GO:0048143+++GO:0048680+++GO:0048666+++GO:0019221+++GO:0007399+++GO:0007275+++GO:0070120+++GO:0007165+++GO:0046668+++GO:0046533+++GO:0043524+++GO:0048644+++GO:0010469+++GO:0030154+++GO:0042531+++GO:0010628+++GO:0008284
NM_000629.2	3454	NM_000629.2	NP_000620.2	ENST00000270139.7	K05130	IFNAR1	mRNA	GO:0005764+++GO:0005770+++GO:0005887+++GO:0005768+++GO:0016021+++GO:0005886+++GO:0016020	cellular_component	organelle+++cell part+++membrane part+++membrane+++cell	coding	BestRefSeq	known	NC_000021.9	33324909	33359823	+	6095	557	11	33324909-33325131,33335524-33335647,33340999-33341174,33343268-33343422,33343535-33343676,33345246-33345360,33349091-33349290,33349389-33349543,33352758-33352908,33353638-33353783,33355316-33359823	2.23124e+33	3.33249e+87	3.33251e+87	0.282	0.295	0.206	0.217	0	2.88434	0.000162151	0.00254778	04060+++05168+++04650+++04630+++05200+++05162+++04621+++05165+++04620+++04380+++05160+++05167+++04151+++05164+++05161+++04217				GO:0005768+++GO:0016020+++GO:0005887+++GO:0005764+++GO:0005770+++GO:0005886+++GO:0016021	GO:0004905+++GO:0005515+++GO:0004904+++GO:0019962	GO:0032496+++GO:0009615+++GO:0060337+++GO:0019221+++GO:0035457+++GO:0007259
NM_000638.3	7448	NM_000638.3	NP_000629.3	ENST00000226218.8	K06251	VTN	mRNA	GO:0005604+++GO:0005796+++GO:0070062+++GO:0072562+++GO:0062023+++GO:0005615+++GO:0048237+++GO:0005783+++GO:0071062+++GO:0005576+++GO:0005737+++GO:0043231+++GO:0031012	cellular_component	extracellular region part+++protein-containing complex+++organelle+++cell part+++membrane part+++membrane-enclosed lumen+++extracellular region+++membrane+++cell+++organelle part	coding	BestRefSeq	known	NC_000017.11	28367277	28370352	-	1678	478	8	28370140-28370352,28369927-28370046,28369507-28369851,28369289-28369428,28368872-28369028,28368521-28368673,28367715-28368059,28367277-28367481	2.1312e+23	2.83701e+63	2.83704e+63	0.195	0.214	0.316	0.275	0	-2.62576	1.8208e-07	6.59249e-06	04510+++05205+++04151+++04610+++04512+++05165				GO:0043231+++GO:0005796+++GO:0005783+++GO:0071062+++GO:0072562+++GO:0005576+++GO:0005737+++GO:0031012+++GO:0048237+++GO:0005604+++GO:0070062+++GO:0062023+++GO:0005615	GO:0008201+++GO:0030247+++GO:0005178+++GO:0005044+++GO:0042802+++GO:0005201+++GO:0050840+++GO:0005515+++GO:0005518	GO:0050731+++GO:0010811+++GO:0006898+++GO:0090303+++GO:0014911+++GO:0016477+++GO:0097421+++GO:0051258+++GO:0048260+++GO:0010951+++GO:0030949+++GO:0006955+++GO:0008283+++GO:0032092+++GO:0030195+++GO:0030449+++GO:0007160+++GO:0007155+++GO:0030198+++GO:0035987+++GO:0048709+++GO:0061302+++GO:0033627
NM_000660.6	7040	NM_000660.6	NP_000651.3	ENST00000221930.5	K13375	TGFB1	mRNA	GO:0031093+++GO:0005796+++GO:0072562+++GO:0062023+++GO:0030424+++GO:0005615+++GO:0043025+++GO:0030141+++GO:0005902+++GO:0005576+++GO:0005634+++GO:0009986+++GO:0005737+++GO:0005886+++GO:0031012	cellular_component	extracellular region part+++organelle+++cell part+++membrane-enclosed lumen+++extracellular region+++membrane+++cell+++organelle part	coding	BestRefSeq	known	NC_000019.10	41330323	41353883	-	2741	390	7	41352690-41353883,41348295-41348455,41344747-41344864,41342170-41342247,41341883-41342030,41332128-41332281,41330323-41331210	1194,161,118,78,148,154,888	4.13527e+55	4.13539e+55	0.175	0.192	0.342	0.291	0	1.1462	0.00147708	0.0165565	05200+++05142+++05166+++04932+++04380+++05161+++05212+++04110+++05226+++05321+++05144+++05145+++04010+++04060+++05152+++05414+++04350+++05211+++04068+++05410+++04218+++04659+++05220+++05146+++05210+++04933+++04672+++04926+++05323+++05225+++04390+++05205+++05140	H01593+++H00083+++H00084+++H00434	M00680		GO:0030141+++GO:0031093+++GO:0072562+++GO:0062023+++GO:0005634+++GO:0009986+++GO:0005576+++GO:0005886+++GO:0030424+++GO:0031012+++GO:0005737+++GO:0005796+++GO:0005902+++GO:0043025+++GO:0005615	GO:0005515+++GO:0042803+++GO:0034714+++GO:0042802+++GO:0034713+++GO:0005160+++GO:0043539+++GO:0005114+++GO:0047485+++GO:0003823+++GO:0046982+++GO:0008083+++GO:0005125+++GO:0019899	GO:0009749+++GO:0070723+++GO:0048565+++GO:1901666+++GO:0006915+++GO:0014003+++GO:0035902+++GO:0060389+++GO:0042130+++GO:0071407+++GO:0002248+++GO:0007050+++GO:0070374+++GO:1903799+++GO:0001933+++GO:0032667+++GO:0030308+++GO:0055010+++GO:0050921+++GO:0048468+++GO:0014070+++GO:0031100+++GO:1990314+++GO:0002576+++GO:0050679+++GO:0050680+++GO:0051280+++GO:1902074+++GO:0007565+++GO:0001934+++GO:005189…
NM_000666.2	95	NM_000666.2	NP_000657.1	ENST00000636358.1	K14677	ACY1	mRNA	GO:0070062+++GO:0005737+++GO:0005829	cellular_component	extracellular region part+++organelle+++cell part+++extracellular region+++cell	coding	BestRefSeq	known	NC_000003.12	51983284	51989202	+	1678	408	15	51983284-51983589,51984047-51984158,51985207-51985271,51985361-51985465,51985852-51985946,51986255-51986331,51986415-51986504,51986605-51986661,51986988-51987061,51987147-51987196,51987309-51987453,51987556-51987624,51988524-51988603,51988766-51988826,51988911-51989202	306,112,65,105,95,77,90,57,74,50,145,69,80,61,292	5.19833e+119	5.19836e+119	0.19	0.198	0.306	0.306	0	7.05785	4.6341e-06	0.00011455	01130+++01110+++01230+++01100+++01210+++00220	H01146	M00028	R00669+++R10553	GO:0005829+++GO:0070062+++GO:0005737	GO:0016787+++GO:0042802+++GO:0046872+++GO:0008237+++GO:0005515+++GO:0004046	GO:0006508+++GO:0006805+++GO:0006520
NM_000671.4	128	NM_000671.4	NP_000662.3	ENST00000296412.12	K00121	ADH5	mRNA	GO:0070062+++GO:0005739+++GO:0005737+++GO:0005829	cellular_component	extracellular region part+++organelle+++cell part+++extracellular region+++cell	coding	BestRefSeq	known	NC_000004.12	99070978	99088788	-	2652	374	9	99088689-99088788,99085115-99085216,99081975-99082116,99081365-99081452,99076704-99076923,99076292-99076552,99074914-99075049,99072573-99072711,99070978-99072441	100,102,142,88,220,261,136,139,1464	9.90887e+71	9.90888e+71	0.316	0.27	0.195	0.22	0	1.38289	0.00428827	0.0387499	05204+++01100+++00626+++00350+++00071+++00680+++00830+++00625+++01220+++01200+++01110+++01130+++00982+++00980+++00010+++01120			R05233++++R06983++++R08281++++R00623++++R07105+++R02124++++R04880++++R08310++++R00754++++R06927++++R08306++++R06917++++R05234	GO:0005829+++GO:0005739+++GO:0005737+++GO:0070062	GO:0009055+++GO:0046872+++GO:0018467+++GO:0005504+++GO:0016491+++GO:0051903+++GO:0042803+++GO:0008270+++GO:0004022	GO:0003016+++GO:0022900+++GO:0051409+++GO:0045777+++GO:0032496+++GO:0055114+++GO:0006069+++GO:0018119+++GO:0001523+++GO:0051775+++GO:0046294
NM_000674.2	134	NM_000674.2	NP_000665.1		K04265	ADORA1	mRNA	GO:0044305+++GO:0014069+++GO:0016323+++GO:0005887+++GO:0048786+++GO:0043025+++GO:0005783+++GO:0043197+++GO:0030673+++GO:0043195+++GO:0099056+++GO:0005886+++GO:0099055	cellular_component	synapse part+++organelle+++cell part+++membrane part+++synapse+++membrane+++cell	coding	BestRefSeq	known	NC_000001.11	203127708	203167405	+	2919	326	4	203127708-203127928,203128278-203128432,203128785-203129182,203165261-203167405	2211553982145	2.03128e+35	2.03128e+35	0.209	0.17	0.3	0.321	0	7.28502	1.92317e-06	5.31038e-05	05032+++04022+++04024+++04923+++04924+++04080+++04071				GO:0030673+++GO:0005783+++GO:0043197+++GO:0099055+++GO:0044305+++GO:0005886+++GO:0005887+++GO:0043025+++GO:0099056+++GO:0016323+++GO:0014069+++GO:0048786+++GO:0043195	GO:0031683+++GO:0031072+++GO:0001883+++GO:0001609+++GO:0032795+++GO:0001664+++GO:0046982+++GO:0099582	GO:1900272+++GO:0055089+++GO:0032900+++GO:0000186+++GO:0070328+++GO:0043268+++GO:0050890+++GO:0050996+++GO:0035814+++GO:0008285+++GO:0051967+++GO:0051930+++GO:0045741+++GO:0097190+++GO:0086004+++GO:0035307+++GO:1901216+++GO:0002793+++GO:0016042+++GO:0060079+++GO:0006909+++GO:0097756+++GO:0014050+++GO:0003093+++GO:0006954+++GO:0050965+++GO:0006612+++GO:0043066+++GO:0070256+++GO:0002686+++GO:003224…
NM_000684.2	153	NM_000684.2	NP_000675.1	ENST00000369295.3	K04141	ADRB1	mRNA	GO:0098685+++GO:0005769+++GO:0005887+++GO:0099061+++GO:0005768+++GO:0016021+++GO:0005886+++GO:0016020	cellular_component	synapse part+++organelle+++cell part+++membrane part+++synapse+++membrane+++cell+++organelle part	coding	BestRefSeq	known	NC_000010.11	114044047	114046908	+	2862	477	1	114044047-114046908	2862	114044047	114046908	0.231	0.194	0.297	0.278	0	3.46586	0.000795118	0.0099108	04080+++04923+++05414+++04261+++04970+++04540+++04024+++04020+++04924+++04022				GO:0005886+++GO:0005887+++GO:0005769+++GO:0099061+++GO:0016021+++GO:0005768+++GO:0098685+++GO:0016020	GO:0004930+++GO:0004939+++GO:0005515+++GO:0046982+++GO:0004935+++GO:0030165+++GO:0099579+++GO:0005088+++GO:0051379+++GO:0031694+++GO:0004940+++GO:0051380	GO:0007190+++GO:0031649+++GO:0060078+++GO:0001997+++GO:0007189+++GO:0002025+++GO:0009409+++GO:0002024+++GO:0045823+++GO:0007188+++GO:0040015+++GO:0050873+++GO:0120162+++GO:0043950+++GO:0042596+++GO:0043547+++GO:0001996+++GO:0071880+++GO:0007165+++GO:0007186
NM_000687.3	191	NM_000687.3	NP_000678.1	ENST00000217426.6	K01251	AHCY	mRNA	GO:0070062+++GO:0042470+++GO:0005634+++GO:0005737+++GO:0005829+++GO:0043005	cellular_component	extracellular region part+++organelle+++cell part+++extracellular region+++cell	coding	BestRefSeq	known	NC_000020.11	34280265	34303511	-	2309	432	10	34303243-34303511,34295395-34295585,34294081-34294156,34292358-34292507,34291419-34291531,34290731-34290938,34290551-34290638,34290332-34290449,34285440-34285634,34280265-34281165	269,191,76,150,113,208,88,118,195,901	3.43032e+79	3.43035e+79	0.217	0.225	0.274	0.283	0	13.6576	1.35206e-17	2.46586e-14	01100+++00270	H00184	M00035	R00192+++R04936	GO:0005829+++GO:0005737+++GO:0005634+++GO:0043005+++GO:0042470+++GO:0070062	GO:0051287+++GO:0004013+++GO:0005515+++GO:0016787+++GO:0030554+++GO:0042802	GO:0032259+++GO:0000096+++GO:0001666+++GO:0006730+++GO:0002439+++GO:0042745+++GO:0019510+++GO:0007584
NM_000688.5	211	NM_000688.5	NP_000679.1	ENST00000484952.5	K00643	ALAS1	mRNA	GO:0005739+++GO:0005759+++GO:0005829+++GO:0005654	cellular_component	organelle+++cell part+++membrane-enclosed lumen+++cell+++organelle part	coding	BestRefSeq	known	NC_000003.12	52198083	52214327	+	2452	640	12	52198083-52198255,52198672-52198848,52199210-52199440,52202507-52202734,52203863-52204012,52204693-52204915,52205839-52206023,52206572-52206751,52208083-52208247,52211283-52211551,52212258-52212420,52214020-52214327	1.73177e+35	5.21981e+95	5.21983e+95	0.231	0.25	0.262	0.257	0	8.02233	8.88898e-05	0.00151683	00860+++01100+++01110+++00260	H01763		R00830	GO:0005654+++GO:0005829+++GO:0005739+++GO:0005759	GO:0016740+++GO:0030170+++GO:0003824+++GO:0003870+++GO:0042802+++GO:0005515+++GO:0016746	GO:0006782+++GO:0009058+++GO:0019216+++GO:0033014+++GO:0007005+++GO:0006783+++GO:0006778
NM_000690.3	217	NM_000690.3	NP_000681.2	ENST00000261733.6	K00128	ALDH2	mRNA	GO:0070062+++GO:0005739+++GO:0005759	cellular_component	extracellular region part+++organelle+++cell part+++membrane-enclosed lumen+++extracellular region+++cell+++organelle part	coding	BestRefSeq	known	NC_000012.12	111766887	111809985	+	2060	517	13	111766887-111767096,111781918-111782022,111783158-111783298,111785267-111785346,111789823-111789934,111790434-111790562,111791306-111791419,111792061-111792163,111792598-111792782,111798078-111798242,111799906-111800063,111803859-111803973,111809543-111809985	210,105,141,80,112,129,114,103,185,165,158,115,443	1.11767e+116	1.11767e+116	0.218	0.231	0.263	0.288	0	2.41191	3.10417e-10	4.1449e-08	00410+++00981+++00280+++00340+++00310+++00380+++00330+++00010+++00561+++00620+++01130+++00903+++00625+++01120+++01100+++00071+++00053+++01110	H00162+++H01071+++H01611	M00135	R02549++++R02957++++R01986++++R03283++++R00710++++R05050++++R05238++++R04065++++R04506++++R05286++++R01752++++R04903+++R00631++++R02940++++R08146++++R00904++++R06366++++R02678++++R03869++++R05237++++R00264	GO:0005759+++GO:0070062+++GO:0005739	GO:0043878+++GO:0009055+++GO:0004030+++GO:0016620+++GO:0004029+++GO:0051287+++GO:0016491	GO:0005975+++GO:0022900+++GO:0006066+++GO:0006069+++GO:0055114+++GO:0006068
NM_000691.4	218	NM_000691.4	NP_000682.3	ENST00000225740.10	K00129	ALDH3A1	mRNA	GO:0005615+++GO:0016021+++GO:0005783+++GO:0005737+++GO:0005886+++GO:0005829	cellular_component	extracellular region part+++organelle+++cell part+++membrane part+++extracellular region+++membrane+++cell	coding	BestRefSeq	known	NC_000017.11	19737984	19748433	-	1779	453	11	19748259-19748433,19744968-19745134,19743232-19743463,19742545-19742630,19742004-19742212,19741093-19741210,19740336-19740477,19739508-19739674,19738996-19739095,19738323-19738453,19737984-19738235	175,167,232,86,209,118,142,167,100,131,252	1.97483e+87	1.97484e+87	0.184	0.22	0.306	0.29	0	1.21188	0.000753498	0.00950933	00340+++00980+++01100+++00982+++00010+++00350+++01120+++05204+++00360+++00410+++01110	H01027		R03302++++R08283++++R04888++++R04892++++R02695++++R02537++++R07104++++R04882++++R03300++++R04889++++R04891++++R02536++++R08282++++R00904++++R04996++++R08307++++R02697++++R00711++++R04883	GO:0005886+++GO:0005783+++GO:0005737+++GO:0005615+++GO:0016021+++GO:0005829	GO:0016491+++GO:0004030+++GO:0004028+++GO:0016620+++GO:0018479+++GO:0005515+++GO:0008106+++GO:0004029	GO:0006805+++GO:0055114+++GO:0006081
NM_000694.3	221	NM_000694.3	NP_000685.1	ENST00000342456.10	K00129	ALDH3B1	mRNA	GO:0070062+++GO:0030667+++GO:0031982+++GO:0035579+++GO:0005737+++GO:0005886+++GO:0005829+++GO:0016020	cellular_component	extracellular region part+++organelle+++cell part+++extracellular region+++membrane+++cell+++organelle part	coding	BestRefSeq	known	NC_000011.10	68010305	68029282	+	2839	468	10	68010305-68010392,68015297-68015459,68018527-68018637,68018773-68018893,68019170-68019255,68019715-68019796,68021485-68021871,68022595-68022761,68026009-68026108,68027749-68029282	88,163,111,121,86,82,387,167,100,1534	6.80103e+79	6.80104e+79	0.194	0.201	0.313	0.292	0	5.91196	1.24099e-05	0.000271887	01100+++00340+++00350+++00982+++01120+++01110+++00980+++00410+++00010+++00360+++05204	H01027		R08282++++R04883++++R08307++++R04996++++R04889++++R08283++++R02695++++R04888++++R04892++++R03302++++R00904++++R02537++++R02697++++R04882++++R00711++++R07104++++R04891++++R02536++++R03300	GO:0030667+++GO:0005737+++GO:0005886+++GO:0070062+++GO:0031982+++GO:0005829+++GO:0016020+++GO:0035579	GO:0004030+++GO:0016491+++GO:0016620+++GO:0005515+++GO:0004028+++GO:0004029	GO:0006081+++GO:0006066+++GO:0030148+++GO:0046185+++GO:0006068+++GO:0034599+++GO:0043312+++GO:0006629+++GO:0055114
NM_000696.3	223	NM_000696.3	NP_000687.3	ENST00000354775.4	K00149	ALDH9A1	mRNA	GO:0070062+++GO:0005737+++GO:0005829	cellular_component	extracellular region part+++organelle+++cell part+++extracellular region+++cell	coding	BestRefSeq	known	NC_000001.11	165662212	165698663	-	2500	518	11	165698378-165698663,165695252-165695397,165682981-165683110,165682107-165682241,165680487-165680683,165679442-165679582,165669262-165669450,165668926-165669013,165667309-165667450,165665018-165665130,165662212-165663144	286,146,130,135,197,141,189,88,142,113,933	1.65698e+98	1.65699e+98	0.273	0.26	0.226	0.241	0	1.82415	0.000678579	0.00872583	00053+++00340+++01110+++00620+++01130+++00330+++00561+++01100+++00280+++00310+++00380+++00071+++00010+++01120+++00410		M00135	R03283++++R04903+++R02549++++R00710++++R00904++++R03869++++R00631++++R01752++++R02957++++R02678++++R05050++++R02940++++R04506++++R04065++++R01986	GO:0005737+++GO:0005829+++GO:0070062	GO:0004028+++GO:0019145+++GO:0043878+++GO:0016620+++GO:0016491+++GO:0004029+++GO:0047105+++GO:0033737	GO:0045329+++GO:0006081+++GO:0042445+++GO:0042136+++GO:0055114
NM_000700.2	301	NM_000700.2	NP_000691.1	ENST00000257497.10	K17091	ANXA1	mRNA	GO:0070062+++GO:0005884+++GO:0019898+++GO:0031982+++GO:0042383+++GO:0062023+++GO:0005925+++GO:0042629+++GO:0032991+++GO:0016324+++GO:0005769+++GO:0030659+++GO:0016323+++GO:0097060+++GO:0031232+++GO:0005615+++GO:0005929+++GO:0005768+++GO:0031514+++GO:0005576+++GO:0031966+++GO:0005634+++GO:0001891+++GO:0009986+++GO:0031901+++GO:0010008+++GO:0031410+++GO:0005737+++GO:0016328+++GO:0005886+++GO:004299…	cellular_component	synapse part+++extracellular region part+++protein-containing complex+++supramolecular complex+++organelle+++cell part+++membrane-enclosed lumen+++membrane part+++synapse+++extracellular region+++cell junction+++cell+++membrane+++organelle part	coding	BestRefSeq	known	NC_000009.12	73151731	73170393	+	1535	346	13	73151731-73151924,73158522-73158601,73158695-73158803,73159329-73159423,73160263-73160376,73160803-73160893,73162782-73162861,73163476-73163532,73165116-73165209,73166097-73166192,73167497-73167555,73169032-73169154,73170051-73170393	194,80,109,95,114,91,80,57,94,96,59,123,343	7.31517e+103	7.31519e+103	0.264	0.327	0.199	0.21	0	3.31036	1.23898e-06	3.62035e-05					GO:0001533+++GO:0030659+++GO:0062023+++GO:0042629+++GO:0031966+++GO:0016323+++GO:0097060+++GO:0031514+++GO:0005886+++GO:0005929+++GO:0031982+++GO:0005829+++GO:0031313+++GO:0070062+++GO:0001891+++GO:0042995+++GO:0010008+++GO:0005576+++GO:0042383+++GO:0016020+++GO:0009986+++GO:0031232+++GO:0016328+++GO:0005769+++GO:0031410+++GO:0005925+++GO:0005654+++GO:0005768+++GO:0005884+++GO:0019898+++GO:003190…	GO:0003727+++GO:0098641+++GO:0005198+++GO:0003697+++GO:0005102+++GO:1990814+++GO:0004859+++GO:0005543+++GO:0048306+++GO:0046872+++GO:0005544+++GO:0005509+++GO:0030674+++GO:0033676+++GO:0019834+++GO:0005515+++GO:0042803	GO:0042102+++GO:0071621+++GO:0035924+++GO:0001780+++GO:0033031+++GO:0007165+++GO:0006909+++GO:0045920+++GO:0043065+++GO:0090050+++GO:0031340+++GO:1900087+++GO:0018149+++GO:0042127+++GO:0050727+++GO:0002250+++GO:0044849+++GO:1900138+++GO:0050709+++GO:0046883+++GO:0030216+++GO:0032508+++GO:0002685+++GO:0014839+++GO:0050482+++GO:0032652+++GO:0010165+++GO:0031960+++GO:0007166+++GO:0071385+++GO:000718…
NM_000723.4	782	NM_000723.4	NP_000714.3	ENST00000394303.7	K04862	CACNB1	mRNA	GO:0042383+++GO:0005891+++GO:0005886+++GO:0016020	cellular_component	protein-containing complex+++cell part+++membrane part+++cell+++membrane	coding	BestRefSeq	known	NC_000017.11	39173456	39197703	-	3742	598	14	39197412-39197703,39194884-39194970,39191474-39191593,39187479-39187601,39186793-39186929,39186496-39186572,39185131-39185150,39184784-39184864,39184325-39184383,39184031-39184140,39183713-39183864,39177984-39178079,39177350-39177535,39173456-39175657	292,87,120,123,137,77,20,81,59,110,152,96,186,2202	3.91974e+111	3.91977e+111	0.198	0.201	0.316	0.285	0	-7.04846	0.000303165	0.004389	04921+++05414+++04260+++04261+++05412+++05410+++04010				GO:0005891+++GO:0005886+++GO:0016020+++GO:0042383	GO:0008331+++GO:0005262+++GO:0005245+++GO:0005515+++GO:0005244	GO:0006816+++GO:1902514+++GO:1904646+++GO:0006811+++GO:0007268+++GO:0007528+++GO:1901385+++GO:0034765+++GO:0070588
NM_000725.3	784	NM_000725.3	NP_000716.2	ENST00000301050.6	K04864	CACNB3	mRNA	GO:0016324+++GO:0005891+++GO:1990454+++GO:0005737+++GO:0005886+++GO:0005829+++GO:0016020	cellular_component	protein-containing complex+++cell part+++membrane part+++membrane+++cell	coding	BestRefSeq	known	NC_000012.12	48818471	48828943	+	2958	484	13	48818471-48818974,48823344-48823466,48823681-48823803,48824258-48824373,48824669-48824733,48824949-48824968,48825163-48825243,48825434-48825492,48825660-48825769,48826367-48826518,48826759-48826854,48826974-48827123,48827585-48828943	504,123,123,116,65,20,81,59,110,152,96,150,1359	4.88185e+103	4.8819e+103	0.186	0.197	0.327	0.29	0	20.589	1.38994e-07	5.29997e-06	04921+++04260+++05410+++05414+++04010+++05412+++04261				GO:0005891+++GO:0005886+++GO:1990454+++GO:0016020+++GO:0005829+++GO:0016324+++GO:0005737	GO:0019901+++GO:0005245+++GO:0005262+++GO:0005515+++GO:0005246+++GO:0005244+++GO:0008331	GO:0060402+++GO:0034765+++GO:0006816+++GO:1901386+++GO:1901387+++GO:0070588+++GO:0050966+++GO:0007268+++GO:2000463+++GO:0007528+++GO:0006811+++GO:0090650+++GO:1901385+++GO:1902630+++GO:1901843+++GO:0050852+++GO:0061577+++GO:0098903+++GO:0072659+++GO:0090314+++GO:0051899+++GO:1905788
NM_000754.3	1312	NM_000754.3	NP_000745.1	ENST00000361682.10	K00545	COMT	mRNA	GO:0070062+++GO:0044297+++GO:0030424+++GO:0016021+++GO:0043197+++GO:0045211+++GO:0030425+++GO:0005737+++GO:0005886+++GO:0005829+++GO:0043231+++GO:0016020	cellular_component	synapse part+++extracellular region part+++organelle+++cell part+++membrane part+++extracellular region+++synapse+++membrane+++cell	coding	BestRefSeq	known	NC_000022.11	19941740	19969975	+	2304	271	6	19941740-19941897,19961199-19961289,19962527-19962815,19963566-19963759,19964168-19964299,19968536-19969975	158,91,289,194,132,1440	1.99417e+47	1.99419e+47	0.197	0.21	0.312	0.281	0	1.67752	0.00488386	0.0427274	00350+++00140+++04728+++01100+++00965	H01450+++H00605		R03304+++R04764+++R04881+++R04301+++R04887+++R02534+++R02920+++R04762	GO:0030424+++GO:0043231+++GO:0005886+++GO:0030425+++GO:0045211+++GO:0005737+++GO:0016020+++GO:0044297+++GO:0043197+++GO:0005829+++GO:0070062+++GO:0016021	GO:0005515+++GO:0016740+++GO:0008171+++GO:0102084+++GO:0000287+++GO:0008168+++GO:0102938+++GO:0046872+++GO:0016206	GO:0042417+++GO:0050668+++GO:0042135+++GO:0014070+++GO:0042424+++GO:0006584+++GO:0032496+++GO:0042420+++GO:0007612+++GO:0048662+++GO:0016036+++GO:0045963+++GO:0051930+++GO:0007614+++GO:0042493+++GO:0035814+++GO:0048609+++GO:0007565+++GO:0008210+++GO:0048265+++GO:0032259+++GO:0032502+++GO:0043627
NM_000755.4	1384	NM_000755.4	NP_000746.2	ENST00000318080.6	K00624	CRAT	mRNA	GO:0005739+++GO:0005743+++GO:0005777+++GO:0005782+++GO:0005783+++GO:0005829+++GO:0016020	cellular_component	organelle+++cell part+++membrane-enclosed lumen+++membrane+++cell+++organelle part	coding	BestRefSeq	known	NC_000009.12	129094794	129110798	-	2773	626	14	129110483-129110798,129107814-129108077,129104188-129104306,129103013-129103066,129102400-129102565,129101883-129102057,129100511-129100689,129099866-129099966,129098531-129098650,129098249-129098371,129098013-129098148,129097250-129097312,129095998-129096135,129094794-129095612	316,264,119,54,166,175,179,101,120,123,136,63,138,819	1.2911e+125	1.29111e+125	0.182	0.197	0.337	0.285	0	9.34078	0.00468296	0.0414645	4146			R02396	GO:0005782+++GO:0016020+++GO:0005829+++GO:0005777+++GO:0005783+++GO:0005743+++GO:0005739	GO:0004092+++GO:0005102+++GO:0016746+++GO:0016740	GO:0033540+++GO:0006631+++GO:0006625+++GO:0006629+++GO:0019254
NM_000782.4	1591	NM_000782.4	NP_000773.2	ENST00000216862.7	K07436	CYP24A1	mRNA	GO:0005739+++GO:0005741+++GO:0005634+++GO:0005886+++GO:0005654	cellular_component	organelle+++cell part+++membrane-enclosed lumen+++membrane+++cell+++organelle part	coding	BestRefSeq	known	NC_000020.11	54153449	54173977	-	3266	514	12	54173322-54173977,54172909-54173099,54171577-54171670,54169592-54169688,54165742-54165833,54164452-54164563,54162717-54162862,54158957-54159123,54158086-54158164,54157388-54157585,54157169-54157289,54153449-54154761	656,191,94,97,92,112,146,167,79,198,121,1313	5.41733e+95	5.4174e+95	0.273	0.268	0.232	0.227	0	3.60009	2.22172e-06	6.0301e-05	00100+++04928+++05206+++01100	H01371		R09516+++R09515	GO:0005886+++GO:0005634+++GO:0005741+++GO:0005654+++GO:0005739	GO:0030342+++GO:0005506+++GO:0016491+++GO:0046872+++GO:0016705+++GO:0020037+++GO:0004497+++GO:0008403	GO:0042369+++GO:0006766+++GO:0070561+++GO:0033280+++GO:0001649+++GO:0042359+++GO:0055114
NM_000786.3	1595	NM_000786.3	NP_000777.1	ENST00000003100.12	K05917	CYP51A1	mRNA	GO:0031090+++GO:0016021+++GO:0005783+++GO:0005886+++GO:0043231+++GO:0016020+++GO:0005789	cellular_component	organelle+++cell part+++membrane part+++membrane+++cell+++organelle part	coding	BestRefSeq	known	NC_000007.14	92112149	92134526	-	3208	509	10	92134173-92134526,92131774-92131872,92128880-92129056,92127505-92127631,92126253-92126427,92123734-92123853,92123120-92123315,92118520-92118615,92117044-92117212,92112149-92113843	354,99,177,127,175,120,196,96,169,1695	9.21342e+79	9.21345e+79	0.299	0.286	0.192	0.224	0	5.59039	0.000194236	0.00297501	01110+++00100+++01130+++01100		M00101	R05640+++R05731	GO:0016020+++GO:0005783+++GO:0043231+++GO:0031090+++GO:0016021+++GO:0005789+++GO:0005886	GO:0020037+++GO:0016491+++GO:0046872+++GO:0005506+++GO:0004497+++GO:0008398+++GO:0016705	GO:0055114+++GO:0016125+++GO:0045540+++GO:0006694+++GO:0006695+++GO:0008202+++GO:0033488+++GO:0006629+++GO:0008203+++GO:0016126+++GO:0070988
NM_000788.2	1633	NM_000788.2	NP_000779.1	ENST00000286648.9	K00893	DCK	mRNA	GO:0005634+++GO:0005737+++GO:0005829	cellular_component	organelle+++cell part+++cell	coding	BestRefSeq	known	NC_000004.12	70993548	71030914	+	2607	260	7	70993548-70993926,70998067-70998182,71022367-71022560,71023559-71023706,71025816-71025931,71026665-71026755,71029352-71030914	379,116,194,148,116,91,1563	7.09935e+55	7.09939e+55	0.331	0.297	0.18	0.193	0	2.45894	0.00239284	0.0245332	00240+++00230+++01100			R01666+++R00185	GO:0005737+++GO:0005829+++GO:0005634	GO:0000166+++GO:0019206+++GO:0016740+++GO:0008144+++GO:0005524+++GO:0016301+++GO:0019136+++GO:0042803+++GO:0004137	GO:0043101+++GO:0009165+++GO:0009157+++GO:0016310+++GO:0043097+++GO:0006220+++GO:0006139
NM_000791.3	1719	NM_000791.3	NP_000782.1	ENST00000439211.6	K00287	DHFR	mRNA	GO:0005739+++GO:0005575+++GO:0005737+++GO:0005829	cellular_component	organelle+++cell part+++cell+++cellular_component	coding	BestRefSeq	known	NC_000005.10	80626226	80654981	-	3917	187	6	80654404-80654981,80654008-80654057,80649389-80649494,80637883-80638009,80633877-80633992,80626226-80629165	578,50,106,127,116,2940	8.06544e+47	8.0655e+47	0.25	0.302	0.205	0.243	0	1.65212	0.00464933	0.0412254	01523+++00670+++00790+++01100	H01197	M00126+++M00840	R00940++++R02235++++R11765++++R00937++++R02236++++R00936++++R00939	GO:0005575+++GO:0005739+++GO:0005829+++GO:0005737	GO:0003723+++GO:0008144+++GO:0005542+++GO:0004146+++GO:1990825+++GO:0033560+++GO:0005515+++GO:0070402+++GO:0051870+++GO:0050661+++GO:0000900+++GO:0016491+++GO:0003729	GO:0046653+++GO:0046452+++GO:2000121+++GO:0031103+++GO:0017148+++GO:0006730+++GO:0006729+++GO:0055114+++GO:0046655+++GO:0031427+++GO:0000083+++GO:0051000+++GO:0046654
NM_000797.3	1815	NM_000797.3	NP_000788.2	ENST00000176183.5	K04147	DRD4	mRNA	GO:0098978+++GO:0005887+++GO:0016021+++GO:0098794+++GO:0030425+++GO:0005886+++GO:0016020	cellular_component	synapse part+++cell part+++membrane part+++synapse+++cell+++membrane	coding	BestRefSeq	known	NC_000011.10	637305	640706	+	1363	419	4	637305-637589,639433-639545,639648-640306,640401-640706	285113659306	6.37306e+23	6.3759e+23	0.159	0.111	0.404	0.326	0	-2.3082	0.00017451	0.00271007	04728+++04080	H01895+++H01671+++H01450			GO:0016020+++GO:0005887+++GO:0098978+++GO:0016021+++GO:0030425+++GO:0005886+++GO:0098794	GO:0004993+++GO:0004952+++GO:0015459+++GO:0046872+++GO:0004930+++GO:0051379+++GO:0042802+++GO:0005515+++GO:0008144+++GO:0001591+++GO:0017124+++GO:0035240+++GO:0030594+++GO:0051380	GO:0099149+++GO:0048511+++GO:0034776+++GO:0050482+++GO:0001975+++GO:0001662+++GO:0051586+++GO:0007186+++GO:0007268+++GO:0007165+++GO:0032417+++GO:1901386+++GO:0050709+++GO:0006874+++GO:0007187+++GO:0098664+++GO:0042053+++GO:0060080+++GO:0007195+++GO:0042596+++GO:0042752+++GO:0035176+++GO:0007212+++GO:0008344+++GO:0048148+++GO:0033674+++GO:0000187+++GO:0042417+++GO:0048149
NM_000801.4	2280	NM_000801.4	NP_000792.1	ENST00000400137.8	K09568	FKBP1A	mRNA	GO:0030018+++GO:0033017+++GO:0014802+++GO:1990425+++GO:0016529+++GO:0098562+++GO:0016021+++GO:0031312+++GO:0005737+++GO:0005829+++GO:0016020	cellular_component	protein-containing complex+++supramolecular complex+++organelle+++cell part+++membrane part+++membrane+++cell+++organelle part	coding	BestRefSeq	known	NC_000020.11	1368977	1393172	-	1633	108	5	1392962-1393172,1392834-1392881,1375491-1375603,1372076-1372240,1368977-1370072	211,48,113,165,1096	1.39296e+34	1.39317e+34	0.294	0.216	0.254	0.236	0	2.40791	1.04767e-07	4.28696e-06					GO:0005829+++GO:0030018+++GO:0016021+++GO:0031312+++GO:0016020+++GO:0014802+++GO:0098562+++GO:1990425+++GO:0033017+++GO:0016529+++GO:0005737	GO:0016853+++GO:0005160+++GO:0034713+++GO:0005515+++GO:0005528+++GO:0046332+++GO:0005527+++GO:0048185+++GO:0044325+++GO:0019855+++GO:0003755	GO:0032880+++GO:0007183+++GO:0060314+++GO:0022417+++GO:0031398+++GO:0042110+++GO:0032092+++GO:0060315+++GO:0032925+++GO:0006458+++GO:0042026+++GO:0061077+++GO:0000413+++GO:0050776+++GO:0006457+++GO:0097435+++GO:0043123+++GO:1990000+++GO:0070588+++GO:0051280+++GO:1902991+++GO:0032515+++GO:0003007+++GO:0060347+++GO:0055010
NM_000810.3	2558	NM_000810.3	NP_000801.1	ENST00000335625.9	K05175	GABRA5	mRNA	GO:0099060+++GO:0045202+++GO:0044297+++GO:0005887+++GO:0043235+++GO:0016021+++GO:1902711+++GO:0032809+++GO:0098794+++GO:0099056+++GO:0045211+++GO:0030425+++GO:0032590+++GO:0005886+++GO:0098982+++GO:0034707+++GO:0005829+++GO:0005654+++GO:0030054+++GO:0099055+++GO:0043005+++GO:0016020	cellular_component	synapse part+++protein-containing complex+++organelle+++cell part+++membrane part+++membrane-enclosed lumen+++synapse+++cell junction+++membrane+++cell+++organelle part	coding	BestRefSeq	known	NC_000015.10	26866719	26949210	+	2898	462	11	26866719-26867111,26868729-26868793,26869175-26869334,26880846-26880967,26883166-26883233,26883337-26883557,26914803-26914885,26937185-26937328,26939925-26940077,26943215-26943426,26947934-26949210	393,65,160,122,68,221,83,144,153,212,1277	2.68667e+87	2.68671e+87	0.242	0.282	0.25	0.226	0	10.2558	4.29914e-12	1.13593e-09	04742+++05032+++04080+++05033+++04727+++04723	H01611+++H00606+++H00808			GO:0044297+++GO:0016021+++GO:0098794+++GO:0005886+++GO:0005654+++GO:0099056+++GO:0030054+++GO:0043005+++GO:0098982+++GO:0005829+++GO:0034707+++GO:0030425+++GO:0099060+++GO:0099055+++GO:0043235+++GO:0016020+++GO:0045202+++GO:0032809+++GO:0045211+++GO:0032590+++GO:0005887+++GO:1902711	GO:0038023+++GO:0004888+++GO:0005237+++GO:0008503+++GO:0005230+++GO:0005254+++GO:0050811+++GO:0004890+++GO:0005216+++GO:1904315+++GO:0005215+++GO:0022851	GO:0051932+++GO:0060078+++GO:0007268+++GO:0006821+++GO:0008306+++GO:0060119+++GO:0060384+++GO:0042391+++GO:0007420+++GO:0043524+++GO:0007165+++GO:0007214+++GO:0007605+++GO:0090102+++GO:0034220+++GO:0048666+++GO:0043523+++GO:0006811+++GO:0001662+++GO:1902476+++GO:0050877
NM_000814.5	2562	NM_000814.5	NP_000805.1	ENST00000311550.9	K05181	GABRB3	mRNA	GO:0045202+++GO:0030659+++GO:0005887+++GO:0016021+++GO:1902711+++GO:0045211+++GO:0031410+++GO:0005886+++GO:0098982+++GO:0034707+++GO:0030054+++GO:0043005+++GO:0016020	cellular_component	synapse part+++protein-containing complex+++organelle+++cell part+++membrane part+++synapse+++cell junction+++cell+++membrane+++organelle part	coding	BestRefSeq	known	NC_000015.10	26543546	26773076	-	5783	473	9	26772883-26773076,26772681-26772772,26772402-26772469,26621314-26621534,26583332-26583414,26580319-26580456,26567581-26567733,26560932-26561176,26543546-26548134	194,92,68,221,83,138,153,245,4589	2.67729e+71	2.67731e+71	0.295	0.286	0.211	0.208	0	10.3031	0.00233924	0.0240866	05033+++05032+++04726+++04723+++04080+++04727	H00808+++H01813+++H00606+++H02150			GO:0031410+++GO:0043005+++GO:0045202+++GO:0030054+++GO:0005886+++GO:0016020+++GO:0034707+++GO:0098982+++GO:0016021+++GO:0005887+++GO:0045211+++GO:1902711+++GO:0030659	GO:0005230+++GO:0004888+++GO:0005254+++GO:0042802+++GO:0005216+++GO:0004890+++GO:1904315+++GO:0022851	GO:0060119+++GO:0050877+++GO:0048666+++GO:0034220+++GO:0007605+++GO:1902476+++GO:0043524+++GO:0007165+++GO:0071420+++GO:0006821+++GO:0060021+++GO:0043523+++GO:0090102+++GO:1901215+++GO:0060384+++GO:0006811+++GO:0007214+++GO:0007268+++GO:0042391+++GO:0060080
NM_000819.4	2618	NM_000819.4	NP_000810.1	ENST00000381815.8	K11787	GART	mRNA	GO:0071141+++GO:0070062+++GO:0005739+++GO:0032991+++GO:0030424+++GO:0005637+++GO:0030141+++GO:0016021+++GO:0005759+++GO:0005576+++GO:0005634+++GO:0005667+++GO:0005737+++GO:0042995+++GO:0005622+++GO:0005829+++GO:0005654	cellular_component	extracellular region part+++protein-containing complex+++organelle+++cell part+++membrane part+++membrane-enclosed lumen+++extracellular region+++membrane+++cell+++organelle part	coding	BestRefSeq	known	NC_000021.9	33503931	33542158	-	3361	1010	22	33542065-33542158,33539171-33539356,33535225-33535320,33534579-33534753,33532345-33532456,33531489-33531557,33530759-33530884,33528850-33528937,33528519-33528604,33528167-33528335,33524769-33525000,33522188-33522282,33520906-33521015,33520364-33520562,33517357-33517608,33516989-33517141,33511252-33511458,33509783-33509920,33505974-33506104,33505561-33505702,33504412-33504527,33503931-33504315	94,186,96,175,112,69,126,88,86,169,232,95,110,199,252,153,207,138,131,142,116,385	3.35421e+175	3.35422e+175	0.255	0.279	0.213	0.253	0	1.71563	0.000753706	0.00951035	01523+++01130+++01100+++00670+++01110+++00230		M00048	R04325+++R04208+++R04326+++R04144	GO:0005737+++GO:0070062+++GO:0005637+++GO:0016021+++GO:0005576+++GO:0042995+++GO:0005634+++GO:0005622+++GO:0071141+++GO:0005667+++GO:0032991+++GO:0005739+++GO:0005654+++GO:0030424+++GO:0005829+++GO:0005759+++GO:0030141	GO:0043565+++GO:0004644+++GO:0016874+++GO:0000981+++GO:0070410+++GO:0016742+++GO:0004641+++GO:0003824+++GO:0046872+++GO:0030618+++GO:0017151+++GO:0016787+++GO:0000166+++GO:0042803+++GO:0016740+++GO:0042802+++GO:0000978+++GO:0046982+++GO:0004637+++GO:0004081+++GO:0004820+++GO:0019901+++GO:0005515+++GO:0005524+++GO:0001228+++GO:0046983+++GO:0070411+++GO:0003677+++GO:0004812+++GO:0003700+++GO:0070878	GO:0046654+++GO:0006468+++GO:0030901+++GO:0006189+++GO:0010033+++GO:0071773+++GO:0006418+++GO:0008285+++GO:0001657+++GO:0001710+++GO:0007276+++GO:0046084+++GO:0007179+++GO:0060038+++GO:0021987+++GO:0071407+++GO:0006357+++GO:0006954+++GO:0030509+++GO:0060348+++GO:0006412+++GO:0061036+++GO:0045669+++GO:1903672+++GO:0009113+++GO:0007183+++GO:0006426+++GO:0045944+++GO:1902895+++GO:0021549+++GO:000616…
NM_000821.6	2677	NM_000821.6	NP_000812.2	ENST00000233838.8	K10106	GGCX	mRNA	GO:0016021+++GO:0005783+++GO:0016020+++GO:0005789	cellular_component	organelle+++cell part+++membrane part+++membrane+++cell+++organelle part	coding	BestRefSeq	known	NC_000002.12	85544720	85561534	-	7597	758	15	85561386-85561534,85560815-85560985,85558917-85559075,85558440-85558605,85556182-85556260,85555484-85555590,85554143-85554306,85553232-85553497,85552939-85553070,85552416-85552567,85551812-85551981,85551480-85551610,85550925-85551072,85550555-85550750,85544720-85550126	149,171,159,166,79,107,164,266,132,152,170,131,148,196,5407	8.55614e+119	8.55615e+119	0.28	0.256	0.24	0.224	0	-8.73414	0.000198836	0.00303243	00130+++01110	H00560+++H00995+++H01205		R05144+++R09991	GO:0005783+++GO:0016020+++GO:0016021+++GO:0005789	GO:0016829+++GO:0008488	GO:0017187+++GO:0006464+++GO:0007596
NM_000859.2	3156	NM_000859.2	NP_000850.1	ENST00000287936.8	K00021	HMGCR	mRNA	GO:0016021+++GO:0005783+++GO:0005778+++GO:0043231+++GO:0016020+++GO:0005789	cellular_component	organelle+++cell part+++membrane part+++cell+++membrane+++organelle part	coding	BestRefSeq	known	NC_000005.10	75337168	75362101	+	4582	888	20	75337168-75337300,75342583-75342770,75343853-75343964,75344245-75344332,75345574-75345658,75347204-75347309,75350042-75350148,75350258-75350374,75350789-75350949,75351068-75351315,75351424-75351602,75354503-75354697,75355056-75355214,75355365-75355522,75356343-75356448,75358657-75358827,75359170-75359310,75359398-75359556,75359985-75360139,75360288-75362101	133,188,112,88,85,106,107,117,161,248,179,195,159,158,106,171,141,159,155,1814	7.53372e+159	7.53373e+159	0.3	0.286	0.189	0.225	0	10.8607	4.13085e-11	7.46098e-09	01100+++01110+++04976+++00900+++04152+++01130		M00849+++M00095	R02082	GO:0016020+++GO:0005783+++GO:0016021+++GO:0005789+++GO:0043231+++GO:0005778	GO:0070402+++GO:0051721+++GO:0042803+++GO:0042282+++GO:0050662+++GO:0016616+++GO:0050661+++GO:0005515+++GO:0016491+++GO:0004420	GO:0006694+++GO:0008203+++GO:0019216+++GO:0043066+++GO:0045445+++GO:0007584+++GO:0043407+++GO:0061179+++GO:0008299+++GO:0015936+++GO:0008284+++GO:0007568+++GO:0032874+++GO:0097756+++GO:0006629+++GO:0045471+++GO:0010664+++GO:0010666+++GO:0006695+++GO:0045540+++GO:0070374+++GO:0051262+++GO:0061045+++GO:0055114+++GO:0008202+++GO:0008542+++GO:0016126+++GO:0048643+++GO:0048661+++GO:0006743
NM_000860.5	3248	NM_000860.5	NP_000851.2	ENST00000296522.10	K00069	HPGD	mRNA	GO:0070062+++GO:0016323+++GO:0005615+++GO:0005737+++GO:0005829+++GO:0005654	cellular_component	extracellular region part+++organelle+++cell part+++membrane part+++membrane-enclosed lumen+++extracellular region+++membrane+++cell+++organelle part	coding	BestRefSeq	known	NC_000004.12	174490177	174522898	-	3027	266	7	174522359-174522898,174521944-174522067,174517971-174518077,174508696-174508792,174495548-174495624,174493151-174493314,174490177-174492094	540,124,107,97,77,164,1918	1.74522e+62	1.74523e+62	0.301	0.312	0.188	0.2	0	11.4486	0.000914868	0.0111398	5202	H00457+++H01246			GO:0005829+++GO:0070062+++GO:0005737+++GO:0005615+++GO:0016323+++GO:0005654	GO:0051287+++GO:0016404+++GO:0042803+++GO:0004957+++GO:0070403+++GO:0016491+++GO:0003824	GO:0042759+++GO:0007565+++GO:0097070+++GO:0070493+++GO:0007179+++GO:0045471+++GO:0055114+++GO:0032355+++GO:0030728+++GO:1904707+++GO:0006631+++GO:0019372+++GO:0006693+++GO:0007567+++GO:0006629+++GO:2001301+++GO:0001822+++GO:0032496+++GO:0045786+++GO:0043065
NM_000874.4	3455	NM_000874.4	NP_000865.2	ENST00000404220.7	K05131	IFNAR2	mRNA	GO:0005887+++GO:0005615+++GO:0016021+++GO:0005576+++GO:0005886+++GO:0016020	cellular_component	extracellular region part+++cell part+++membrane part+++extracellular region+++cell+++membrane	coding	BestRefSeq	known	NC_000021.9	33229895	33262757	+	1442	331	9	33229895-33230216,33241840-33241977,33243673-33243714,33244951-33245074,33246718-33246890,33248709-33248854,33252662-33252830,33260597-33260727,33262561-33262757	322,138,42,124,173,146,169,131,197	3.32299e+71	3.32302e+71	0.246	0.274	0.248	0.232	0	19.3542	7.3991e-07	2.27121e-05	04621+++04151+++04620+++05168+++04630+++04650+++05167+++05200+++04060+++05162+++05160+++04380+++04217+++05165+++05164				GO:0005887+++GO:0005886+++GO:0005576+++GO:0016020+++GO:0005615+++GO:0016021	GO:0019901+++GO:0019962+++GO:0005515+++GO:0004905	GO:0035456+++GO:0007166+++GO:0009615+++GO:0035455+++GO:0051607+++GO:0060337+++GO:0007259+++GO:0019221+++GO:0060338
NM_000885.5	3676	NM_000885.5	NP_000876.3	ENST00000397033.6	K06483	ITGA4	mRNA	GO:0070062+++GO:0005925+++GO:0043025+++GO:0016021+++GO:0034669+++GO:0009986+++GO:0030426+++GO:0005886+++GO:0008305+++GO:0016020	cellular_component	extracellular region part+++protein-containing complex+++organelle+++cell part+++membrane part+++extracellular region+++cell junction+++cell+++membrane	coding	BestRefSeq	known	NC_000002.12	181456892	181538928	+	7263	1032	28	181456892-181457851,181458196-181458317,181474960-181475066,181475159-181475288,181478757-181478824,181480137-181480266,181481598-181481683,181482360-181482422,181482514-181482651,181485881-181485992,181493325-181493419,181494722-181494812,181495371-181495416,181495783-181495937,181498623-181498777,181509658-181509807,181511699-181511775,181522191-181522341,181523437-181523532,181524171-181524250…	960,122,107,130,68,130,86,63,138,112,95,91,46,155,155,150,77,151,96,80,90,91,108,126,120,99,120,3497	181456892,181458196,181474960,181475159,181478757,181480137,181481598,181482360,181482514,181485881,181493325,181494722,181495371,181495783,181498623,181509658,181511699,181522191,181523437,181524171,181525202,181527297,181529541,181530524,181531657,181534272,181534816,181535432	181457851,181458317,181475066,181475288,181478824,181480266,181481683,181482422,181482651,181485992,181493419,181494812,181495416,181495937,181498777,181509807,181511775,181522341,181523532,181524250,181525291,181527387,181529648,181530649,181531776,181534370,181534935,181538928	0.287	0.307	0.196	0.21	0	5.53547	0.00103308	0.0123204	05140+++04512+++04640+++05414+++04672+++04510+++05165+++05412+++04514+++04810+++04670+++05410+++04151				GO:0016021+++GO:0043025+++GO:0070062+++GO:0005886+++GO:0009986+++GO:0016020+++GO:0034669+++GO:0030426+++GO:0005925+++GO:0008305	GO:0050839+++GO:0046872+++GO:0019960+++GO:0015026+++GO:1990405+++GO:0005515+++GO:0001968+++GO:0003823	GO:1903039+++GO:0050901+++GO:0060385+++GO:0002687+++GO:0030198+++GO:1990771+++GO:0050900+++GO:1903238+++GO:1990138+++GO:0071345+++GO:0034113+++GO:0050776+++GO:2000353+++GO:2000406+++GO:0007229+++GO:0050904+++GO:0007160+++GO:0007159+++GO:0003366+++GO:0090074+++GO:0034446+++GO:0007155+++GO:0035987+++GO:0030183+++GO:0043113+++GO:0098657+++GO:1905564
NM_000891.2	3759	NM_000891.2	NP_000882.1	ENST00000243457.3	K04996	KCNJ2	mRNA	GO:0005794+++GO:0014704+++GO:0008076+++GO:0031224+++GO:0005887+++GO:0043025+++GO:0016021+++GO:0043197+++GO:0005791+++GO:0030425+++GO:0005886+++GO:0030315+++GO:0005790+++GO:0016020	cellular_component	synapse part+++protein-containing complex+++organelle+++cell part+++membrane part+++synapse+++cell junction+++membrane+++cell	coding	BestRefSeq	known	NC_000017.11	70169535	70180044	+	5388	427	2	70169535-70169701,70174824-70180044	1675221	7016953570174820	7016970170180040	0.312	0.28	0.195	0.212	0	2.52392	0.00438296	0.0394435	04924+++04725+++04921+++04971	H00748+++H00215+++H00731+++H00725+++H00720			GO:0016021+++GO:0043197+++GO:0008076+++GO:0030315+++GO:0014704+++GO:0005794+++GO:0005790+++GO:0031224+++GO:0005887+++GO:0005886+++GO:0016020+++GO:0043025+++GO:0005791+++GO:0030425	GO:0042802+++GO:0086008+++GO:0015467+++GO:0005546+++GO:0005244+++GO:0005242	GO:0086013+++GO:0014861+++GO:0071260+++GO:0090076+++GO:0060306+++GO:1901381+++GO:0006811+++GO:0086002+++GO:0086091+++GO:0086001+++GO:0034765+++GO:1990573+++GO:0015693+++GO:0006813+++GO:0086004+++GO:0051289+++GO:0055119+++GO:0071805+++GO:0086011+++GO:0086012+++GO:0060075+++GO:0030007
NM_000899.4	4254	NM_000899.4	NP_000890.1	ENST00000644744.1	K05461	KITLG	mRNA	GO:0030027+++GO:0005615+++GO:0016021+++GO:0030175+++GO:0005576+++GO:0005856+++GO:0005737+++GO:0005886+++GO:0042995+++GO:0016020	cellular_component	extracellular region part+++organelle+++cell part+++membrane part+++extracellular region+++membrane+++cell	coding	BestRefSeq	known	NC_000012.12	88492793	88580473	-	5443	273	10	88580264-88580473,88545752-88545865,88532441-88532503,88518697-88518867,88516334-88516490,88515534-88515617,88507028-88507137,88506311-88506378,88505159-88505235,88492793-88497181	210,114,63,171,157,84,110,68,77,4389	8.85803e+79	8.85805e+79	0.325	0.322	0.165	0.188	0	9.00152	7.0563e-09	5.3082e-07	04072+++04640+++04010+++04916+++04015+++04014+++05200+++04151	H00884			GO:0005856+++GO:0030027+++GO:0042995+++GO:0016021+++GO:0016020+++GO:0005737+++GO:0005576+++GO:0030175+++GO:0005886+++GO:0005615	GO:0046934+++GO:0008083+++GO:0005515+++GO:0005088+++GO:0005173+++GO:0005125	GO:0035162+++GO:0097192+++GO:0001755+++GO:0000165+++GO:0070668+++GO:0035234+++GO:1902035+++GO:0007165+++GO:0001541+++GO:0033026+++GO:0045636+++GO:0010469+++GO:0046854+++GO:0051897+++GO:0002687+++GO:0002763+++GO:0050731+++GO:0008283+++GO:0043406+++GO:0008584+++GO:0043066+++GO:0008284+++GO:0046579+++GO:0007155
NM_000923.5	5143	NM_000923.5	NP_000914.2	ENST00000594617.7	K13293	PDE4C	mRNA	GO:0005575+++GO:0005615+++GO:0005929+++GO:0042995+++GO:0005829	cellular_component	extracellular region part+++organelle+++cell part+++extracellular region+++cell+++cellular_component	coding	BestRefSeq	known	NC_000019.10	18207961	18248200	-	5346	712	16	18248171-18248200,18232950-18233400,18222132-18222323,18221261-18221297,18221105-18221178,18220874-18220923,18220403-18220515,18220226-18220319,18219234-18219397,18218940-18219038,18218334-18218498,18218149-18218248,18216741-18216895,18213368-18213490,18211759-18211941,18207961-18211276	30,451,192,37,74,50,113,94,164,99,165,100,155,123,183,3316	1.82482e+127	1.82482e+127	0.205	0.232	0.285	0.278	0	-1.85036	0.00588403	0.0490938	04024+++00230+++05032+++04928			R00191	GO:0005615+++GO:0005575+++GO:0005829+++GO:0042995+++GO:0005929	GO:0004114+++GO:0008081+++GO:0016787+++GO:0004112+++GO:0005515+++GO:0004115+++GO:0046872	GO:0007186+++GO:0006198+++GO:0008150+++GO:0007165
NM_000930.4	5327	NM_000930.4	NP_000921.1	ENST00000220809.8	K01343	PLAT	mRNA	GO:0098978+++GO:0070062+++GO:0098685+++GO:0062023+++GO:0005615+++GO:0030141+++GO:0045177+++GO:0005576+++GO:0009986+++GO:0005737	cellular_component	extracellular region part+++organelle+++cell part+++synapse+++extracellular region+++cell	coding	BestRefSeq	known	NC_000008.11	42174718	42207724	-	3221	562	14	42207494-42207724,42193114-42193211,42191372-42191414,42188934-42189071,42187906-42188016,42187398-42187572,42185081-42185172,42182719-42182890,42181937-42182022,42180490-42180685,42180242-42180378,42179926-42180066,42178897-42179063,42174718-42176151	231,98,43,138,111,175,92,172,86,196,137,141,167,1434	4.22075e+111	4.22077e+111	0.217	0.255	0.258	0.27	0	8.75287	5.64315e-06	0.000136294	05418+++04371+++05215+++05202+++04610				GO:0070062+++GO:0062023+++GO:0045177+++GO:0009986+++GO:0005615+++GO:0005576+++GO:0030141+++GO:0098685+++GO:0005737+++GO:0098978	GO:0008236+++GO:0005102+++GO:0008233+++GO:0051219+++GO:0005515+++GO:0016787+++GO:0004252	GO:0001666+++GO:0045861+++GO:0006508+++GO:0031639+++GO:0014909+++GO:0048008+++GO:0099183+++GO:0007596+++GO:0006464+++GO:0042730
NM_000932.2	5331	NM_000932.2	NP_000923.1	ENST00000279230.10	K05858	PLCB3	mRNA	GO:0099524+++GO:0032991+++GO:0005829+++GO:0005654+++GO:0016020	cellular_component	synapse part+++protein-containing complex+++organelle+++cell part+++membrane-enclosed lumen+++synapse+++membrane+++cell+++organelle part	coding	BestRefSeq	known	NC_000011.10	64251523	64269452	+	5728	1234	31	64251523-64251748,64254415-64254492,64254748-64254816,64254898-64255038,64255234-64255313,64255396-64255449,64255541-64255616,64255721-64255821,64256376-64256542,64256618-64256764,64258473-64258713,64258885-64258969,64259058-64259244,64260029-64260234,64261400-64261496,64261581-64261665,64261952-64262076,64262407-64262561,64262647-64262808,64263498-64263597,64263691-64263795,64264021-64264112,642…	226,78,69,141,80,54,76,101,167,147,241,85,187,206,97,85,125,155,162,100,105,92,154,36,193,154,77,90,58,87,2100	64251523,64254415,64254748,64254898,64255234,64255396,64255541,64255721,64256376,64256618,64258473,64258885,64259058,64260029,64261400,64261581,64261952,64262407,64262647,64263498,64263691,64264021,64264951,64265192,64265310,64265886,64266126,64266315,64266495,64267185,64267353	64251748,64254492,64254816,64255038,64255313,64255449,64255616,64255821,64256542,64256764,64258713,64258969,64259244,64260234,64261496,64261665,64262076,64262561,64262808,64263597,64263795,64264112,64265104,64265227,64265502,64266039,64266202,64266404,64266552,64267271,64269452	0.188	0.198	0.31	0.304	0	10.4124	7.79733e-13	2.75759e-10	04310+++04621+++04726+++04713+++04933+++04911+++04725+++04921+++04934+++04020+++05010+++04720+++04745+++04971+++04611+++05200+++04070+++05143+++04022+++04927+++04918+++04261+++04970+++04919+++04915+++04730+++04724+++05016+++04072+++04912+++04750+++04928+++04924+++04071+++04723+++04961+++04972+++04922+++05163+++04540+++04925+++04371+++04062+++04926+++04916+++01100+++04015+++05142+++04728+++00562++…	H01884+++H00606+++H01815	M00130	R03332+++R03435+++R10952	GO:0005829+++GO:0005654+++GO:0032991+++GO:0016020+++GO:0099524	GO:0005516+++GO:0008081+++GO:0004435+++GO:0005509+++GO:0004629+++GO:0016787+++GO:0005515+++GO:0045296	GO:0043647+++GO:0035556+++GO:0006629+++GO:0007186+++GO:0003073+++GO:0007223+++GO:0007165+++GO:0016042
NM_000946.2	5557	NM_000946.2	NP_000937.1	ENST00000338193.10	K02684	PRIM1	mRNA	GO:0005658+++GO:0005654+++GO:0016020	cellular_component	protein-containing complex+++organelle+++cell part+++membrane-enclosed lumen+++membrane+++cell+++organelle part	coding	BestRefSeq	known	NC_000012.12	56731580	56752362	-	1462	420	13	56752196-56752362,56751038-56751195,56746926-56747032,56746781-56746854,56746045-56746181,56744065-56744123,56742987-56743096,56741746-56741837,56741435-56741576,56739294-56739363,56738434-56738525,56734147-56734245,56731580-56731734	167,158,107,74,137,59,110,92,142,70,92,99,155	5.67522e+103	5.67524e+103	0.273	0.325	0.196	0.206	0	1.88112	6.07946e-05	0.00108806	00230+++03030+++01100+++00240		M00261	R00376+++R00375+++R00378+++R00377	GO:0005658+++GO:0016020+++GO:0005654	GO:0046872+++GO:0003899+++GO:0003697+++GO:0016740+++GO:0003896+++GO:0016779	GO:0032201+++GO:0006260+++GO:0000082+++GO:0006269
NM_000963.3	5743	NM_000963.3	NP_000954.1	ENST00000367468.9	K11987	PTGS2	mRNA	GO:0005901+++GO:0031090+++GO:0032991+++GO:0005788+++GO:0005783+++GO:0005737+++GO:0043231+++GO:0043005+++GO:0016020+++GO:0005789	cellular_component	protein-containing complex+++organelle+++cell part+++membrane part+++membrane-enclosed lumen+++membrane+++cell+++organelle part	coding	BestRefSeq	known	NC_000001.11	186671812	186680427	-	4493	604	10	186680239-186680427,186679322-186679438,186679058-186679201,186678261-186678404,186677649-186677830,186676833-186676916,186676467-186676713,186675898-186676184,186675249-186675396,186671812-186674762	189,117,144,144,182,84,247,287,148,2951	1.8668e+89	1.8668e+89	0.323	0.308	0.187	0.183	0	2.31335	0.000509203	0.00684321	05222+++04913+++04370+++04923+++05163+++04657+++05167+++05204+++04723+++01100+++04064+++04625+++04921+++05140+++04668+++05165+++05200+++04726+++05206+++00590	H00017+++H00025+++H00046		R01590+++R00073	GO:0016020+++GO:0043231+++GO:0005901+++GO:0043005+++GO:0005783+++GO:0032991+++GO:0005789+++GO:0005788+++GO:0031090+++GO:0005737	GO:0016491+++GO:0042803+++GO:0005515+++GO:0046872+++GO:0019899+++GO:0050473+++GO:0051213+++GO:0016702+++GO:0020037+++GO:0004666+++GO:0004601	GO:0071284+++GO:0010942+++GO:0009750+++GO:0034356+++GO:0043154+++GO:0048661+++GO:0071456+++GO:0090362+++GO:0008285+++GO:0050727+++GO:0034097+++GO:0051926+++GO:0043065+++GO:0035633+++GO:0032355+++GO:0030728+++GO:0098869+++GO:0045986+++GO:0008217+++GO:0090271+++GO:0031915+++GO:0019221+++GO:0006693+++GO:0006954+++GO:0014070+++GO:0007613+++GO:0010033+++GO:0007566+++GO:0006979+++GO:0009314+++GO:004669…
NM_000965.4	5915	NM_000965.4	NP_000956.2	ENST00000330688.8	K08528	RARB	mRNA	GO:0090575+++GO:0005634+++GO:0005737+++GO:0005654	cellular_component	protein-containing complex+++organelle+++cell part+++membrane-enclosed lumen+++cell+++organelle part	coding	BestRefSeq	known	NC_000003.12	25428263	25597932	+	3132	448	8	25428263-25428888,25461193-25461341,25501182-25501323,25569758-25569918,25580546-25580722,25593503-25593707,25594520-25594678,25596420-25597932	6.26149e+24	2.54283e+63	2.54289e+63	0.279	0.293	0.216	0.211	0	7.18365	0.000165449	0.00259033	05200+++05222+++05226+++05223	H00014+++H00013+++H01027+++H00018			GO:0005737+++GO:0090575+++GO:0005634+++GO:0005654	GO:0008270+++GO:0003708+++GO:0000981+++GO:0008144+++GO:0003707+++GO:0044877+++GO:0005515+++GO:0030374+++GO:0043565+++GO:0008134+++GO:0000976+++GO:0003700+++GO:0046965+++GO:0000977+++GO:0046872+++GO:0003677+++GO:0038023	GO:0045666+++GO:0031641+++GO:0002068+++GO:0021756+++GO:0061037+++GO:0055012+++GO:0006355+++GO:0060429+++GO:0022008+++GO:0000122+++GO:0043066+++GO:0043401+++GO:0001657+++GO:0060348+++GO:0032526+++GO:0048384+++GO:0033993+++GO:0003148+++GO:0043065+++GO:0043068+++GO:0001889+++GO:0009755+++GO:0030154+++GO:0045944+++GO:0035116+++GO:0035264+++GO:0007165+++GO:0032331+++GO:0003417+++GO:0048566+++GO:007130…
NM_000977.3	6137	NM_000977.3	NP_000968.2	ENST00000311528.9	K02873	RPL13	mRNA	GO:0022626+++GO:0022625+++GO:0005783+++GO:0005730+++GO:0005634+++GO:0005829+++GO:0016020	cellular_component	protein-containing complex+++organelle+++cell part+++membrane-enclosed lumen+++membrane+++cell+++organelle part	coding	BestRefSeq	known	NC_000016.10	89560657	89566829	+	4499	211	6	89560657-89560712,89560940-89561063,89561227-89561368,89561578-89561751,89562335-89562391,89562884-89566829	56,124,142,174,57,3946	8.95607e+47	8.95607e+47	0.234	0.204	0.266	0.296	0	-1.39703	0.000578904	0.00762777	3010		M00177+++M00179		GO:0005829+++GO:0022626+++GO:0016020+++GO:0005783+++GO:0005634+++GO:0022625+++GO:0005730	GO:0003735+++GO:0003723	GO:0006412+++GO:0006413+++GO:0006614+++GO:0000184
NM_000985.4	6139	NM_000985.4	NP_000976.1	ENST00000579408.5	K02880	RPL17	mRNA	GO:0005575+++GO:0022625+++GO:0015934+++GO:0005840+++GO:0005634+++GO:0005829	cellular_component	protein-containing complex+++organelle+++cell part+++cell+++cellular_component+++organelle part	coding	BestRefSeq	known	NC_000018.10	49488481	49492565	-	963	184	7	49492458-49492565,49491532-49491833,49491405-49491445,49490793-49490927,49490454-49490552,49489359-49489550,49488481-49488566	108,302,41,135,99,192,86	4.94925e+55	4.94926e+55	0.247	0.307	0.21	0.236	0	1.4607	0.000574015	0.00757669	3010		M00177		GO:0005829+++GO:0005840+++GO:0005575+++GO:0015934+++GO:0022625+++GO:0005634	GO:0003723+++GO:0005515+++GO:0003674+++GO:0003735	GO:0000184+++GO:0006413+++GO:0006614+++GO:0006412+++GO:0008150+++GO:0002181
NM_000991.4	6158	NM_000991.4	NP_000982.2	ENST00000344063.6	K02903	RPL28	mRNA	GO:0070062+++GO:0036464+++GO:0044297+++GO:0022625+++GO:0005840+++GO:0030425+++GO:0005829+++GO:0016020	cellular_component	extracellular region part+++protein-containing complex+++organelle+++cell part+++extracellular region+++membrane+++cell+++organelle part	coding	BestRefSeq	known	NC_000019.10	55385932	55392085	+	4209	137	5	55385932-55385965,55386350-55386438,55386570-55386693,55387930-55388048,55388243-55392085	34,89,124,119,3843	5.53859e+39	5.5386e+39	0.241	0.208	0.284	0.267	0	-1.85653	0.000791016	0.00987615	3010		M00177		GO:0016020+++GO:0005829+++GO:0036464+++GO:0005840+++GO:0030425+++GO:0070062+++GO:0044297+++GO:0022625	GO:0003735+++GO:0005515+++GO:0003723	GO:0000184+++GO:0006412+++GO:0006614+++GO:0006413
NM_001001330.2	221035	NM_001001330.2	NP_001001330.1	ENST00000373758.4	K17338	REEP3	mRNA	GO:0016021+++GO:0005783+++GO:0005874+++GO:0016020+++GO:0005789	cellular_component	supramolecular complex+++organelle+++cell part+++membrane part+++membrane+++cell+++organelle part	coding	BestRefSeq	known	NC_000010.11	63521363	63625123	+	5205	255	8	63521363-63521577,63566338-63566410,63594778-63594854,63598024-63598144,63599170-63599283,63610187-63610334,63619655-63619800,63620813-63625123	215,73,77,121,114,148,146,4311	6.35214e+63	6.35216e+63	0.35	0.298	0.176	0.176	0	1.9471	0.0027122	0.0270915		H00266+++H00856			GO:0016021+++GO:0005874+++GO:0016020+++GO:0005783+++GO:0005789		GO:0006998+++GO:0007084+++GO:0051301+++GO:0007049
NM_001001390.1	960	NM_001001390.1	NP_001001390.1	ENST00000433892.6	K06256	CD44	mRNA	GO:0005794+++GO:0070062+++GO:0030667+++GO:0005925+++GO:0016324+++GO:0016323+++GO:0005575+++GO:0031258+++GO:0005887+++GO:0016021+++GO:0005902+++GO:0035692+++GO:0009986+++GO:0005886+++GO:0042995+++GO:0005829+++GO:0016020	cellular_component	extracellular region part+++protein-containing complex+++organelle+++cell part+++membrane part+++extracellular region+++cell junction+++membrane+++cell+++cellular_component+++organelle part	coding	BestRefSeq	known	NC_000011.10	35138870	35232402	+	4985	493	12	35138870-35139370,35176575-35176740,35180274-35180407,35186832-35186900,35189835-35190065,35208105-35208206,35209965-35210054,35211246-35211449,35214852-35214914,35219316-35219387,35221654-35221732,35229129-35232402	501,166,134,69,231,102,90,204,63,72,79,3274	3.51389e+95	3.51394e+95	0.279	0.272	0.238	0.212	0	8.18739	8.85782e-08	3.74629e-06	04640+++04512+++05131+++05169+++05205+++05206				GO:0030667+++GO:0016021+++GO:0009986+++GO:0005829+++GO:0042995+++GO:0005886+++GO:0016324+++GO:0031258+++GO:0005925+++GO:0005794+++GO:0005902+++GO:0070062+++GO:0016323+++GO:0016020+++GO:0005575+++GO:0005887+++GO:0035692	GO:0004896+++GO:0005540+++GO:0004888+++GO:0003674+++GO:0005515+++GO:0005518	GO:0033138+++GO:0006954+++GO:0007155+++GO:0060333+++GO:0051216+++GO:0044319+++GO:1900625+++GO:0033674+++GO:0070487+++GO:0030214+++GO:0043154+++GO:0070374+++GO:0043518+++GO:0043066+++GO:2000392+++GO:0044344+++GO:0050731+++GO:0034116+++GO:0030198+++GO:0007160+++GO:0098609+++GO:0043312+++GO:0050900+++GO:1902166+++GO:0022617
NM_001001391.1	960	NM_001001391.1	NP_001001391.1	ENST00000263398.10	K06256	CD44	mRNA	GO:0005794+++GO:0070062+++GO:0030667+++GO:0005925+++GO:0016324+++GO:0016323+++GO:0005575+++GO:0031258+++GO:0005887+++GO:0016021+++GO:0005902+++GO:0035692+++GO:0009986+++GO:0005886+++GO:0042995+++GO:0005829+++GO:0016020	cellular_component	extracellular region part+++protein-containing complex+++organelle+++cell part+++membrane part+++extracellular region+++cell junction+++membrane+++cell+++cellular_component+++organelle part	coding	BestRefSeq	known	NC_000011.10	35138870	35232402	+	4589	361	9	35138870-35139370,35176575-35176740,35180274-35180407,35186832-35186900,35189835-35190065,35214852-35214914,35219316-35219387,35221654-35221732,35229129-35232402	501,166,134,69,231,63,72,79,3274	3.51389e+71	3.51394e+71	0.282	0.268	0.238	0.212	0	1.33105	0.0021206	0.0222458	05131+++04512+++05206+++04640+++05169+++05205				GO:0005829+++GO:0005925+++GO:0016323+++GO:0005794+++GO:0035692+++GO:0016020+++GO:0005887+++GO:0005886+++GO:0031258+++GO:0009986+++GO:0016324+++GO:0016021+++GO:0005902+++GO:0005575+++GO:0042995+++GO:0070062+++GO:0030667	GO:0005518+++GO:0005515+++GO:0004896+++GO:0004888+++GO:0003674+++GO:0005540	GO:0022617+++GO:0043154+++GO:0051216+++GO:0006954+++GO:0044319+++GO:0030214+++GO:0070487+++GO:0030198+++GO:0050900+++GO:0050731+++GO:0044344+++GO:0007155+++GO:2000392+++GO:1900625+++GO:0007160+++GO:1902166+++GO:0098609+++GO:0033674+++GO:0060333+++GO:0043066+++GO:0070374+++GO:0034116+++GO:0043518+++GO:0043312+++GO:0033138
NM_001001413.3	283767	NM_001001413.3	NP_001001413.3	ENST00000614055.1		GOLGA6L1	mRNA				coding	BestRefSeq	known	NC_000015.10	23127066	23136822	-	3822	668	9	23136534-23136822,23134759-23134887,23133623-23133673,23133441-23133534,23133239-23133345,23131802-23131860,23131330-23131471,23129470-23130672,23127066-23128813	289,129,51,94,107,59,142,1203,1748	2.31365e+71	2.31368e+71	0.198	0.299	0.213	0.291	0	-3.33186	0.00176689	0.0191867
NM_001001415.3	353088	NM_001001415.3	NP_001001415.2	ENST00000358491.8	K09228	ZNF429	mRNA	GO:0005634	cellular_component	organelle+++cell part+++cell	coding	BestRefSeq	known	NC_000019.10	21505552	21540668	+	4835	674	4	21505552-21505774,21529658-21529784,21530589-21530684,21536280-21540668	223,127,96,4389	2.15056e+31	2.15058e+31	0.285	0.35	0.177	0.188	0	-7.11682	2.09248e-05	0.000429495		H00480+++H00513+++H01852			GO:0005634	GO:0003677+++GO:0000981+++GO:0003676+++GO:0046872	GO:0006357+++GO:0006355
NM_001001484.2	9317	NM_001001484.2	NP_001001484.1	ENST00000378000.5	K07048	PTER	mRNA	GO:0070062	cellular_component	extracellular region part+++organelle+++extracellular region	coding	BestRefSeq	known	NC_000010.11	16436943	16513745	+	3826	349	6	16436943-16437047,16437357-16437490,16484337-16484816,16486352-16486617,16505020-16505160,16511046-16513745	1.05134e+18	1.64369e+47	1.6437e+47	0.306	0.319	0.186	0.188	0	7.36785	6.77092e-06	0.000159866					GO:0070062	GO:0016787+++GO:0003674+++GO:0008270+++GO:0046872+++GO:0016788	GO:0009056+++GO:0030855
NM_001001521.1	7360	NM_001001521.1	NP_001001521.1	ENST00000394417.6	K00963	UGP2	mRNA	GO:0070062+++GO:0005634+++GO:0005737+++GO:0005829	cellular_component	extracellular region part+++organelle+++cell part+++extracellular region+++cell	coding	BestRefSeq	known	NC_000002.12	63840964	63891562	+	2112	497	10	63840964-63841232,63856306-63856433,63857829-63857936,63882466-63882651,63883960-63884093,63885589-63885886,63886341-63886538,63887402-63887644,63890081-63890185,63891120-63891562	2.69128e+29	6.3841e+79	6.38412e+79	0.268	0.317	0.179	0.236	0	6.15572	0.00211181	0.0221784	00040+++00500+++00052+++01130+++01100+++00520		M00129+++M00362+++M00361+++M00549	R00289	GO:0070062+++GO:0005737+++GO:0005829+++GO:0005634	GO:0046872+++GO:0042802+++GO:0016779+++GO:0005536+++GO:0016740+++GO:0005515+++GO:0070569+++GO:0032557+++GO:0003983	GO:0005978+++GO:0005977+++GO:0019255+++GO:0006065+++GO:0006011
NM_001001551.3	414328	NM_001001551.3	NP_001001551.2	ENST00000376419.4	K00851	IDNK	mRNA				coding	BestRefSeq	known	NC_000009.12	83623049	83644130	+	1037	187	5	83623049-83623221,83628181-83628211,83628873-83628959,83641548-83641591,83643429-83644130	173,31,87,44,702	8.3623e+39	8.36232e+39	0.231	0.277	0.218	0.274	0	7.90767	1.93323e-07	6.94651e-06	01130+++01200+++01120+++00030+++01110+++01100			R01737		GO:0046316+++GO:0016301+++GO:0005524+++GO:0016740+++GO:0003674+++GO:0000166	GO:0008150+++GO:0046177+++GO:0005975+++GO:0016310
NM_001001580.1	5152	NM_001001580.1	NP_001001580.1		K13761	PDE9A	mRNA	GO:0048471+++GO:0032587+++GO:0005794+++GO:0042383+++GO:0043204+++GO:0005783+++GO:0005737+++GO:0005886+++GO:0042995+++GO:0005829+++GO:0016020	cellular_component	organelle+++cell part+++membrane part+++membrane+++cell	coding	BestRefSeq	known	NC_000021.9	42653752	42775509	+	1548	376	14	42653752-42653883,42733356-42733426,42751116-42751197,42753990-42754064,42758999-42759085,42760328-42760432,42760825-42760907,42762083-42762239,42765381-42765494,42768188-42768292,42769027-42769155,42770703-42770798,42772439-42772520,42775280-42775509	132,71,82,75,87,105,83,157,114,105,129,96,82,230	4.26538e+111	4.26539e+111	0.213	0.272	0.258	0.257	0	-6.2045	0.000356781	0.00506615	230			R01234	GO:0005737+++GO:0016020+++GO:0032587+++GO:0048471+++GO:0042995+++GO:0005886+++GO:0042383+++GO:0005794+++GO:0005829+++GO:0005783+++GO:0043204	GO:0046872+++GO:0047555+++GO:0005515+++GO:0008081+++GO:0042802+++GO:0016787+++GO:0004114	GO:0046069+++GO:0046068+++GO:0007165+++GO:0019934+++GO:0010613
NM_001001851.2	80760	NM_001001851.2	NP_001001851.1	ENST00000397145.6		ITIH5	mRNA	GO:0062023+++GO:0005576	cellular_component	extracellular region part+++extracellular region	coding	BestRefSeq	known	NC_000010.11	7571405	7666998	-	3132	702	12	7666803-7666998,7655631-7655675,7641927-7642090,7640754-7640855,7637228-7637478,7617113-7617282,7615982-7616098,7585901-7586069,7579755-7580064,7576453-7577012,7573142-7573195,7571405-7572398	196,45,164,102,251,170,117,169,310,560,54,994	7.6668e+83	7.667e+83	0.216	0.261	0.255	0.268	0	-3.21276	5.27797e-06	0.000128303					GO:0062023+++GO:0005576	GO:0004867+++GO:0030414	GO:0010951+++GO:0030212+++GO:0010466
NM_001001928.2	5465	NM_001001928.2	NP_001001928.1		K07294	PPARA	mRNA	GO:0005634+++GO:0005654	cellular_component	organelle+++cell part+++membrane-enclosed lumen+++cell+++organelle part	coding	BestRefSeq	known	NC_000022.11	46150596	46243756	+	9965	468	8	46150596-46150652,46151888-46151970,46198342-46198591,46215173-46215333,46218263-46218401,46219812-46220014,46231792-46232239,46235133-46243756	57,83,250,161,139,203,448,8624	4.61506e+63	4.61507e+63	0.257	0.265	0.243	0.235	0	3.56939	0.00408705	0.0373628	03320+++04024+++04922+++05160+++04931+++04920+++04932				GO:0005634+++GO:0005654	GO:0003707+++GO:0004879+++GO:0097371+++GO:0008270+++GO:0008144+++GO:0031624+++GO:0001223+++GO:0008134+++GO:0019902+++GO:0003677+++GO:0000978+++GO:0001078+++GO:0001103+++GO:0000981+++GO:0043565+++GO:0051525+++GO:0044877+++GO:0001077+++GO:0003700+++GO:0008289+++GO:0019904	GO:0032868+++GO:0000122+++GO:2000678+++GO:0010745+++GO:0045820+++GO:0042157+++GO:0032099+++GO:0032922+++GO:0010891+++GO:0045944+++GO:0042060+++GO:0015908+++GO:0045776+++GO:0045722+++GO:1903038+++GO:0008544+++GO:0045893+++GO:0006629+++GO:0006367+++GO:0010887+++GO:1901215+++GO:0001666+++GO:0032000+++GO:0070166+++GO:0042752+++GO:1902894+++GO:0019216+++GO:0072369+++GO:0010871+++GO:0006631+++GO:003509…
NM_001001973.2	509	NM_001001973.2	NP_001001973.1	ENST00000356708.11	K02136	ATP5F1C	mRNA	GO:0005739+++GO:0005753+++GO:0005743+++GO:0045261+++GO:0043209+++GO:0005759+++GO:0000275+++GO:0016020	cellular_component	protein-containing complex+++organelle+++cell part+++membrane-enclosed lumen+++membrane part+++cell+++membrane+++organelle part	coding	BestRefSeq	known	NC_000010.11	7788104	7807801	+	1174	298	10	7788104-7788263,7796121-7796155,7797047-7797178,7798990-7799194,7799772-7799915,7800027-7800091,7802270-7802425,7802758-7802854,7806974-7807010,7807659-7807801	160,35,132,205,144,65,156,97,37,143	7.7881e+69	7.78826e+69	0.253	0.307	0.208	0.232	0	1.74486	0.000108235	0.00179491	00190+++05012+++05010+++05016+++01100+++04714		M00158		GO:0005743+++GO:0000275+++GO:0043209+++GO:0005753+++GO:0016020+++GO:0045261+++GO:0005759+++GO:0005739	GO:0046961+++GO:0016887+++GO:0046933+++GO:0003723+++GO:0022857	GO:0006119+++GO:0042776+++GO:0042407+++GO:0006811+++GO:0099132+++GO:0006754+++GO:0015986
NM_001001975.1	513	NM_001001975.1	NP_001001975.1	ENST00000395633.5	K02134	ATP5F1D	mRNA	GO:0005739+++GO:0005753+++GO:0005743+++GO:0045261+++GO:0005759+++GO:0000275+++GO:0016020	cellular_component	protein-containing complex+++organelle+++cell part+++membrane-enclosed lumen+++membrane part+++cell+++membrane+++organelle part	coding	BestRefSeq	known	NC_000019.10	1241750	1244825	+	700	168	5	1241750-1241991,1242456-1242609,1244097-1244185,1244315-1244440,1244737-1244825	242,154,89,126,89	1.24175e+34	1.24199e+34	0.154	0.153	0.38	0.313	0	-1.55637	0.000628586	0.00818288	04714+++05016+++00190+++05010+++05012+++01100		M00158		GO:0005743+++GO:0005753+++GO:0016020+++GO:0005759+++GO:0000275+++GO:0005739+++GO:0045261	GO:0016887+++GO:0046933+++GO:0043531+++GO:0005524+++GO:0005215+++GO:0022857	GO:0046688+++GO:0042776+++GO:0099132+++GO:0015986+++GO:0006811+++GO:0042407+++GO:0006754+++GO:0006119
NM_001002010.3	51251	NM_001002010.3	NP_001002010.2	ENST00000242210.12	K01081	NT5C3A	mRNA	GO:0031090+++GO:0016607+++GO:0005783+++GO:0005634+++GO:0005737+++GO:0005829+++GO:0043231+++GO:0016020	cellular_component	organelle+++cell part+++membrane-enclosed lumen+++membrane+++cell+++organelle part	coding	BestRefSeq	known	NC_000007.14	33014113	33062821	-	1729	331	9	33062568-33062821,33026817-33026915,33024039-33024108,33022053-33022099,33021272-33021357,33019635-33019724,33017439-33017601,33015670-33015870,33014113-33014831	254,99,70,47,86,90,163,201,719	3.30626e+71	3.30628e+71	0.3	0.309	0.172	0.219	0	0.998041	0.00336645	0.0320426	00240+++01100+++01110+++00230+++00760	H00674		R01664+++R01227+++R00963+++R02719+++R01968+++R03346+++R01126+++R00183+++R01569+++R00511+++R02323+++R02102+++R02088	GO:0005737+++GO:0043231+++GO:0016607+++GO:0005783+++GO:0031090+++GO:0016020+++GO:0005829+++GO:0005634	GO:0000287+++GO:0005515+++GO:0046872+++GO:0016740+++GO:0000215+++GO:0008253+++GO:0016787+++GO:0000166	GO:0016311+++GO:0046085+++GO:0043248+++GO:0046135+++GO:0009117+++GO:0006213
NM_001002018.2	54985	NM_001002018.2	NP_001002018.1	ENST00000573842.1		HCFC1R1	mRNA	GO:0005634+++GO:0005737+++GO:0005654	cellular_component	organelle+++cell part+++membrane-enclosed lumen+++cell+++organelle part	coding	BestRefSeq	known	NC_000016.10	3022620	3024286	-	793	138	5	3024181-3024286,3023847-3023968,3023474-3023530,3023233-3023361,3022620-3022998	106,122,57,129,379	3.02418e+34	3.02429e+34	0.164	0.199	0.359	0.277	0	-1.5645	0.00371397	0.0346356					GO:0005634+++GO:0005654+++GO:0005737
NM_001002245.2	51529	NM_001002245.2	NP_001002245.1	ENST00000571024.6	K03358	ANAPC11	mRNA	GO:0005680+++GO:0005730+++GO:0005634+++GO:0005737+++GO:0005829+++GO:0005654+++GO:0031461	cellular_component	protein-containing complex+++organelle+++cell part+++membrane-enclosed lumen+++cell+++organelle part	coding	BestRefSeq	known	NC_000017.11	81891713	81900533	+	855	84	3	81891713-81891833,81894467-81894586,81899920-81900533	121120614	8.18917e+23	8.18918e+23	0.215	0.189	0.271	0.324	0	-1.85783	7.13557e-06	0.000167485	04111+++04114+++05166+++04113+++04914+++04120+++04110		M00389		GO:0005680+++GO:0031461+++GO:0005634+++GO:0005829+++GO:0005654+++GO:0005737+++GO:0005730	GO:0034450+++GO:0046872+++GO:0061630+++GO:0097602+++GO:0004842	GO:0045842+++GO:0031145+++GO:0000278+++GO:0070979+++GO:0016567+++GO:0006511+++GO:1901990+++GO:0051301+++GO:0007049
NM_001002247.2	51529	NM_001002247.2	NP_001002247.1	ENST00000579978.5	K03358	ANAPC11	mRNA	GO:0005680+++GO:0005730+++GO:0005634+++GO:0005737+++GO:0005829+++GO:0005654+++GO:0031461	cellular_component	protein-containing complex+++organelle+++cell part+++membrane-enclosed lumen+++cell+++organelle part	coding	BestRefSeq	known	NC_000017.11	81891713	81900533	+	863	84	3	81891713-81891841,81894467-81894586,81899920-81900533	129120614	8.18917e+23	8.18918e+23	0.214	0.189	0.27	0.327	0	-1.87166	0.00182901	0.0197237	04110+++04113+++04914+++04114+++05166+++04111+++04120		M00389		GO:0005829+++GO:0005680+++GO:0031461+++GO:0005654+++GO:0005634+++GO:0005730+++GO:0005737	GO:0034450+++GO:0061630+++GO:0097602+++GO:0004842+++GO:0046872	GO:1901990+++GO:0006511+++GO:0031145+++GO:0000278+++GO:0045842+++GO:0051301+++GO:0016567+++GO:0007049+++GO:0070979
NM_001002296.1	51125	NM_001002296.1	NP_001002296.1	ENST00000357743.8		GOLGA7	mRNA	GO:0005794+++GO:0070062+++GO:0031228+++GO:0005795+++GO:0002178+++GO:0000139+++GO:0005576+++GO:1904724+++GO:0016020	cellular_component	extracellular region part+++protein-containing complex+++organelle+++cell part+++membrane-enclosed lumen+++membrane part+++extracellular region+++cell+++membrane+++organelle part	coding	BestRefSeq	known	NC_000008.11	41490654	41510980	+	2027	137	5	41490654-41490965,41497509-41497661,41505911-41506012,41507059-41507121,41509584-41510980	312,153,102,63,1397	4.14907e+39	4.1491e+39	0.3	0.273	0.212	0.215	0	8.47303	2.3739e-07	8.34992e-06					GO:0005576+++GO:0002178+++GO:0070062+++GO:0000139+++GO:0016020+++GO:1904724+++GO:0031228+++GO:0005794+++GO:0005795	GO:0005515+++GO:0019706	GO:0043001+++GO:0018230+++GO:0043312+++GO:0006612+++GO:0050821
NM_001002857.1	302	NM_001002857.1	NP_001002857.1	ENST00000421017.6	K17092	ANXA2	mRNA	GO:0048471+++GO:0043220+++GO:0001726+++GO:0005604+++GO:0031902+++GO:0070062+++GO:0042470+++GO:0035578+++GO:1990667+++GO:0035749+++GO:0031982+++GO:0045121+++GO:0042383+++GO:0062023+++GO:0019897+++GO:0005811+++GO:0032991+++GO:0005765+++GO:0005769+++GO:0016323+++GO:0005615+++GO:0005938+++GO:0005768+++GO:0044354+++GO:0005576+++GO:0030496+++GO:0005634+++GO:0009986+++GO:0005737+++GO:0005886+++GO:000591…	cellular_component	extracellular region part+++protein-containing complex+++organelle+++cell part+++membrane-enclosed lumen+++membrane part+++extracellular region+++cell junction+++membrane+++cell+++organelle part	coding	BestRefSeq	known	NC_000015.10	60347151	60397986	-	1635	339	14	60397943-60397986,60397258-60397338,60386028-60386086,60382342-60382441,60364429-60364523,60360941-60361054,60357146-60357236,60355919-60355998,60354154-60354213,60352383-60352476,60351724-60351819,60351193-60351251,60349075-60349197,60347151-60347689	44,81,59,100,95,114,91,80,60,94,96,59,123,539	6.03979e+111	6.0398e+111	0.244	0.282	0.226	0.248	0	3.00091	6.6466e-07	2.08473e-05					GO:0044354+++GO:0043220+++GO:0070062+++GO:0005811+++GO:0005604+++GO:0019897+++GO:0016020+++GO:0005765+++GO:0035749+++GO:0062023+++GO:0045121+++GO:0005615+++GO:0031982+++GO:0035578+++GO:0016323+++GO:0032991+++GO:0009986+++GO:0005769+++GO:0042470+++GO:0030496+++GO:0005886+++GO:0005768+++GO:1990667+++GO:0005829+++GO:0048471+++GO:0005938+++GO:0042383+++GO:0031902+++GO:0005634+++GO:0005913+++GO:000172…	GO:0002020+++GO:0098772+++GO:0017137+++GO:0005262+++GO:0099511+++GO:0008092+++GO:0042802+++GO:0005544+++GO:0005509+++GO:0003723+++GO:0004859+++GO:0048306+++GO:0098641+++GO:0046790+++GO:0044730+++GO:0001786+++GO:0005515+++GO:0019834+++GO:0044548+++GO:0005546	GO:0052405+++GO:0044147+++GO:0031340+++GO:0070588+++GO:0051099+++GO:1905602+++GO:0051480+++GO:0048146+++GO:0003417+++GO:0042730+++GO:0032332+++GO:1905599+++GO:0043312+++GO:0051928+++GO:0001765+++GO:1905597+++GO:0051290+++GO:1903902+++GO:0001525+++GO:0044794+++GO:0060956+++GO:0031214+++GO:0052362+++GO:0036035+++GO:0010755+++GO:0097066+++GO:0001921+++GO:0001934+++GO:0007589+++GO:0006900+++GO:003019…
NM_001002858.2	302	NM_001002858.2	NP_001002858.1	ENST00000332680.8	K17092	ANXA2	mRNA	GO:0048471+++GO:0043220+++GO:0001726+++GO:0005604+++GO:0031902+++GO:0070062+++GO:0042470+++GO:0035578+++GO:1990667+++GO:0035749+++GO:0031982+++GO:0045121+++GO:0042383+++GO:0062023+++GO:0019897+++GO:0005811+++GO:0032991+++GO:0005765+++GO:0005769+++GO:0016323+++GO:0005615+++GO:0005938+++GO:0005768+++GO:0044354+++GO:0005576+++GO:0030496+++GO:0005634+++GO:0009986+++GO:0005737+++GO:0005886+++GO:000591…	cellular_component	extracellular region part+++protein-containing complex+++organelle+++cell part+++membrane-enclosed lumen+++membrane part+++extracellular region+++cell junction+++membrane+++cell+++organelle part	coding	BestRefSeq	known	NC_000015.10	60347151	60397986	-	1626	357	13	60397871-60397986,60386028-60386086,60382342-60382441,60364429-60364523,60360941-60361054,60357146-60357236,60355919-60355998,60354154-60354213,60352383-60352476,60351724-60351819,60351193-60351251,60349075-60349197,60347151-60347689	116,59,100,95,114,91,80,60,94,96,59,123,539	6.03979e+103	6.0398e+103	0.235	0.279	0.228	0.258	0	3.92153	0.00188412	0.0201986					GO:0001726+++GO:0030496+++GO:0016020+++GO:0019897+++GO:0062023+++GO:0016323+++GO:0005829+++GO:0035749+++GO:0042470+++GO:0044354+++GO:1990667+++GO:0005765+++GO:0042383+++GO:0005615+++GO:0031982+++GO:0005811+++GO:0005886+++GO:0005913+++GO:0005634+++GO:0045121+++GO:0005938+++GO:0048471+++GO:0031902+++GO:0070062+++GO:0005576+++GO:0005768+++GO:0043220+++GO:0009986+++GO:0032991+++GO:0035578+++GO:000576…	GO:0048306+++GO:0008092+++GO:0005544+++GO:0099511+++GO:0042802+++GO:0005546+++GO:0046790+++GO:0019834+++GO:0098641+++GO:0004859+++GO:0001786+++GO:0005509+++GO:0044730+++GO:0044548+++GO:0002020+++GO:0098772+++GO:0005262+++GO:0003723+++GO:0017137+++GO:0005515	GO:0051480+++GO:0098609+++GO:0072659+++GO:0048146+++GO:0031340+++GO:0032804+++GO:0001765+++GO:0030199+++GO:1905602+++GO:0001525+++GO:0001934+++GO:0042730+++GO:0036035+++GO:0051928+++GO:0051099+++GO:0044090+++GO:0006900+++GO:0035722+++GO:0052405+++GO:1905597+++GO:0043312+++GO:0044147+++GO:0051290+++GO:0032332+++GO:0052362+++GO:0003417+++GO:0007589+++GO:0043086+++GO:1905599+++GO:1905581+++GO:001075…
NM_001002877.1	8563	NM_001002877.1	NP_001002877.1	ENST00000397873.6	K13174	THOC5	mRNA	GO:0000347+++GO:0000784+++GO:0000346+++GO:0000445+++GO:0005634+++GO:0005737+++GO:0005654+++GO:0000228	cellular_component	protein-containing complex+++organelle+++cell part+++membrane-enclosed lumen+++cell+++organelle part	coding	BestRefSeq	known	NC_000022.11	29508167	29553747	-	2546	683	21	29553671-29553747,29550728-29550843,29549052-29549158,29544460-29544603,29543429-29543542,29542859-29542956,29539330-29539476,29536624-29536738,29531831-29531963,29529162-29529239,29528426-29528466,29528078-29528177,29525838-29525946,29520998-29521099,29520008-29520104,29519006-29519120,29517263-29517366,29517029-29517116,29512021-29512136,29511106-29511296,29508167-29508520	77,116,107,144,114,98,147,115,133,78,41,100,109,102,97,115,104,88,116,191,354	2.95537e+167	2.95537e+167	0.211	0.265	0.257	0.268	0	10.0564	1.34561e-10	2.03269e-08	3013		M00406+++M00405		GO:0005634+++GO:0005737+++GO:0000784+++GO:0000346+++GO:0005654+++GO:0000347+++GO:0000228+++GO:0000445	GO:0005515+++GO:0003723+++GO:0003729	GO:0008380+++GO:0051028+++GO:0046784+++GO:0031124+++GO:0060215+++GO:0032786+++GO:0006405+++GO:0030154+++GO:0006406+++GO:0030224+++GO:0006397+++GO:2000002
NM_001002926.1	221830	NM_001002926.1	NP_001002926.1	ENST00000222567.5	K03004	TWISTNB	mRNA	GO:0005730+++GO:0005634+++GO:0005654+++GO:0005736	cellular_component	protein-containing complex+++organelle+++cell part+++membrane-enclosed lumen+++cell+++organelle part	coding	BestRefSeq	known	NC_000007.14	19695462	19709037	-	3892	338	4	19708763-19709037,19704779-19704920,19700072-19700280,19695462-19698727	2751422093266	1.97088e+31	1.9709e+31	0.316	0.314	0.173	0.197	0	-1.78081	4.79374e-05	0.000885066	00230+++00240+++03020+++01100		M00182	R00443+++R00442+++R00435+++R00441	GO:0005736+++GO:0005654+++GO:0005730+++GO:0005634	GO:0003899+++GO:0001054	GO:0045815+++GO:0006363+++GO:1990830+++GO:0006361+++GO:0006351
NM_001003680.3	3953	NM_001003680.3	NP_001003680.1	ENST00000371059.7	K05062	LEPR	mRNA	GO:0016323+++GO:0043235+++GO:0016021+++GO:0005576	cellular_component	protein-containing complex+++cell part+++membrane part+++extracellular region+++cell+++membrane	coding	BestRefSeq	known	NC_000001.11	65420652	65630422	+	3079	958	20	65420652-65420740,65425303-65425378,65565546-65565605,65570473-65570802,65572326-65572449,65592657-65592865,65596448-65596593,65598660-65598804,65601392-65601682,65601843-65601960,65605038-65605237,65608753-65608901,65609947-65610106,65610214-65610296,65616008-65616224,65617964-65618146,65619928-65620023,65621353-65621458,65622906-65622981,65630202-65630422	89,76,60,330,124,209,146,145,291,118,200,149,160,83,217,183,96,106,76,221	6.54207e+159	6.54207e+159	0.304	0.298	0.195	0.203	0	-2.40619	0.00514325	0.0443839	04630+++04932+++04060+++04152+++04920+++04080	H02060			GO:0016323+++GO:0016021+++GO:0043235+++GO:0005576	GO:0004888+++GO:0042802+++GO:0038021	GO:0051346+++GO:0030217+++GO:0046850+++GO:0001525+++GO:0045721+++GO:0060259+++GO:0006112+++GO:0042593+++GO:0097009+++GO:0044321+++GO:0019953+++GO:0098868+++GO:0010507+++GO:0008203+++GO:0007275+++GO:0007166+++GO:0120162+++GO:0033210+++GO:0006909
NM_001003699.3	6239	NM_001003699.3	NP_001003699.1	ENST00000379938.6	K20210	RREB1	mRNA	GO:0070062+++GO:0016604+++GO:0016607+++GO:0001650+++GO:0005634+++GO:0005737	cellular_component	extracellular region part+++organelle+++cell part+++membrane-enclosed lumen+++extracellular region+++cell+++organelle part	coding	BestRefSeq	known	NC_000006.12	7107853	7251980	+	8733	1742	13	7107853-7108060,7176655-7176773,7181124-7181246,7181870-7182082,7187434-7187523,7189159-7189322,7210804-7210948,7211573-7211709,7226467-7226656,7228997-7231907,7240438-7240602,7246424-7247221,7248511-7251980	208,119,123,213,90,164,145,137,190,2911,165,798,3470	7.10785e+90	7.10806e+90	0.209	0.239	0.289	0.263	0	9.10559	4.30705e-08	2.09811e-06	4013				GO:0005737+++GO:0005634+++GO:0070062+++GO:0001650+++GO:0016607+++GO:0016604	GO:0001228+++GO:0046872+++GO:0000981+++GO:0000977+++GO:0000978+++GO:0003677+++GO:0003676+++GO:0003700	GO:0006366+++GO:0006355+++GO:0045944+++GO:0010634+++GO:2000394+++GO:0000122+++GO:0045892+++GO:1900026+++GO:0007275+++GO:0007265+++GO:1903691+++GO:0033601+++GO:0045893
NM_001003704.2	51537	NM_001003704.2	NP_001003704.1	ENST00000355143.8	K17981	MTFP1	mRNA	GO:0005739+++GO:0005743+++GO:0016021+++GO:0016020	cellular_component	organelle+++cell part+++membrane part+++membrane+++cell+++organelle part	coding	BestRefSeq	known	NC_000022.11	30425623	30429054	+	1045	135	3	30425623-30425946,30426717-30426844,30428462-30429054	324128593	3.04256e+23	3.04259e+23	0.184	0.211	0.275	0.331	0	-2.00373	0.00446896	0.0400251					GO:0005743+++GO:0016021+++GO:0005739+++GO:0016020		GO:0014850+++GO:0006915+++GO:0000266
NM_001003789.2	11158	NM_001003789.2	NP_001003789.1	ENST00000354869.7	K07931	RABL2B	mRNA	GO:0000242+++GO:0005814+++GO:0005929+++GO:0036064+++GO:0005856+++GO:0005737+++GO:0042995	cellular_component	organelle+++cell part+++cell+++organelle part	coding	BestRefSeq	known	NC_000022.11	50767492	50783682	-	2213	229	9	50783501-50783682,50782188-50782351,50777952-50777981,50776670-50776749,50775772-50775851,50769905-50770016,50769455-50769552,50769041-50769124,50767492-50768874	182,164,30,80,80,112,98,84,1383	5.07835e+71	5.07837e+71	0.255	0.229	0.267	0.249	0	1.79751	0.00388242	0.0358715					GO:0042995+++GO:0005856+++GO:0005814+++GO:0005929+++GO:0000242+++GO:0005737+++GO:0036064	GO:0003924+++GO:0005515+++GO:0005525+++GO:0000166	GO:0030030+++GO:0006886+++GO:0032482+++GO:0042073+++GO:0060271
NM_001003800.1	23299	NM_001003800.1	NP_001003800.1	ENST00000356884.10	K18739	BICD2	mRNA	GO:0005794+++GO:0005642+++GO:0005635+++GO:0005643+++GO:0005856+++GO:0005813+++GO:0005634+++GO:0031410+++GO:0005737+++GO:0005886+++GO:0005829	cellular_component	protein-containing complex+++organelle+++cell part+++membrane part+++membrane+++cell+++organelle part	coding	BestRefSeq	known	NC_000009.12	92711363	92764801	-	6416	855	7	92764505-92764801,92729024-92729236,92722656-92722808,92720300-92720755,92718539-92719582,92717797-92717948,92711363-92715463	2.97213e+22	9.27645e+55	9.27648e+55	0.215	0.245	0.26	0.28	0	5.8449	0.000707206	0.00902688		H00455			GO:0005886+++GO:0005642+++GO:0005635+++GO:0031410+++GO:0005737+++GO:0005856+++GO:0005794+++GO:0005643+++GO:0005634+++GO:0005813+++GO:0005829	GO:0005515+++GO:0034452+++GO:0017137+++GO:0051959+++GO:0070840+++GO:0008093	GO:0051642+++GO:0015031+++GO:0070507+++GO:0034067+++GO:0072385+++GO:0007018+++GO:0051028+++GO:0072393+++GO:0006890
NM_001003818.2	117854	NM_001003818.2	NP_001003818.1	ENST00000380097.7	K11999	TRIM6	mRNA	GO:0005634+++GO:0005737+++GO:0005829	cellular_component	organelle+++cell part+++cell	coding	BestRefSeq	known	NC_000011.10	5596635	5612958	+	3430	516	8	5596635-5596914,5603246-5603735,5604534-5604629,5605337-5605567,5608372-5608394,5610145-5610245,5610535-5610561,5610777-5612958	280,490,96,231,23,101,27,2182	5.59664e+55	5.59691e+55	0.283	0.276	0.208	0.234	0	8.86041	2.70813e-07	9.37501e-06					GO:0005829+++GO:0005634+++GO:0005737	GO:0019901+++GO:0008270+++GO:0030674+++GO:0061630+++GO:0008134+++GO:0046872+++GO:0016740+++GO:0005515+++GO:1990782	GO:0016567+++GO:0045892+++GO:0098586+++GO:0033138+++GO:0010628+++GO:0032496+++GO:0002741+++GO:0000209+++GO:1901222+++GO:0010994+++GO:0010800+++GO:0070206+++GO:0035458+++GO:0010629+++GO:2000679+++GO:0002230+++GO:2000737+++GO:0045071+++GO:0060340+++GO:0016032
NM_001003954.2	312	NM_001003954.2	NP_001003954.1	ENST00000262219.10	K17099	ANXA13	mRNA	GO:0070062+++GO:0045121+++GO:0016324+++GO:0016323+++GO:0070382+++GO:0005615+++GO:0005886+++GO:0005654+++GO:0016020	cellular_component	extracellular region part+++organelle+++cell part+++membrane part+++membrane-enclosed lumen+++extracellular region+++membrane+++cell+++organelle part	coding	BestRefSeq	known	NC_000008.11	123680794	123737426	-	1612	357	12	123737320-123737426,123735755-123735877,123712678-123712753,123702642-123702736,123698389-123698559,123695688-123695721,123695502-123695581,123693711-123693779,123693197-123693298,123688871-123688946,123684610-123684722,123680794-123681359	107,123,76,95,171,34,80,69,102,76,113,566	1.23737e+107	1.23737e+107	0.217	0.303	0.22	0.261	0	6.23627	0.000302488	0.00438004					GO:0005654+++GO:0016324+++GO:0070382+++GO:0070062+++GO:0016323+++GO:0016020+++GO:0005886+++GO:0005615+++GO:0045121	GO:1901611+++GO:0005544+++GO:0001786+++GO:0005509+++GO:0031210	GO:0042997+++GO:0030154+++GO:0042998
NM_001004.3	6181	NM_001004.3	NP_000995.1	ENST00000321153.8	K02943	RPLP2	mRNA	GO:0070062+++GO:0045202+++GO:0005925+++GO:0022625+++GO:0005840+++GO:0005829+++GO:0016020	cellular_component	extracellular region part+++protein-containing complex+++organelle+++cell part+++extracellular region+++synapse+++cell junction+++membrane+++cell+++organelle part	coding	BestRefSeq	known	NC_000011.10	809936	812876	+	493	115	5	809936-810039,810234-810357,811597-811645,812535-812633,812760-812876	104,124,49,99,117	8.09937e+29	8.1004e+29	0.219	0.203	0.302	0.276	0	-1.34341	0.00394953	0.0363749	3010		M00177		GO:0005829+++GO:0070062+++GO:0005840+++GO:0045202+++GO:0022625+++GO:0005925+++GO:0016020	GO:0003735+++GO:0005515	GO:0006412+++GO:0000184+++GO:0006414+++GO:0006413+++GO:0006614
NM_001004051.3	114928	NM_001004051.3	NP_001004051.1			GPRASP2	mRNA	GO:0005737	cellular_component	cell part+++cell	coding	BestRefSeq	known	NC_000023.11	102712176	102717733	+	3808	838	5	102712176-102712552,102713130-102713217,102713782-102713849,102714189-102714266,102714537-102717733	377,88,68,78,3197	1.02712e+44	1.02713e+44	0.25	0.264	0.217	0.268	0	19.3852	7.08655e-07	2.20057e-05					GO:0005737	GO:0005515+++GO:0001540
NM_001004065.4	11217	NM_001004065.4	NP_001004065.2	ENST00000374525.5	K16519	AKAP2	mRNA				coding	BestRefSeq	known	NC_000009.12	110048598	110172512	+	6964	948	4	110048598-110048855,110136127-110138539,110156319-110156497,110168399-110172512	25824131794114	1.10049e+35	1.10049e+35	0.246	0.289	0.223	0.243	0	11.4207	8.34286e-08	3.575e-06						GO:0016301
NM_001004333.4	440400	NM_001004333.4	NP_001004333.2	ENST00000548577.5	K19770	RNASEK	mRNA	GO:0005575+++GO:0016021+++GO:0016020	cellular_component	membrane part+++membrane+++cellular_component	coding	BestRefSeq	known	NC_000017.11	7012417	7014533	+	811	137	3	7012417-7012761,7013666-7013742,7014145-7014533	345,77,389	7.01242e+20	7.01276e+20	0.237	0.166	0.338	0.259	0	-1.37539	0.00503279	0.0436878	4212				GO:0016020+++GO:0016021+++GO:0005575	GO:0016787+++GO:0004519+++GO:0004521+++GO:0004518	GO:0090305+++GO:0090502
NM_001004343.2	440738	NM_001004343.2	NP_001004343.1	ENST00000357246.3	K10435	MAP1LC3C	mRNA	GO:0031090+++GO:0036464+++GO:0005776+++GO:0005856+++GO:0005874+++GO:0031410+++GO:0005737+++GO:0005829+++GO:0012505+++GO:0000421+++GO:0016020	cellular_component	protein-containing complex+++supramolecular complex+++organelle+++cell part+++cell+++membrane+++organelle part	coding	BestRefSeq	known	NC_000001.11	241995490	241999083	-	1192	147	4	241998951-241999083,241998776-241998831,241998514-241998620,241995490-241996385	133,56,107,896	2.41999e+35	2.41999e+35	0.256	0.231	0.243	0.27	0	-2.44189	0.00495528	0.0431854	4216				GO:0031090+++GO:0012505+++GO:0031410+++GO:0005874+++GO:0005829+++GO:0036464+++GO:0005737+++GO:0016020+++GO:0000421+++GO:0005776+++GO:0005856	GO:0008017+++GO:0005515+++GO:0031625	GO:0009267+++GO:0000045+++GO:0006914+++GO:0006995+++GO:0016236+++GO:0000422+++GO:0097352+++GO:0035973
NM_001004358.1	53834	NM_001004358.1	NP_001004358.1			FGFRL1	mRNA	GO:0005794+++GO:0030133+++GO:0016021+++GO:0005886+++GO:0016020+++GO:0044291	cellular_component	organelle+++cell part+++membrane part+++cell junction+++membrane+++cell	coding	BestRefSeq	known	NC_000004.12	1011972	1026898	+	3098	504	7	1011972-1011987,1012470-1012564,1022203-1022475,1023641-1023721,1023817-1024101,1024311-1024664,1024905-1026898	16,95,273,81,285,354,1994	1.01197e+48	1.01199e+48	0.165	0.213	0.336	0.286	0	22.0482	1.6781e-08	1.03702e-06					GO:0005886+++GO:0044291+++GO:0016021+++GO:0030133+++GO:0005794+++GO:0016020	GO:0008201+++GO:0005007+++GO:0017134	GO:0098742+++GO:0008285+++GO:0051260+++GO:0060539+++GO:0034446+++GO:0060412+++GO:0001501+++GO:0008543+++GO:0003179+++GO:0051291
NM_001005.4	6188	NM_001005.4	NP_000996.2	ENST00000531188.5	K02985	RPS3	mRNA	GO:0032587+++GO:0070062+++GO:0005739+++GO:0022627+++GO:0072686+++GO:0045202+++GO:0005819+++GO:0005925+++GO:0005743+++GO:0014069+++GO:0005783+++GO:1990904+++GO:0005840+++GO:0005759+++GO:0071159+++GO:0005856+++GO:0005730+++GO:0005634+++GO:0005737+++GO:0005886+++GO:0005844+++GO:0015935+++GO:0005829+++GO:0005654+++GO:0016020	cellular_component	synapse part+++extracellular region part+++protein-containing complex+++organelle+++cell part+++membrane part+++membrane-enclosed lumen+++extracellular region+++synapse+++cell junction+++membrane+++cell+++organelle part	coding	BestRefSeq	known	NC_000011.10	75399491	75406913	+	2092	243	7	75399491-75399577,75400694-75400824,75401640-75401733,75402352-75402446,75404020-75404207,75404672-75404868,75405614-75406913	87,131,94,95,188,197,1300	7.53995e+55	7.53996e+55	0.285	0.263	0.201	0.25	0	12.9476	2.18756e-16	2.65993e-13	3010		M00177		GO:0045202+++GO:0022627+++GO:0005783+++GO:0005654+++GO:0005730+++GO:0005737+++GO:0071159+++GO:0005844+++GO:0015935+++GO:0005840+++GO:0070062+++GO:0005886+++GO:0005819+++GO:0032587+++GO:0005856+++GO:0005634+++GO:0005739+++GO:0016020+++GO:0072686+++GO:0005743+++GO:0014069+++GO:0005759+++GO:1990904+++GO:0005829+++GO:0005925	GO:0003729+++GO:0008534+++GO:0003906+++GO:0051018+++GO:0004520+++GO:0000977+++GO:0005515+++GO:0032358+++GO:0019899+++GO:0097100+++GO:0015631+++GO:0003684+++GO:0032357+++GO:0051879+++GO:0051536+++GO:0003735+++GO:0140078+++GO:0016829+++GO:0008017+++GO:0003723+++GO:0044877+++GO:0008134+++GO:0019104+++GO:0019900+++GO:0070181+++GO:0019901+++GO:0030544+++GO:0003677+++GO:0044390	GO:0051092+++GO:0045739+++GO:2001272+++GO:0071356+++GO:1905053+++GO:0000184+++GO:2001235+++GO:0042769+++GO:0010628+++GO:1901224+++GO:0042104+++GO:0043507+++GO:0007059+++GO:0051301+++GO:0051225+++GO:1902231+++GO:0006412+++GO:0061481+++GO:0006281+++GO:0006974+++GO:0007049+++GO:0050862+++GO:0031116+++GO:0006614+++GO:0017148+++GO:1902546+++GO:0032743+++GO:0006979+++GO:0070301+++GO:0031334+++GO:000641…
NM_001005242.2	5318	NM_001005242.2	NP_001005242.2	ENST00000340811.8	K12642	PKP2	mRNA	GO:0014704+++GO:0005882+++GO:0016021+++GO:0005912+++GO:1990124+++GO:0005634+++GO:0030057+++GO:0005737+++GO:0005886+++GO:0005913+++GO:0001533+++GO:0005654+++GO:0030054+++GO:0005911	cellular_component	protein-containing complex+++supramolecular complex+++organelle+++cell part+++membrane part+++membrane-enclosed lumen+++cell junction+++cell+++membrane+++organelle part	coding	BestRefSeq	known	NC_000012.12	32790746	32896846	-	4307	837	13	32896509-32896846,32878920-32879032,32877846-32878543,32868927-32869062,32850766-32850973,32841028-32841205,32824045-32824162,32822467-32822631,32821356-32821529,32802403-32802556,32796109-32796298,32792644-32792731,32790746-32792492	338,113,698,136,208,178,118,165,174,154,190,88,1747	3.28965e+103	3.28968e+103	0.243	0.29	0.237	0.23	0	2.26537	0.000536461	0.00714915	5412	H00293			GO:1990124+++GO:0005882+++GO:0005911+++GO:0005737+++GO:0005913+++GO:0005654+++GO:0001533+++GO:0030054+++GO:0005886+++GO:0005912+++GO:0030057+++GO:0005634+++GO:0014704+++GO:0016021	GO:0005080+++GO:0086083+++GO:0017080+++GO:0045296+++GO:0005515+++GO:0019215+++GO:0032947+++GO:0045294+++GO:0044325	GO:0086019+++GO:0034334+++GO:0086091+++GO:0086073+++GO:0002159+++GO:0007043+++GO:0086005+++GO:0045110+++GO:0098609+++GO:0086002+++GO:0007507+++GO:0086064+++GO:0010765+++GO:0055010+++GO:0098911+++GO:0031424+++GO:0070268+++GO:0007155+++GO:0072659+++GO:0048496
NM_001005291.2	6720	NM_001005291.2	NP_001005291.1	ENST00000355815.8	K07197	SREBF1	mRNA	GO:0005794+++GO:0032991+++GO:0016021+++GO:0005783+++GO:0005635+++GO:0000139+++GO:0005634+++GO:0031410+++GO:0012507+++GO:0005737+++GO:0005829+++GO:0005654+++GO:0043231+++GO:0016020+++GO:0005789	cellular_component	protein-containing complex+++organelle+++cell part+++membrane part+++membrane-enclosed lumen+++cell+++membrane+++organelle part	coding	BestRefSeq	known	NC_000017.11	17811349	17837011	-	5001	1177	20	17836727-17837011,17823518-17823607,17820090-17820521,17819538-17819725,17819320-17819454,17819013-17819234,17818260-17818374,17817696-17817916,17817256-17817457,17816958-17817136,17816457-17816718,17816207-17816373,17815860-17816028,17815221-17815329,17814835-17814944,17814615-17814747,17814245-17814410,17813569-17813769,17813368-17813479,17811349-17812851	285,90,432,188,135,222,115,221,202,179,262,167,169,109,110,133,166,201,112,1503	1.78367e+159	1.7837e+159	0.192	0.173	0.333	0.301	0	9.74234	1.50857e-06	4.29398e-05	04931+++04152+++04932+++04910				GO:0016020+++GO:0012507+++GO:0005634+++GO:0005737+++GO:0005829+++GO:0005794+++GO:0016021+++GO:0032991+++GO:0005783+++GO:0000139+++GO:0031410+++GO:0043231+++GO:0005789+++GO:0005654+++GO:0005635	GO:0043565+++GO:0003677+++GO:0003700+++GO:0032810+++GO:0001228+++GO:0008047+++GO:0046983+++GO:0004879+++GO:0044877+++GO:0019901+++GO:0003682+++GO:0000977+++GO:0000978+++GO:0005515+++GO:0000981	GO:1902895+++GO:0019217+++GO:0043085+++GO:0032570+++GO:0031065+++GO:0000122+++GO:1903214+++GO:0045893+++GO:0070542+++GO:0009267+++GO:1903146+++GO:0032869+++GO:0031647+++GO:0008203+++GO:0009749+++GO:0010867+++GO:0008202+++GO:0007568+++GO:0051591+++GO:0042789+++GO:0008286+++GO:0014070+++GO:0050796+++GO:0045444+++GO:0030522+++GO:0043434+++GO:0006355+++GO:0032094+++GO:0006629+++GO:0008610+++GO:004249…
NM_001005335.1	3191	NM_001005335.1	NP_001005335.1	ENST00000600873.5	K13159	HNRNPL	mRNA	GO:0048471+++GO:0070062+++GO:0035770+++GO:1990904+++GO:0005634+++GO:0005737+++GO:0045120+++GO:0005829+++GO:0005654+++GO:0016020	cellular_component	extracellular region part+++protein-containing complex+++organelle+++cell part+++membrane-enclosed lumen+++extracellular region+++membrane+++cell+++organelle part	coding	BestRefSeq	known	NC_000019.10	38836388	38852339	-	1881	456	13	38852296-38852339,38847316-38847434,38845853-38846090,38845650-38845735,38844008-38844104,38843842-38843914,38840488-38840559,38840096-38840376,38838894-38839015,38838397-38838598,38837594-38837651,38837384-38837479,38836388-38836780	44,119,238,86,97,73,72,281,122,202,58,96,393	3.88523e+103	3.88523e+103	0.248	0.242	0.263	0.247	0	1.06955	0.000270943	0.00397797					GO:0005634+++GO:0048471+++GO:0005654+++GO:1990904+++GO:0035770+++GO:0016020+++GO:0005829+++GO:0005737+++GO:0045120+++GO:0070062	GO:0005515+++GO:0044212+++GO:0003730+++GO:1990715+++GO:0003676+++GO:0003723+++GO:0097157	GO:0016070+++GO:0000398+++GO:0006396+++GO:0048025+++GO:1902416+++GO:0006397+++GO:0045727+++GO:0000381+++GO:0034198+++GO:1901652+++GO:0007623
NM_001005360.2	1785	NM_001005360.2	NP_001005360.1	ENST00000355667.10	K01528	DNM2	mRNA	GO:0048471+++GO:0032587+++GO:0098978+++GO:0005794+++GO:0070062+++GO:0098844+++GO:0045202+++GO:0005802+++GO:0005925+++GO:0032991+++GO:0014069+++GO:0030027+++GO:0005905+++GO:0030424+++GO:0030670+++GO:0030666+++GO:0098793+++GO:0005768+++GO:0001917+++GO:0044327+++GO:0000139+++GO:0099092+++GO:0043197+++GO:0030496+++GO:0005856+++GO:0005813+++GO:0005634+++GO:0005874+++GO:0001891+++GO:0045334+++GO:003042…	cellular_component	synapse part+++extracellular region part+++protein-containing complex+++supramolecular complex+++organelle+++cell part+++membrane part+++extracellular region+++synapse+++cell junction+++cell+++membrane+++organelle part	coding	BestRefSeq	known	NC_000019.10	10718053	10831910	+	3666	870	21	10718053-10718403,10759738-10759811,10772479-10772628,10775703-10775906,10777118-10777216,10782960-10783120,10786564-10786706,10793720-10793855,10795372-10795439,10796061-10796199,10798486-10798572,10802288-10802358,10805916-10805967,10808569-10808580,10812264-10812377,10819980-10820089,10823788-10823899,10825057-10825221,10829036-10829268,10830127-10830378,10830978-10831910	351,74,150,204,99,161,143,136,68,139,87,71,52,12,114,110,112,165,233,252,933	1.07181e+167	1.07184e+167	0.173	0.212	0.314	0.302	0	9.13512	0.000213509	0.0032292	04072+++04961+++04721+++04144+++05100	H00700+++H00264+++H00606+++H00865			GO:0030670+++GO:0005856+++GO:0014069+++GO:0098978+++GO:0098793+++GO:0005829+++GO:0043197+++GO:0030666+++GO:0045334+++GO:0016020+++GO:0005737+++GO:0005905+++GO:0000139+++GO:0070062+++GO:0045202+++GO:0048471+++GO:0030054+++GO:0005813+++GO:0032587+++GO:0005634+++GO:0030424+++GO:0042995+++GO:0030496+++GO:0005886+++GO:0099092+++GO:0005794+++GO:0005925+++GO:0005802+++GO:0030027+++GO:0044327+++GO:003042…	GO:0008017+++GO:0005515+++GO:0017124+++GO:0019901+++GO:0000166+++GO:0016787+++GO:0031749+++GO:0050699+++GO:0019899+++GO:0044877+++GO:0003924+++GO:0036312+++GO:0050998+++GO:0005525	GO:0031623+++GO:0042220+++GO:0060976+++GO:0033572+++GO:1903351+++GO:1900026+++GO:0030512+++GO:1903358+++GO:0006897+++GO:0045807+++GO:0006893+++GO:1903408+++GO:0048488+++GO:0006355+++GO:0035020+++GO:0006898+++GO:0061024+++GO:0035904+++GO:0048489+++GO:0010592+++GO:0003281+++GO:0019886+++GO:0050999+++GO:1903526+++GO:0016185+++GO:0043065+++GO:0030516+++GO:0050803+++GO:0006909+++GO:0007283+++GO:007124…
NM_001005374.3	90678	NM_001005374.3	NP_001005374.1	ENST00000373322.1	K10641	LRSAM1	mRNA	GO:0005737+++GO:0005829+++GO:0016020	cellular_component	cell part+++membrane+++cell	coding	BestRefSeq	known	NC_000009.12	127452255	127503501	+	2851	723	25	127452255-127452299,127454496-127454599,127454998-127455054,127455576-127455620,127457316-127457393,127459003-127459071,127461173-127461257,127462252-127462373,127467740-127467830,127473801-127473931,127478934-127478963,127479383-127479505,127479839-127479978,127481183-127481227,127482950-127483020,127485736-127485835,127487676-127487763,127489444-127489518,127491215-127491295,127492802-127492897…	45,104,57,45,78,69,85,122,91,131,30,123,140,45,71,100,88,75,81,96,99,132,82,134,728	1.27452e+224	1.27452e+224	0.18	0.236	0.291	0.293	0	-1.70041	0.00470423	0.0416282		H00264			GO:0016020+++GO:0005829+++GO:0005737	GO:0004842+++GO:0016740+++GO:0046872+++GO:0005515+++GO:0061630	GO:0006914+++GO:2000786+++GO:0051865+++GO:0030163+++GO:0016567+++GO:0046755+++GO:1904417+++GO:0000209+++GO:0045806+++GO:0070086+++GO:0015031
NM_001005404.3	388403	NM_001005404.3	NP_001005404.1	ENST00000312655.8		YPEL2	mRNA	GO:0005730+++GO:0005634	cellular_component	organelle+++cell part+++membrane-enclosed lumen+++cell+++organelle part	coding	BestRefSeq	known	NC_000017.11	59331692	59401734	+	5232	119	5	59331692-59331824,59353215-59353526,59388327-59388370,59389360-59389468,59397101-59401734	133,312,44,109,4634	5.93317e+39	5.93318e+39	0.288	0.257	0.218	0.237	0	3.9647	1.44484e-05	0.000310811					GO:0005634+++GO:0005730	GO:0046872
NM_001005741.2	2629	NM_001005741.2	NP_001005741.1	ENST00000327247.9	K01201	GBA	mRNA	GO:0070062+++GO:0005764+++GO:0019898+++GO:0005765+++GO:0005615+++GO:0043202+++GO:0016020	cellular_component	extracellular region part+++organelle+++cell part+++membrane-enclosed lumen+++membrane part+++extracellular region+++membrane+++cell+++organelle part	coding	BestRefSeq	known	NC_000001.11	155234448	155244862	-	2583	536	12	155244506-155244862,155241086-155241180,155240630-155240717,155239886-155240077,155239616-155239762,155238517-155238650,155238134-155238306,155237341-155237578,155236245-155236469,155235681-155235844,155235195-155235311,155234448-155235100	357,95,88,192,147,134,173,238,225,164,117,653	1.55245e+107	1.55245e+107	0.227	0.211	0.299	0.263	0	5.01221	0.00572517	0.0481584	04142+++00511+++01100+++00600	H00126+++H00810+++H00066+++H00426		R01498	GO:0005764+++GO:0043202+++GO:0070062+++GO:0016020+++GO:0005765+++GO:0019898+++GO:0005615	GO:0005124+++GO:0016798+++GO:0005515+++GO:0016787+++GO:0005102+++GO:0004348	GO:0032463+++GO:0043407+++GO:0036473+++GO:0050728+++GO:0009268+++GO:1903061+++GO:0032436+++GO:0032268+++GO:0033574+++GO:1905037+++GO:0035307+++GO:0046512+++GO:0046513+++GO:0071356+++GO:0071548+++GO:0033561+++GO:0043627+++GO:1901805+++GO:0051247+++GO:1905165+++GO:1903052+++GO:0032269+++GO:0006680+++GO:0043243+++GO:0009267+++GO:0032715+++GO:1904457+++GO:0008152+++GO:0043589+++GO:1901215+++GO:009706…
NM_001005745.1	8650	NM_001005745.1	NP_001005745.1	ENST00000554546.5	K06057	NUMB	mRNA	GO:0030136+++GO:0098978+++GO:0019897+++GO:0005925+++GO:0005769+++GO:0016323+++GO:0045177+++GO:0005634+++GO:0031410+++GO:0005737+++GO:0005886+++GO:0016020	cellular_component	organelle+++cell part+++membrane part+++synapse+++cell junction+++membrane+++cell	coding	BestRefSeq	known	NC_000014.9	73275210	73458580	-	3467	592	11	73458493-73458580,73409937-73410068,73366897-73366981,73355626-73355766,73323130-73323204,73297211-73297285,73292734-73292874,73287110-73287314,73284081-73284374,73282359-73282505,73275210-73277293	88,132,85,141,75,75,141,205,294,147,2084	7.34585e+87	7.34586e+87	0.261	0.276	0.234	0.228	0	1.43493	0.00215385	0.0225282	4330				GO:0016323+++GO:0005925+++GO:0031410+++GO:0005737+++GO:0005886+++GO:0005634+++GO:0016020+++GO:0045177+++GO:0005769+++GO:0019897+++GO:0030136+++GO:0098978	GO:0005515+++GO:0045294+++GO:0008013+++GO:0045296	GO:0021849+++GO:0007409+++GO:0007275+++GO:0050769+++GO:1903077+++GO:0007405+++GO:0034332+++GO:0099149+++GO:0030335+++GO:0007399+++GO:0021670+++GO:0030900
NM_001005849.1	6613	NM_001005849.1	NP_001005849.1	ENST00000314523.7	K12160	SUMO2	mRNA	GO:0000776+++GO:0016605+++GO:0005634+++GO:0005737+++GO:0005654	cellular_component	protein-containing complex+++organelle+++cell part+++membrane-enclosed lumen+++cell+++organelle part	coding	BestRefSeq	known	NC_000017.11	75167730	75183003	-	994	71	3	75182814-75183003,75181057-75181188,75167730-75168401	190132672	7.51828e+23	7.5183e+23	0.307	0.28	0.208	0.205	0	6.34932	0.000577301	0.00761046	05418+++03013	H00516	M00427		GO:0005634+++GO:0000776+++GO:0005654+++GO:0005737+++GO:0016605	GO:0031386+++GO:0031625+++GO:0001222+++GO:0005515+++GO:0019899+++GO:0019789+++GO:0003723	GO:0016925+++GO:0043392+++GO:0032436+++GO:0045944
NM_001005909.2	51447	NM_001005909.2	NP_001005909.1		K07756	IP6K2	mRNA	GO:0001650+++GO:0005634+++GO:0005654+++GO:0030054	cellular_component	organelle+++cell part+++membrane-enclosed lumen+++cell junction+++cell+++organelle part	coding	BestRefSeq	known	NC_000003.12	48688003	48717278	-	1800	426	6	48717157-48717278,48695090-48695418,48692954-48693179,48691307-48691482,48689538-48689713,48688003-48688773	1.22329e+17	4.87172e+47	4.87173e+47	0.213	0.262	0.243	0.282	0	6.45696	0.000232347	0.00347892	04070+++04138			R09087+++R10548	GO:0030054+++GO:0001650+++GO:0005634+++GO:0005654	GO:0000832+++GO:0000828+++GO:0016301+++GO:0052836+++GO:0052724+++GO:0005524+++GO:0005515+++GO:0052723+++GO:0000827+++GO:0000166+++GO:0000829+++GO:0016740+++GO:0052839	GO:0043065+++GO:0043647+++GO:0060337+++GO:0032958+++GO:0006817+++GO:0016310+++GO:0046854+++GO:0030308
NM_001005914.2	7869	NM_001005914.2	NP_001005914.1	ENST00000433753.4	K06840	SEMA3B	mRNA	GO:0005887+++GO:0005615+++GO:0005783+++GO:0005576	cellular_component	extracellular region part+++organelle+++cell part+++membrane part+++extracellular region+++membrane+++cell	coding	BestRefSeq	known	NC_000003.12	50267558	50277171	+	3004	748	18	50267558-50267769,50269161-50269349,50270127-50270284,50270433-50270495,50270890-50271009,50271088-50271181,50271361-50271480,50273298-50273443,50273535-50273646,50273759-50273828,50273916-50274057,50274363-50274582,50274843-50274934,50275012-50275053,50275302-50275459,50275560-50275615,50275705-50275844,50276302-50277171	212,189,158,63,120,94,120,146,112,70,142,220,92,42,158,56,140,870	5.02676e+143	5.02678e+143	0.165	0.186	0.308	0.341	0	8.18496	9.94953e-07	2.96878e-05	4360	H00556+++H00255			GO:0005783+++GO:0005615+++GO:0005887+++GO:0005576	GO:0030215+++GO:0045499+++GO:0038191	GO:0007411+++GO:0007267+++GO:0071526+++GO:0050919+++GO:0061643+++GO:0030335+++GO:0048843+++GO:0001755
NM_001006600.2	55914	NM_001006600.2	NP_001006600.1	ENST00000380935.5	K12796	ERBIN	mRNA	GO:0030056+++GO:0005604+++GO:0098978+++GO:0031965+++GO:0016607+++GO:0016323+++GO:0009925+++GO:0098794+++GO:0005634+++GO:0005737+++GO:0005886+++GO:0030054+++GO:0016020	cellular_component	synapse part+++extracellular region part+++organelle+++cell part+++membrane-enclosed lumen+++membrane part+++synapse+++extracellular region+++cell junction+++membrane+++cell+++organelle part	coding	BestRefSeq	known	NC_000005.10	65926554	66081023	+	6712	1302	24	65926554-65926806,65988635-65988682,65992710-65992907,65994747-65994864,66012049-66012127,66013549-66013638,66014669-66014725,66021322-66021385,66023290-66023364,66024306-66024450,66025480-66025552,66025848-66025977,66026302-66026417,66028274-66028343,66038383-66038482,66043077-66043198,66044137-66044310,66046353-66046538,66048667-66048781,66050783-66050966,66053406-66054951,66076316-66076408,660…	253,48,198,118,79,90,57,64,75,145,73,130,116,70,100,122,174,186,115,184,1546,93,75,2601	6.59266e+191	6.59268e+191	0.302	0.337	0.17	0.191	0	-7.86039	2.18952e-05	0.000447082	4621				GO:0005886+++GO:0005604+++GO:0030054+++GO:0005737+++GO:0016607+++GO:0016323+++GO:0031965+++GO:0030056+++GO:0005634+++GO:0009925+++GO:0098794+++GO:0016020+++GO:0098978	GO:0005515+++GO:0005176+++GO:0005102+++GO:0005200	GO:0038128+++GO:0071356+++GO:0032088+++GO:0045175+++GO:0007165+++GO:0007173+++GO:0045104+++GO:0071638+++GO:0070433+++GO:0099072+++GO:0007155+++GO:0045197+++GO:0006605+++GO:0032495+++GO:0032496+++GO:0007229
NM_001006616.2	26262	NM_001006616.2	NP_001006617.2	ENST00000515708.5	K10303	TSPAN17	mRNA	GO:0005887+++GO:0016021+++GO:0000151+++GO:0016020	cellular_component	protein-containing complex+++cell part+++membrane part+++membrane+++cell	coding	BestRefSeq	known	NC_000005.10	176647387	176659058	+	2547	263	9	176647387-176647702,176651616-176651666,176651754-176651900,176652743-176652913,176654895-176655020,176656078-176656125,176656700-176656816,176656895-176656924,176657518-176659058	316,51,147,171,126,48,117,30,1541	1.76647e+80	1.76648e+80	0.219	0.186	0.282	0.313	0	2.37751	0.00286367	0.0282718					GO:0016020+++GO:0000151+++GO:0016021+++GO:0005887	GO:0019899+++GO:0004842	GO:0007166+++GO:0016567+++GO:0072594
NM_001006634.2	55114	NM_001006634.2	NP_001006635.1	ENST00000289968.10	K20638	ARHGAP17	mRNA	GO:0005634+++GO:0005737+++GO:0005886+++GO:0005923+++GO:0005829+++GO:0030054+++GO:0016020	cellular_component	organelle+++cell part+++cell junction+++membrane+++cell	coding	BestRefSeq	known	NC_000016.10	24919384	25015378	-	3509	881	20	25015209-25015378,24978966-24979005,24977215-24977319,24970507-24970580,24968661-24968772,24968351-24968427,24964197-24964308,24959911-24959979,24959671-24959752,24954603-24954730,24952931-24953042,24952289-24952370,24949404-24949484,24947482-24947595,24943771-24943862,24941987-24942143,24939364-24939597,24935470-24935639,24930784-24931404,24919384-24920260	170,40,105,74,112,77,112,69,82,128,112,82,81,114,92,157,234,170,621,877	2.50152e+159	2.50154e+159	0.205	0.262	0.288	0.246	0	2.53145	3.04805e-05	0.000595552	4530				GO:0005886+++GO:0030054+++GO:0005737+++GO:0005829+++GO:0005923+++GO:0016020+++GO:0005634	GO:0048365+++GO:0005515+++GO:0017124+++GO:0005096	GO:0043547+++GO:0032956+++GO:0051056+++GO:0007015+++GO:0007165+++GO:0017156
NM_001006642.3	114789	NM_001006642.3	NP_001006643.1	ENST00000432073.6	K14684	SLC25A25	mRNA	GO:0005739+++GO:0005743+++GO:0016021+++GO:0016020	cellular_component	organelle+++cell part+++membrane part+++membrane+++cell+++organelle part	coding	BestRefSeq	known	NC_000009.12	128091464	128109258	+	3691	489	10	128091464-128092089,128101096-128101222,128101309-128101396,128102370-128102481,128103681-128103839,128105729-128105881,128106150-128106257,128106353-128106520,128107029-128107179,128107260-128109258	626,127,88,112,159,153,108,168,151,1999	1.28091e+89	1.28092e+89	0.222	0.224	0.255	0.298	0	5.69192	0.0035133	0.0331743					GO:0005739+++GO:0016021+++GO:0016020+++GO:0005743	GO:0005347+++GO:0022857+++GO:0005509+++GO:0046872	GO:0043010+++GO:0014823+++GO:0015867+++GO:0002021+++GO:0045333+++GO:0060612+++GO:0035264+++GO:0070588+++GO:0032094+++GO:0055085+++GO:0046034
NM_001006941.2	10195	NM_001006941.2	NP_001006942.1	ENST00000445626.6	K03845	ALG3	mRNA	GO:0030176+++GO:0016021+++GO:0005783+++GO:0016020+++GO:0005789	cellular_component	organelle+++cell part+++membrane part+++membrane+++cell+++organelle part	coding	BestRefSeq	known	NC_000003.12	184242329	184249525	-	1606	390	9	184249226-184249525,184245713-184245812,184245468-184245615,184245198-184245358,184244601-184244721,184243791-184243996,184243554-184243630,184242813-184242957,184242329-184242676	300,100,148,161,121,206,77,145,348	1.84249e+80	1.8425e+80	0.251	0.189	0.315	0.245	0	2.4409	0.000362822	0.00513631	00513+++00510+++01100	H00118	M00055	R06258	GO:0030176+++GO:0016021+++GO:0016020+++GO:0005789+++GO:0005783	GO:0005515+++GO:0000033+++GO:0016740+++GO:0052925+++GO:0016757+++GO:0000030	GO:0006488+++GO:0097502+++GO:0006486
NM_001006944.1	8986	NM_001006944.1	NP_001006945.1	ENST00000530504.1	K16510	RPS6KA4	mRNA	GO:0005634+++GO:0005737+++GO:0005829+++GO:0005654	cellular_component	organelle+++cell part+++membrane-enclosed lumen+++cell+++organelle part	coding	BestRefSeq	known	NC_000011.10	64359153	64372215	+	3119	766	17	64359153-64359290,64359378-64359449,64360163-64360381,64360477-64360592,64361134-64361241,64361469-64361549,64361642-64361745,64361852-64362002,64365301-64365465,64368132-64368260,64368486-64368601,64368704-64368797,64369446-64369619,64369699-64369893,64370225-64370384,64370563-64370726,64371283-64372215	138,72,219,116,108,81,104,151,165,129,116,94,174,195,160,164,933	6.43592e+135	6.43593e+135	0.173	0.179	0.323	0.324	0	8.489	1.07991e-06	3.20311e-05	04668+++04010				GO:0005654+++GO:0005634+++GO:0005829+++GO:0005737	GO:0046872+++GO:0004674+++GO:0004711+++GO:0016740+++GO:0005524+++GO:0000287+++GO:0005515+++GO:0016301+++GO:0004672+++GO:0000166	GO:0033129+++GO:0016310+++GO:0043987+++GO:0016572+++GO:0051092+++GO:0035556+++GO:0043988+++GO:0006954+++GO:0032793+++GO:0045944+++GO:0006355+++GO:0070498+++GO:0035066+++GO:0001818+++GO:0006468
NM_001007024.1	9527	NM_001007024.1	NP_001007025.1	ENST00000467337.6	K08495	GOSR1	mRNA	GO:0005794+++GO:0005801+++GO:0030133+++GO:0016021+++GO:0000139+++GO:0031201+++GO:0005829+++GO:0005797+++GO:0016020	cellular_component	protein-containing complex+++organelle+++cell part+++membrane part+++cell+++membrane+++organelle part	coding	BestRefSeq	known	NC_000017.11	30477408	30526814	+	5231	185	9	30477408-30477486,30481143-30481257,30484214-30484301,30484663-30484770,30490126-30490217,30492679-30492753,30510880-30510909,30519939-30520021,30522254-30526814	79,115,88,108,92,75,30,83,4561	3.04774e+71	3.04775e+71	0.281	0.259	0.228	0.232	0	-2.58499	0.00553349	0.0469283	4130				GO:0005829+++GO:0031201+++GO:0005801+++GO:0030133+++GO:0005794+++GO:0000139+++GO:0016020+++GO:0005797+++GO:0016021	GO:0005484	GO:0006888+++GO:0016192+++GO:0048209+++GO:0015031+++GO:0006906+++GO:0042147+++GO:0006891
NM_001007025.1	9527	NM_001007025.1	NP_001007026.1	ENST00000451249.6	K08495	GOSR1	mRNA	GO:0005794+++GO:0005801+++GO:0030133+++GO:0016021+++GO:0000139+++GO:0031201+++GO:0005829+++GO:0005797+++GO:0016020	cellular_component	protein-containing complex+++organelle+++cell part+++membrane part+++cell+++membrane+++organelle part	coding	BestRefSeq	known	NC_000017.11	30477408	30526814	+	5209	248	9	30477408-30477464,30481143-30481257,30484214-30484301,30484663-30484770,30490126-30490217,30492679-30492753,30510880-30510909,30519939-30520021,30522254-30526814	57,115,88,108,92,75,30,83,4561	3.04774e+71	3.04775e+71	0.282	0.26	0.228	0.231	0	-1.75411	0.00376814	0.0350321	4130				GO:0030133+++GO:0000139+++GO:0005794+++GO:0005829+++GO:0031201+++GO:0005797+++GO:0016020+++GO:0005801+++GO:0016021	GO:0005484	GO:0048209+++GO:0042147+++GO:0006888+++GO:0006891+++GO:0006906+++GO:0016192+++GO:0015031
NM_001007068.1	6386	NM_001007068.1	NP_001007069.1	ENST00000424270.6	K17254	SDCBP	mRNA	GO:0070062+++GO:0042470+++GO:0035578+++GO:0031965+++GO:0072562+++GO:0045121+++GO:0005925+++GO:1903561+++GO:0005615+++GO:0016021+++GO:0005783+++GO:0005912+++GO:0005895+++GO:0005576+++GO:0005856+++GO:0005634+++GO:0005737+++GO:0005886+++GO:0005829+++GO:0005654+++GO:0030054+++GO:0043231+++GO:0016020+++GO:0005789	cellular_component	extracellular region part+++protein-containing complex+++organelle+++cell part+++membrane part+++membrane-enclosed lumen+++extracellular region+++cell junction+++membrane+++cell+++organelle part	coding	BestRefSeq	known	NC_000008.11	58553169	58582860	+	2149	292	9	58553169-58553303,58565019-58565066,58570887-58570965,58572205-58572314,58575900-58576061,58578033-58578208,58579623-58579794,58580517-58580608,58581686-58582860	135,48,79,110,162,176,172,92,1175	5.85532e+71	5.85533e+71	0.323	0.279	0.194	0.203	0	-5.86396	0.00518671	0.0446508					GO:0005829+++GO:0005634+++GO:0005576+++GO:0005783+++GO:0005925+++GO:0035578+++GO:0005654+++GO:0005615+++GO:0005789+++GO:0043231+++GO:0016021+++GO:0005737+++GO:0070062+++GO:1903561+++GO:0005886+++GO:0042470+++GO:0016020+++GO:0005895+++GO:0005912+++GO:0031965+++GO:0072562+++GO:0030054+++GO:0045121+++GO:0005856	GO:0047485+++GO:0005515+++GO:0008289+++GO:0046875+++GO:0008022+++GO:0042802+++GO:0045545+++GO:0008093+++GO:0005137+++GO:0050839+++GO:0005546+++GO:0042043+++GO:0005109+++GO:0042803+++GO:0019838+++GO:0046982	GO:1903543+++GO:0007268+++GO:0035556+++GO:0007265+++GO:0006930+++GO:0048013+++GO:0002091+++GO:0030511+++GO:0010718+++GO:0046330+++GO:0030036+++GO:0030335+++GO:0099054+++GO:0042327+++GO:0010862+++GO:1903553+++GO:0007346+++GO:0032435+++GO:0030307+++GO:0008284+++GO:0043312+++GO:0006612
NM_001007088.1	7569	NM_001007088.1	NP_001007089.1	ENST00000376943.7	K09228	ZNF182	mRNA	GO:0005634	cellular_component	organelle+++cell part+++cell	coding	BestRefSeq	known	NC_000023.11	47974851	48003978	-	3488	620	6	48003909-48003978,48003508-48003702,48002595-48002653,47983285-47983411,47982949-47983038,47974851-47977797	70,195,59,127,90,2947	4.80039e+47	4.8004e+47	0.239	0.334	0.198	0.229	0	1.3653	0.00231595	0.0238895		H00480+++H01852+++H00513			GO:0005634	GO:0003677+++GO:0000981+++GO:0046872+++GO:0003700	GO:0006351+++GO:0006355
NM_001007169.4	158399	NM_001007169.4	NP_001007170.1	ENST00000358151.8	K09229	ZNF483	mRNA	GO:0005634	cellular_component	organelle+++cell part+++cell	coding	BestRefSeq	known	NC_000009.12	111525159	111578117	+	2706	256	6	111525159-111525262,111527268-111527807,111530875-111530963,111533739-111533865,111534261-111534353,111576365-111578117	104,540,89,127,93,1753	1.11525e+53	1.11525e+53	0.254	0.309	0.191	0.246	0	-3.20755	1.23638e-05	0.000270957					GO:0005634	GO:0005515+++GO:0003700+++GO:0003676+++GO:0046872+++GO:0003677+++GO:0000981	GO:0006355+++GO:0006357
NM_001007229.1	8405	NM_001007229.1	NP_001007230.1	ENST00000347630.6	K10523	SPOP	mRNA	GO:0031463+++GO:0016607+++GO:0005634+++GO:0005737+++GO:0005654	cellular_component	protein-containing complex+++organelle+++cell part+++membrane-enclosed lumen+++cell+++organelle part	coding	BestRefSeq	known	NC_000017.11	49598884	49678163	-	2967	374	11	49677933-49678163,49636759-49636809,49622733-49622876,49621946-49622067,49619234-49619385,49618981-49619108,49611280-49611457,49607874-49607929,49607250-49607372,49601865-49602007,49598884-49600522	231,51,144,122,152,128,178,56,123,143,1639	4.96779e+87	4.96782e+87	0.276	0.27	0.207	0.247	0	20.5759	1.41582e-07	5.3604e-06	04340+++04341		M00384		GO:0005737+++GO:0005634+++GO:0031463+++GO:0016607+++GO:0005654	GO:0031625+++GO:0005515	GO:0043161+++GO:0006511+++GO:0016567+++GO:0030162
NM_001007467.2	9814	NM_001007467.2	NP_001007468.1	ENST00000400288.6	K16489	SFI1	mRNA	GO:0005739+++GO:0031305+++GO:0005743+++GO:0005814+++GO:0016021+++GO:0005856+++GO:0005813+++GO:0005634+++GO:0005737+++GO:0005829+++GO:0016020	cellular_component	organelle+++cell part+++membrane part+++membrane+++cell+++organelle part	coding	BestRefSeq	known	NC_000022.11	31496139	31618551	+	4391	1242	33	31496139-31496637,31508255-31508376,31528690-31528863,31531058-31531129,31546861-31546971,31550254-31550348,31556942-31557059,31561290-31561392,31573058-31573214,31575231-31575392,31578382-31578452,31580272-31580364,31583875-31583972,31585068-31585134,31589447-31589577,31602212-31602293,31602607-31602785,31603744-31603819,31604309-31604404,31604869-31604945,31606328-31606430,31607937-31608033,316…	499,122,174,72,111,95,118,103,157,162,71,93,98,67,131,82,179,76,96,77,103,97,161,75,75,177,254,72,232,133,79,112,238	31496139,31508255,31528690,31531058,31546861,31550254,31556942,31561290,31573058,31575231,31578382,31580272,31583875,31585068,31589447,31602212,31602607,31603744,31604309,31604869,31606328,31607937,31611143,31611766,31613142,31613354,31613602,31614789,31615048,31616745,31617000,31618115,31618314	31496637,31508376,31528863,31531129,31546971,31550348,31557059,31561392,31573214,31575392,31578452,31580364,31583972,31585134,31589577,31602293,31602785,31603819,31604404,31604945,31606430,31608033,31611303,31611840,31613216,31613530,31613855,31614860,31615279,31616877,31617078,31618226,31618551	0.182	0.232	0.276	0.31	0	5.99486	0.00450513	0.0402667					GO:0005634+++GO:0005743+++GO:0005856+++GO:0005739+++GO:0005814+++GO:0005829+++GO:0005737+++GO:0005813+++GO:0016020+++GO:0016021+++GO:0031305	GO:0004609+++GO:0019902+++GO:0016831+++GO:0016829+++GO:0005515	GO:0000086+++GO:0010389+++GO:0006646+++GO:0097711+++GO:0008654+++GO:0006629+++GO:0010923+++GO:0016540
NM_001007553.2	7812	NM_001007553.2	NP_001007554.1	ENST00000358528.8		CSDE1	mRNA	GO:0005794+++GO:0005737+++GO:0005886+++GO:0070937+++GO:0005829	cellular_component	protein-containing complex+++organelle+++cell part+++membrane+++cell	coding	BestRefSeq	known	NC_000001.11	114716913	114758050	-	4166	798	20	114757925-114758050,114749821-114750207,114739692-114739890,114737963-114738072,114737471-114737563,114736758-114736855,114734442-114734523,114733989-114734117,114733732-114733857,114732604-114732816,114730508-114730648,114730258-114730422,114726983-114727090,114726211-114726386,114725221-114725333,114723883-114724002,114720539-114720717,114719579-114719742,114718613-114718745,114716913-114718216	126,387,199,110,93,98,82,129,126,213,141,165,108,176,113,120,179,164,133,1304	1.14758e+179	1.14758e+179	0.287	0.296	0.191	0.226	0	9.82305	0.00549422	0.0466629					GO:0070937+++GO:0005886+++GO:0005829+++GO:0005737+++GO:0005794	GO:0005515+++GO:0003677+++GO:0003676+++GO:0003723	GO:0008584+++GO:0006355+++GO:0070966
NM_001008239.2	147339	NM_001008239.2	NP_001008240.1	ENST00000619301.4		C18orf25	mRNA				coding	BestRefSeq	known	NC_000018.10	46174022	46266992	+	5285	343	4	46174022-46174330,46215811-46216595,46253697-46253823,46262929-46266992	3097851274064	4.6174e+31	4.61743e+31	0.323	0.267	0.197	0.214	0	8.60729	3.62208e-06	9.24058e-05						GO:0005515
NM_001008392.1	10217	NM_001008392.1	NP_001008393.1	ENST00000273179.9	K15731	CTDSPL	mRNA	GO:0070062+++GO:0005634	cellular_component	extracellular region part+++organelle+++cell part+++extracellular region+++cell	coding	BestRefSeq	known	NC_000003.12	37862178	37984469	+	4455	276	8	37862178-37862278,37947057-37947211,37957111-37957143,37964571-37964672,37967826-37967882,37971407-37971499,37975709-37975894,37980742-37984469	101,155,33,102,57,93,186,3728	3.78622e+63	3.78623e+63	0.282	0.257	0.233	0.229	0	8.96744	6.02187e-08	2.76079e-06					GO:0005634+++GO:0070062	GO:0016791+++GO:0008420+++GO:0004721+++GO:0016787+++GO:0005515+++GO:0046872+++GO:0003674	GO:0008150+++GO:0001933+++GO:0016311+++GO:0006357+++GO:2000134+++GO:0006470
NM_001008393.3	201725	NM_001008393.3	NP_001008394.1	ENST00000379205.4		C4orf46	mRNA	GO:0005737	cellular_component	cell part+++cell	coding	BestRefSeq	known	NC_000004.12	158666675	158672050	-	3529	113	2	158671616-158672050,158666675-158669768	4353094	1.58672e+17	1.58672e+17	0.363	0.266	0.182	0.189	0	1.94908	0.00181031	0.019553					GO:0005737	GO:0005515
NM_001008492.2	4735	NM_001008492.2	NP_001008492.1	ENST00000402092.6	K16942	2025-09-02	mRNA	GO:0048471+++GO:0097730+++GO:0070062+++GO:0000145+++GO:0005819+++GO:0097227+++GO:0032391+++GO:0060170+++GO:0005930+++GO:0031105+++GO:0030496+++GO:0005634+++GO:0000777+++GO:0005737+++GO:0032154	cellular_component	extracellular region part+++protein-containing complex+++organelle+++cell part+++membrane part+++extracellular region+++membrane+++cell+++organelle part	coding	BestRefSeq	known	NC_000002.12	241315861	241354027	+	3400	361	14	241315861-241315982,241320203-241320287,241324216-241324241,241325993-241326113,241335126-241335212,241335975-241336098,241337382-241337516,241337673-241337790,241342992-241343093,241343752-241343897,241346166-241346249,241348134-241348191,241350073-241350203,241351967-241354027	122,85,26,121,87,124,135,118,102,146,84,58,131,2061	2.41316e+125	2.41316e+125	0.299	0.283	0.195	0.224	0	2.18209	0.000217154	0.00327741	5100				GO:0005634+++GO:0060170+++GO:0000145+++GO:0032391+++GO:0070062+++GO:0030496+++GO:0005737+++GO:0097227+++GO:0048471+++GO:0097730+++GO:0032154+++GO:0005819+++GO:0000777+++GO:0005930+++GO:0031105	GO:0045296+++GO:0042802+++GO:0005525	GO:0007049+++GO:0007224+++GO:0031175+++GO:0007283+++GO:0060271+++GO:0051301
NM_001008493.2	55740	NM_001008493.2	NP_001008493.1	ENST00000366844.7	K05746	ENAH	mRNA	GO:0045202+++GO:0005925+++GO:0030027+++GO:0030175+++GO:0005856+++GO:0005737+++GO:0005886+++GO:0042995+++GO:0005829+++GO:0030054	cellular_component	organelle+++cell part+++synapse+++cell junction+++membrane+++cell	coding	BestRefSeq	known	NC_000001.11	225486829	225653143	-	13175	591	15	225652686-225653143,225567249-225567414,225554906-225555083,225530554-225530638,225519198-225519565,225517196-225517306,225514596-225514900,225512871-225513016,225512657-225512714,225511811-225511859,225507951-225508017,225504991-225505053,225500992-225501070,225498347-225498404,225486829-225497812	458,166,178,85,368,111,305,146,58,49,67,63,79,58,10984	2.25653e+134	2.25653e+134	0.302	0.291	0.195	0.212	0	-1.70594	0.000345387	0.00492024	04810+++04360				GO:0005829+++GO:0030027+++GO:0042995+++GO:0005886+++GO:0005737+++GO:0005925+++GO:0045202+++GO:0030054+++GO:0030175+++GO:0005856	GO:0050699+++GO:0005515+++GO:0017124+++GO:0003779	GO:0007411
NM_001008495.3	169200	NM_001008495.3	NP_001008495.2	ENST00000458549.6		TMEM64	mRNA	GO:0016021+++GO:0005783+++GO:0016020	cellular_component	organelle+++cell part+++membrane part+++membrane+++cell	coding	BestRefSeq	known	NC_000008.11	90621995	90645905	-	4819	380	3	90645111-90645905,90631552-90631707,90621995-90625862	7951563868	9.06451e+23	9.06459e+23	0.355	0.256	0.186	0.203	0	9.9905	2.00887e-10	2.81826e-08					GO:0016020+++GO:0005783+++GO:0016021		GO:0051480+++GO:0090090+++GO:0045668+++GO:0045600+++GO:0045672+++GO:0043462+++GO:0045780
NM_001008704.2	221491	NM_001008704.2	NP_001008704.1			SMIM29	mRNA	GO:0016021	cellular_component	membrane part+++membrane	coding	BestRefSeq	known	NC_000006.12	34246380	34249108	-	875	159	5	34248979-34249108,34247741-34247864,34247467-34247492,34247044-34247149,34246380-34246868	130,124,26,106,489	3.4249e+39	3.42491e+39	0.221	0.173	0.322	0.285	0	-2.25086	3.19208e-07	1.0815e-05					GO:0016021
NM_001008708.3	494143	NM_001008708.3	NP_001008708.1	ENST00000295304.4	K07232	CHAC2	mRNA	GO:0005575+++GO:0005737+++GO:0005829	cellular_component	cell part+++cell+++cellular_component	coding	BestRefSeq	known	NC_000002.12	53767783	53775196	+	1330	184	3	53767783-53768021,53771907-53771942,53774142-53775196	239,36,1055	5.37678e+23	5.3768e+23	0.298	0.331	0.18	0.191	0	2.23801	0.00503535	0.0436928	01100+++00480			R11861	GO:0005575+++GO:0005737+++GO:0005829	GO:0003674+++GO:0061928+++GO:0003839+++GO:0016829	GO:0006750+++GO:0006751+++GO:0008150
NM_001008710.2	11030	NM_001008710.2	NP_001008710.1	ENST00000397323.8		RBPMS	mRNA	GO:0010494+++GO:0000932+++GO:0005634+++GO:0005737+++GO:0005829+++GO:0005654	cellular_component	protein-containing complex+++organelle+++cell part+++membrane-enclosed lumen+++cell+++organelle part	coding	BestRefSeq	known	NC_000008.11	30384501	30572261	+	2919	196	9	30384501-30385158,30474779-30474856,30477799-30477837,30479315-30479377,30504286-30504436,30544494-30544624,30558887-30558956,30566257-30566360,30570637-30572261	658,78,39,63,151,131,70,104,1625	3.03845e+71	3.03852e+71	0.258	0.23	0.288	0.225	0	1.55928	0.00159484	0.0176281					GO:0005634+++GO:0005737+++GO:0005829+++GO:0005654+++GO:0000932+++GO:0010494	GO:0035614+++GO:0042803+++GO:0003713+++GO:0005515+++GO:0008143+++GO:0003676+++GO:0003723	GO:0000398+++GO:0006396+++GO:0006979+++GO:0060391+++GO:0010862+++GO:1903508
NM_001008800.2	7203	NM_001008800.2	NP_001008800.1	ENST00000368259.6	K09495	CCT3	mRNA	GO:0070062+++GO:0044297+++GO:0043209+++GO:0005832+++GO:0002199+++GO:0005856+++GO:0005874+++GO:0005737+++GO:0005886+++GO:0005829	cellular_component	extracellular region part+++supramolecular complex+++protein-containing complex+++organelle+++cell part+++extracellular region+++membrane+++cell+++organelle part	coding	BestRefSeq	known	NC_000001.11	156308961	156338415	-	1993	507	12	156338154-156338415,156335827-156335888,156333547-156333643,156324972-156325089,156320839-156321025,156318868-156319017,156317415-156317547,156317166-156317247,156312041-156312221,156310950-156311195,156310558-156310689,156308961-156309303	262,62,97,118,187,150,133,82,181,246,132,343	1.56338e+107	1.56338e+107	0.229	0.261	0.236	0.274	0	-3.61152	0.00492255	0.0429803					GO:0070062+++GO:0005829+++GO:0002199+++GO:0044297+++GO:0005874+++GO:0005856+++GO:0005886+++GO:0005737+++GO:0005832+++GO:0043209	GO:0051082+++GO:0005515+++GO:0003723+++GO:0000166+++GO:0005524	GO:1904851+++GO:1901998+++GO:0032212+++GO:1904871+++GO:0046931+++GO:1904874+++GO:0007339+++GO:0050821+++GO:0006457
NM_001008938.3	9793	NM_001008938.3	NP_001008938.1	ENST00000529230.5	K16803	CKAP5	mRNA	GO:0000776+++GO:0005819+++GO:0032991+++GO:0015630+++GO:0005694+++GO:0000930+++GO:0005856+++GO:0005813+++GO:0005730+++GO:0000777+++GO:0005815+++GO:0035371+++GO:0005737+++GO:0000775+++GO:0005886+++GO:0005829+++GO:0000922+++GO:0016020	cellular_component	supramolecular complex+++protein-containing complex+++organelle+++cell part+++membrane-enclosed lumen+++membrane+++cell+++organelle part	coding	BestRefSeq	known	NC_000011.10	46743534	46846308	-	6714	2032	44	46846220-46846308,46821175-46821268,46818310-46818503,46816198-46816404,46811007-46811178,46809742-46809874,46809400-46809500,46808031-46808144,46801200-46801304,46798083-46798172,46797805-46797969,46796812-46796940,46795594-46795776,46790470-46790583,46790076-46790186,46788681-46788773,46784488-46784673,46783274-46783368,46780428-46780485,46780194-46780319,46778460-46778599,46778139-46778313,467…	89,94,194,207,172,133,101,114,105,90,165,129,183,114,111,93,186,95,58,126,140,175,114,129,195,136,89,126,150,204,136,194,173,174,121,180,188,76,189,138,84,160,152,732	46846220,46821175,46818310,46816198,46811007,46809742,46809400,46808031,46801200,46798083,46797805,46796812,46795594,46790470,46790076,46788681,46784488,46783274,46780428,46780194,46778460,46778139,46777439,46776255,46770788,46769963,46767575,46765131,46763481,46762976,46762627,46762000,46760612,46759269,46758923,46754888,46753310,46752635,46751346,46751118,46750528,46750274,46744426,46743534	46846308,46821268,46818503,46816404,46811178,46809874,46809500,46808144,46801304,46798172,46797969,46796940,46795776,46790583,46790186,46788773,46784673,46783368,46780485,46780319,46778599,46778313,46777552,46776383,46770982,46770098,46767663,46765256,46763630,46763179,46762762,46762193,46760784,46759442,46759043,46755067,46753497,46752710,46751534,46751255,46750611,46750433,46744577,46744265	0.241	0.315	0.211	0.233	0	2.58849	1.07012e-08	7.45742e-07					GO:0000775+++GO:0005730+++GO:0000777+++GO:0016020+++GO:0005815+++GO:0000930+++GO:0005856+++GO:0032991+++GO:0000922+++GO:0005886+++GO:0035371+++GO:0005813+++GO:0005819+++GO:0015630+++GO:0005829+++GO:0005694+++GO:0000776+++GO:0005737	GO:0005515+++GO:0051010+++GO:0045296	GO:0007049+++GO:0050658+++GO:0046785+++GO:0007019+++GO:0007098+++GO:0097711+++GO:0010389+++GO:0051298+++GO:0007051+++GO:0000086+++GO:0030951+++GO:0051301
NM_001009182.1	8487	NM_001009182.1	NP_001009182.1	ENST00000250379.12	K13130	GEMIN2	mRNA	GO:0016604+++GO:0097504+++GO:0032797+++GO:0034719+++GO:0005730+++GO:0005681+++GO:0005634+++GO:0005737+++GO:0005829+++GO:0005654	cellular_component	protein-containing complex+++organelle+++cell part+++membrane-enclosed lumen+++cell+++organelle part	coding	BestRefSeq	known	NC_000014.9	39114284	39136973	+	1314	265	9	39114284-39114475,39114829-39114913,39117999-39118088,39118540-39118599,39122430-39122543,39128280-39128348,39131958-39132068,39133661-39133719,39136440-39136973	192,85,90,60,114,69,111,59,534	3.91143e+71	3.91145e+71	0.298	0.295	0.175	0.231	0	-2.59875	0.00168646	0.0184392	3013		M00426		GO:0005737+++GO:0005681+++GO:0032797+++GO:0097504+++GO:0016604+++GO:0005730+++GO:0005634+++GO:0005654+++GO:0005829+++GO:0034719	GO:0005515	GO:0000245+++GO:0008380+++GO:0006397+++GO:0000375+++GO:0051170+++GO:0000387
NM_001009186.1	908	NM_001009186.1	NP_001009186.1	ENST00000335503.3	K09498	CCT6A	mRNA	GO:0070062+++GO:0005832+++GO:0005874+++GO:0005737+++GO:0005829	cellular_component	extracellular region part+++supramolecular complex+++protein-containing complex+++organelle+++cell part+++extracellular region+++cell+++organelle part	coding	BestRefSeq	known	NC_000007.14	56051685	56063989	+	2529	486	13	56051685-56051985,56052422-56052485,56055624-56055797,56056311-56056414,56057993-56058103,56058362-56058521,56058620-56058702,56059544-56059640,56060269-56060416,56060807-56060940,56061747-56061849,56062683-56062755,56063013-56063989	301,64,174,104,111,160,83,97,148,134,103,73,977	5.60517e+103	5.6052e+103	0.27	0.295	0.183	0.252	0	-5.01924	3.18952e-15	2.43363e-12					GO:0070062+++GO:0005737+++GO:0005829+++GO:0005832+++GO:0005874	GO:0000166+++GO:0003723+++GO:0005515+++GO:0005524+++GO:0071987+++GO:0051082	GO:1904851+++GO:0032212+++GO:1904871+++GO:0006457+++GO:0050821+++GO:1904874
NM_001009552.1	5516	NM_001009552.1	NP_001009552.1	ENST00000221138.8	K04382	PPP2CB	mRNA	GO:0005694+++GO:0005856+++GO:0005634+++GO:0000159+++GO:0005737+++GO:0000775+++GO:0005829+++GO:0000922	cellular_component	protein-containing complex+++organelle+++cell part+++cell+++organelle part	coding	BestRefSeq	known	NC_000008.11	30785610	30812836	-	1970	309	7	30812320-30812836,30799546-30799755,30797581-30797754,30794192-30794281,30793917-30794078,30791197-30791315,30785610-30786307	517,210,174,90,162,119,698	3.08123e+55	3.08128e+55	0.269	0.255	0.214	0.262	0	1.97653	0.00131506	0.0150473	04136+++04114+++04140+++04391+++04390+++05165+++04013+++05160+++04113+++04261+++05142+++04730+++04151+++04071+++04728+++04152+++04138+++04350+++04111+++04530+++03015				GO:0005694+++GO:0005856+++GO:0000775+++GO:0005634+++GO:0005737+++GO:0000922+++GO:0000159+++GO:0005829	GO:0016787+++GO:0048156+++GO:0004721+++GO:0008022+++GO:0046872+++GO:0005515+++GO:0004722	GO:1904528+++GO:0046677+++GO:0006470+++GO:0042542+++GO:0043161+++GO:0070262+++GO:0008637+++GO:0035970+++GO:0010468+++GO:0010288+++GO:0046580+++GO:0034976
NM_001009610.1	728130	NM_001009610.1	NP_001009610.1	ENST00000412718.3		NUTM2D	mRNA				coding	BestRefSeq	known	NC_000010.11	87357720	87370695	+	5543	557	7	87357720-87358431,87360481-87361180,87363138-87363266,87364239-87364378,87364821-87365203,87365689-87365805,87367334-87370695	7.127e+21	8.73577e+55	8.73584e+55	0.228	0.214	0.286	0.272	0	3.51244	0.0027228	0.0271644
NM_001009925.1	29058	NM_001009925.1	NP_001009925.1	ENST00000202834.11		TMEM230	mRNA	GO:0005794+++GO:0008021+++GO:0045202+++GO:0005770+++GO:0005802+++GO:0005769+++GO:0005776+++GO:0005768+++GO:0016021+++GO:0005783+++GO:0031410+++GO:0030054+++GO:0055037+++GO:0016020	cellular_component	synapse part+++organelle+++cell part+++membrane part+++synapse+++cell junction+++membrane+++cell+++organelle part	coding	BestRefSeq	known	NC_000020.11	5099838	5113087	-	1458	120	4	5112961-5113087,5109332-5109445,5106188-5106310,5099838-5100931	1271141231094	5.11296e+27	5.11309e+27	0.308	0.261	0.224	0.207	0	2.66912	2.55242e-06	6.81876e-05					GO:0031410+++GO:0055037+++GO:0030054+++GO:0005783+++GO:0005776+++GO:0005802+++GO:0005769+++GO:0005794+++GO:0005770+++GO:0016020+++GO:0008021+++GO:0016021+++GO:0045202+++GO:0005768		GO:0048489
NM_001009958.1	79027	NM_001009958.1	NP_001009958.1	ENST00000440391.5		ZNF655	mRNA	GO:0005730+++GO:0005634+++GO:0005737	cellular_component	organelle+++cell part+++membrane-enclosed lumen+++cell+++organelle part	coding	BestRefSeq	known	NC_000007.14	99558825	99564705	+	1199	110	3	99558825-99559017,99560533-99560695,99563863-99564705	193163843	9.95588e+23	9.9559e+23	0.284	0.23	0.254	0.233	0	-21.5393	3.61947e-08	1.81886e-06					GO:0005634+++GO:0005730+++GO:0005737	GO:0003677+++GO:0003676+++GO:0005515+++GO:0000981+++GO:0003674+++GO:0046872	GO:0006355+++GO:0006357+++GO:2000134
NM_001009984.2	25943	NM_001009984.2	NP_001009984.1	ENST00000252032.9		C20orf194	mRNA	GO:0005575	cellular_component	cellular_component	coding	BestRefSeq	known	NC_000020.11	3249302	3407662	-	6909	1177	37	3407475-3407662,3382427-3382506,3381379-3381498,3376178-3376302,3375030-3375126,3374048-3374154,3359516-3359593,3348525-3348623,3343676-3343731,3340504-3340639,3332280-3332361,3330646-3330682,3326197-3326284,3324892-3324968,3322652-3322696,3322217-3322262,3318289-3318400,3316723-3316793,3315735-3315785,3315033-3315120,3304440-3304543,3298029-3298175,3296861-3296949,3294528-3294629,3294139-3294256…	188,80,120,125,97,107,78,99,56,136,82,37,88,77,45,46,112,71,51,88,104,147,89,102,118,89,159,126,38,136,87,107,75,206,66,94,3383	3407475,3382427,3381379,3376178,3375030,3374048,3359516,3348525,3343676,3340504,3332280,3330646,3326197,3324892,3322652,3322217,3318289,3316723,3315735,3315033,3304440,3298029,3296861,3294528,3294139,3290129,3287632,3281641,3278912,3270427,3264438,3259922,3259480,3256006,3255219,3253726,3249302	3407662,3382506,3381498,3376302,3375126,3374154,3359593,3348623,3343731,3340639,3332361,3330682,3326284,3324968,3322696,3322262,3318400,3316793,3315785,3315120,3304543,3298175,3296949,3294629,3294256,3290217,3287790,3281766,3278949,3270562,3264524,3260028,3259554,3256211,3255284,3253819,3252684	0.263	0.25	0.238	0.248	0	9.16476	0.00529703	0.0453306					GO:0005575	GO:0005515	GO:0008150
NM_001009993.3	130074	NM_001009993.3	NP_001009993.2	ENST00000389915.3		FAM168B	mRNA	GO:0048471+++GO:0070062+++GO:0030424+++GO:0016021+++GO:0005737+++GO:0005886+++GO:0042995+++GO:0016020	cellular_component	extracellular region part+++organelle+++cell part+++membrane part+++extracellular region+++membrane+++cell	coding	BestRefSeq	known	NC_000002.12	131047876	131093460	-	5435	195	7	131093214-131093460,131082577-131082657,131071855-131071938,131055553-131055695,131055272-131055449,131052891-131053015,131047876-131052452	247,81,84,143,178,125,4577	1.31093e+62	1.31093e+62	0.283	0.233	0.223	0.261	0	3.90743	0.000119328	0.00195203					GO:0048471+++GO:0016021+++GO:0016020+++GO:0005737+++GO:0030424+++GO:0005886+++GO:0070062+++GO:0042995
NM_001010854.1	145567	NM_001010854.1	NP_001010854.1	ENST00000328459.10	K21843	TTC7B	mRNA	GO:0005737+++GO:0005886+++GO:0005829+++GO:0016020	cellular_component	cell part+++membrane+++cell	coding	BestRefSeq	known	NC_000014.9	90540588	90816417	-	3434	843	20	90816175-90816417,90786174-90786328,90780738-90780906,90744792-90744922,90730075-90730196,90695500-90695578,90689540-90689712,90680472-90680535,90676523-90676660,90658304-90658387,90657174-90657278,90654993-90655110,90652841-90652898,90646951-90647023,90644048-90644208,90617929-90618045,90610742-90610839,90593486-90593626,90578106-90578308,90540588-90541589	243,155,169,131,122,79,173,64,138,84,105,118,58,73,161,117,98,141,203,1002	9.08162e+159	9.08164e+159	0.218	0.25	0.272	0.261	0	9.58425	1.47803e-05	0.000316585					GO:0016020+++GO:0005829+++GO:0005886+++GO:0005737	GO:0005515	GO:0072659+++GO:0046854
NM_001010862.2	169981	NM_001010862.2	NP_001010862.2	ENST00000374919.5		SPIN3	mRNA	GO:0016021+++GO:0005829+++GO:0005654+++GO:0016020	cellular_component	organelle+++cell part+++membrane part+++membrane-enclosed lumen+++membrane+++cell+++organelle part	coding	BestRefSeq	known	NC_000023.11	56990831	56995555	-	4459	258	2	56995216-56995555,56990831-56994949	3404119	5699521656990830	5699555556994940	0.296	0.274	0.198	0.233	0	8.13838	5.54165e-08	2.5834e-06					GO:0016020+++GO:0005654+++GO:0016021+++GO:0005829	GO:0035064+++GO:0005515	GO:0007276
NM_001010883.2	284611	NM_001010883.2	NP_001010883.2	ENST00000370035.7		FAM102B	mRNA				coding	BestRefSeq	known	NC_000001.11	108560349	108639327	+	5340	360	11	108560349-108560565,108600566-108600686,108606223-108606252,108612178-108612294,108616382-108616428,108624645-108624748,108628167-108628262,108628395-108628584,108628677-108628804,108629588-108629657,108635108-108639327	217,121,30,117,47,104,96,190,128,70,4220	1.0856e+98	1.08561e+98	0.316	0.306	0.179	0.198	0	2.30764	0.000745423	0.00942333
NM_001010922.2	440603	NM_001010922.2	NP_001010922.1	ENST00000393316.7		BCL2L15	mRNA	GO:0005634+++GO:0005829	cellular_component	organelle+++cell part+++cell	coding	BestRefSeq	known	NC_000001.11	113876814	113887547	-	4973	163	4	113887249-113887547,113886537-113886658,113881773-113881997,113876814-113881140	2991222254327	1.13887e+35	1.13888e+35	0.322	0.285	0.201	0.192	0	-1.48147	0.00114114	0.0133555	04137+++04140				GO:0005634+++GO:0005829	GO:0005515	GO:0042981+++GO:0006915
NM_001010942.2	5908	NM_001010942.2	NP_001010942.1	ENST00000250559.13	K07836	RAP1B	mRNA	GO:0035577+++GO:0070062+++GO:0045121+++GO:0005811+++GO:0005737+++GO:0005886+++GO:0005622+++GO:0005829+++GO:0030054+++GO:0016020+++GO:0005911	cellular_component	extracellular region part+++organelle+++cell part+++membrane part+++extracellular region+++cell junction+++membrane+++cell+++organelle part	coding	BestRefSeq	known	NC_000012.12	68610839	68660605	+	2142	184	8	68610839-68611043,68648699-68648781,68650400-68650468,68651995-68652051,68654112-68654252,68656306-68656449,68657101-68657217,68659280-68660605	205,83,69,57,141,144,117,1326	6.86108e+63	6.8611e+63	0.311	0.301	0.175	0.213	0	11.7999	1.73313e-13	7.71398e-11	04670+++04510+++04611+++04014+++04972+++04722+++04010+++05211+++04062+++04934+++04015+++04720+++04024				GO:0005886+++GO:0045121+++GO:0005811+++GO:0005737+++GO:0016020+++GO:0070062+++GO:0030054+++GO:0005911+++GO:0005622+++GO:0035577+++GO:0005829	GO:0044877+++GO:0005525+++GO:0000166+++GO:0019003+++GO:0003924+++GO:0005515	GO:1901888+++GO:0007264+++GO:0043312+++GO:0061028+++GO:0035690+++GO:0035722+++GO:0070374+++GO:2000301+++GO:0071320+++GO:0007165+++GO:0097211+++GO:2000114+++GO:0045955+++GO:0032486+++GO:0071407+++GO:0030033+++GO:0009743+++GO:0008283
NM_001010983.2	55830	NM_001010983.2	NP_001010983.1			GLT8D1	mRNA	GO:0005794+++GO:0016021+++GO:0016020	cellular_component	organelle+++cell part+++membrane part+++membrane+++cell	coding	BestRefSeq	known	NC_000003.12	52694484	52706083	-	2379	371	11	52705447-52706083,52704724-52704952,52700445-52700496,52700262-52700360,52697721-52697934,52696542-52696659,52696234-52696318,52695928-52696040,52695421-52695587,52695190-52695302,52694484-52695035	637,229,52,99,214,118,85,113,167,113,552	5.27054e+87	5.27061e+87	0.232	0.255	0.245	0.268	0	6.22384	9.99417e-06	0.000224959					GO:0016021+++GO:0005794+++GO:0016020	GO:0016757+++GO:0016740	GO:0000271
NM_001011513.3	10611	NM_001011513.3	NP_001011513.3	ENST00000542407.5		PDLIM5	mRNA	GO:0045202+++GO:0014069+++GO:0015629+++GO:0045211+++GO:0005737+++GO:0005886+++GO:0005913+++GO:0005829+++GO:0030054+++GO:0043005+++GO:0016020	cellular_component	synapse part+++organelle+++cell part+++membrane part+++synapse+++cell junction+++membrane+++cell	coding	BestRefSeq	known	NC_000004.12	94451857	94668227	+	5805	487	13	94451857-94451995,94455247-94455384,94523724-94523875,94573351-94573393,94575943-94576034,94585565-94585737,94586408-94586444,94618004-94618191,94640276-94640450,94654460-94654640,94657427-94657547,94662422-94662537,94663978-94668227	139,138,152,43,92,173,37,188,175,181,121,116,4250	9.44519e+103	9.4452e+103	0.305	0.295	0.191	0.209	0	-22.6404	6.91779e-09	5.22503e-07					GO:0045211+++GO:0005829+++GO:0016020+++GO:0030054+++GO:0014069+++GO:0043005+++GO:0015629+++GO:0045202+++GO:0005737+++GO:0005886+++GO:0005913	GO:0003779+++GO:0098641+++GO:0046872+++GO:0042805+++GO:0005515+++GO:0047485+++GO:0005080	GO:0051963+++GO:0098609+++GO:0061001+++GO:0061049
NM_001011663.1	84108	NM_001011663.1	NP_001011663.1	ENST00000369847.3	K11470	PCGF6	mRNA	GO:0035102+++GO:0005634+++GO:0031519+++GO:0005654	cellular_component	protein-containing complex+++organelle+++cell part+++membrane-enclosed lumen+++cell+++organelle part	coding	BestRefSeq	known	NC_000010.11	103302796	103351134	-	2230	350	10	103350707-103351134,103348900-103348999,103348716-103348812,103347395-103347450,103347238-103347297,103345024-103345132,103333925-103333952,103326534-103326632,103314186-103314272,103302796-103303961	428,100,97,56,60,109,28,99,87,1166	1.03351e+89	1.03351e+89	0.293	0.287	0.192	0.228	0	8.69103	1.49024e-06	4.24668e-05	4550				GO:0031519+++GO:0035102+++GO:0005634+++GO:0005654	GO:0003677+++GO:0003700+++GO:0005515+++GO:0046872+++GO:0001227+++GO:0000977	GO:0036353+++GO:0045892+++GO:0060819+++GO:0000122+++GO:0070317
NM_001011699.1	93323	NM_001011699.1	NP_001011699.1	ENST00000448593.6	K16591	HAUS8	mRNA	GO:0005819+++GO:0005880+++GO:0005856+++GO:0005813+++GO:0005874+++GO:0005815+++GO:0005737+++GO:0070652+++GO:0005829+++GO:0000922	cellular_component	protein-containing complex+++supramolecular complex+++organelle+++cell part+++cell+++organelle part	coding	BestRefSeq	known	NC_000019.10	17049761	17075533	-	1453	409	11	17075394-17075533,17073274-17073335,17069031-17069086,17062698-17062779,17059997-17060089,17059557-17059651,17058811-17058876,17058549-17058707,17055861-17056002,17052825-17052966,17049761-17050176	140,62,56,82,93,95,66,159,142,142,416	1.70754e+87	1.70755e+87	0.189	0.279	0.25	0.282	0	6.17161	0.00303325	0.0296126					GO:0070652+++GO:0000922+++GO:0005819+++GO:0005815+++GO:0005880+++GO:0005856+++GO:0005829+++GO:0005874+++GO:0005737+++GO:0005813	GO:0003674+++GO:0005515+++GO:0008017	GO:0007049+++GO:0000086+++GO:0007098+++GO:0010389+++GO:0051301+++GO:0097711+++GO:0051225
NM_001012339.2	134218	NM_001012339.2	NP_001012339.2		K09506	DNAJC21	mRNA	GO:0005840+++GO:0005730	cellular_component	protein-containing complex+++organelle+++cell part+++membrane-enclosed lumen+++cell+++organelle part	coding	BestRefSeq	known	NC_000005.10	34929593	34958964	+	6073	531	12	34929593-34929916,34933815-34933908,34935710-34935833,34936144-34936266,34937326-34937630,34938858-34939009,34941096-34941183,34944867-34945025,34945761-34945803,34950170-34950342,34953926-34954001,34954553-34958964	324,94,124,123,305,152,88,159,43,173,76,4412	3.49296e+95	3.49299e+95	0.288	0.322	0.177	0.213	0	-1.48037	9.57389e-05	0.00161632					GO:0005840+++GO:0005730	GO:0008270+++GO:0003723	GO:0006457
NM_001012361.3	114987	NM_001012361.3	NP_001012361.1	ENST00000374193.8		WDR31	mRNA				coding	BestRefSeq	known	NC_000009.12	113313222	113340340	-	4936	367	11	113340217-113340340,113336288-113336440,113331907-113332050,113330984-113331116,113328881-113328955,113323011-113323155,113322811-113322911,113321511-113321578,113320357-113320498,113318475-113318637,113313222-113316909	124,153,144,133,75,145,101,68,142,163,3688	1.1334e+98	1.1334e+98	0.249	0.272	0.231	0.247	0	-1.38736	0.00595446	0.0495652
NM_001012427.1	116113	NM_001012427.1	NP_001012427.1	ENST00000373057.7	K09409	FOXP4	mRNA	GO:0005634	cellular_component	organelle+++cell part+++cell	coding	BestRefSeq	known	NC_000006.12	41546426	41602384	+	5943	678	17	41546426-41546867,41565745-41565964,41577986-41578081,41584769-41584891,41585437-41585517,41587009-41587156,41587299-41587512,41587793-41587897,41588644-41588731,41589771-41589854,41589963-41590170,41590271-41590347,41591221-41591322,41594870-41594991,41597176-41597242,41597781-41597950,41598789-41602384	442,220,96,123,81,148,214,105,88,84,208,77,102,122,67,170,3596	4.15464e+135	4.15469e+135	0.178	0.193	0.346	0.283	0	-9.59917	0.00347644	0.032897		H00902			GO:0005634	GO:0000981+++GO:0046872+++GO:0043565+++GO:0003677+++GO:0003700+++GO:0005515	GO:0006357+++GO:0006355
NM_001012516.2	81618	NM_001012516.2	NP_001012534.1	ENST00000326407.10	K18265	ITM2C	mRNA	GO:0048471+++GO:0035577+++GO:0005794+++GO:0070062+++GO:0005764+++GO:0005765+++GO:0016021+++GO:0005886+++GO:0016020	cellular_component	extracellular region part+++organelle+++cell part+++membrane part+++extracellular region+++membrane+++cell+++organelle part	coding	BestRefSeq	known	NC_000002.12	230864950	230879254	+	1924	230	5	230864950-230865145,230873417-230873557,230875620-230875808,230877400-230877550,230878008-230879254	1961411891511240	2.30865e+44	2.30865e+44	0.218	0.195	0.282	0.305	0	-4.41287	0.00404347	0.0370392					GO:0070062+++GO:0048471+++GO:0035577+++GO:0016020+++GO:0005886+++GO:0016021+++GO:0005765+++GO:0005764+++GO:0005794	GO:0005524+++GO:0042802+++GO:0001540+++GO:0005515	GO:2001238+++GO:0043312+++GO:0042985+++GO:0010977+++GO:0030182
NM_001012614.1	1487	NM_001012614.1	NP_001012632.1	ENST00000382952.7	K04496	CTBP1	mRNA	GO:0098978+++GO:0098831+++GO:0005634+++GO:0005667+++GO:0005737+++GO:0098982+++GO:0005654+++GO:0017053	cellular_component	synapse part+++protein-containing complex+++organelle+++cell part+++membrane-enclosed lumen+++synapse+++cell+++organelle part	coding	BestRefSeq	known	NC_000004.12	1211440	1249120	-	2483	429	10	1248916-1249120,1241325-1241519,1238183-1238337,1228199-1228343,1225360-1225566,1215991-1216205,1214343-1214473,1213478-1213605,1212913-1213030,1211440-1212423	2.05195e+29	1.24892e+69	1.24912e+69	0.201	0.197	0.292	0.31	0	2.97346	0.00380552	0.0353356	04330+++04310+++05200+++05220	H01773			GO:0005667+++GO:0017053+++GO:0098982+++GO:0005634+++GO:0098831+++GO:0098978+++GO:0005737+++GO:0005654	GO:0019904+++GO:0016491+++GO:0070491+++GO:0008134+++GO:0016616+++GO:0003700+++GO:0051287+++GO:0003714+++GO:0008022+++GO:0042802+++GO:0005515	GO:0016032+++GO:0050872+++GO:0006468+++GO:0030154+++GO:0019079+++GO:0000122+++GO:0035067+++GO:0031065+++GO:0008285+++GO:0051726+++GO:0090241+++GO:0055114+++GO:0097549+++GO:0045892
NM_001012662.2	6520	NM_001012662.2	NP_001012680.1	ENST00000377891.6	K06519	SLC3A2	mRNA	GO:0070062+++GO:0042470+++GO:0045202+++GO:0016324+++GO:0016021+++GO:0005634+++GO:0009986+++GO:0005886+++GO:0005829+++GO:0016020	cellular_component	extracellular region part+++organelle+++cell part+++membrane part+++extracellular region+++synapse+++membrane+++cell	coding	BestRefSeq	known	NC_000011.10	62856012	62888883	+	2344	631	12	62856012-62856381,62871577-62871669,62876784-62876879,62881019-62881447,62881893-62882066,62882908-62882999,62884457-62884525,62884632-62884690,62885177-62885357,62885465-62885608,62888135-62888218,62888331-62888883	370,93,96,429,174,92,69,59,181,144,84,553	6.2856e+95	6.28564e+95	0.225	0.198	0.29	0.287	0	3.02671	4.44287e-06	0.000110554	04150+++04216+++04974				GO:0016020+++GO:0016021+++GO:0042470+++GO:0009986+++GO:0070062+++GO:0045202+++GO:0016324+++GO:0005886+++GO:0005634+++GO:0005829	GO:0015175+++GO:0005515+++GO:0003824+++GO:0003725+++GO:0003723+++GO:0045296+++GO:0005432	GO:0006816+++GO:0035725+++GO:0050900+++GO:0005975+++GO:0043330+++GO:0015827+++GO:1903801+++GO:0006865
NM_001012664.2	6520	NM_001012664.2	NP_001012682.1	ENST00000377889.6	K06519	SLC3A2	mRNA	GO:0070062+++GO:0042470+++GO:0045202+++GO:0016324+++GO:0016021+++GO:0005634+++GO:0009986+++GO:0005886+++GO:0005829+++GO:0016020	cellular_component	extracellular region part+++organelle+++cell part+++membrane part+++extracellular region+++synapse+++membrane+++cell	coding	BestRefSeq	known	NC_000011.10	62856012	62888883	+	2155	568	10	62856012-62856381,62881019-62881447,62881893-62882066,62882908-62882999,62884457-62884525,62884632-62884690,62885177-62885357,62885465-62885608,62888135-62888218,62888331-62888883	370,429,174,92,69,59,181,144,84,553	6.2856e+79	6.28564e+79	0.221	0.197	0.292	0.289	0	6.69368	1.51156e-06	4.29979e-05	04974+++04150+++04216				GO:0016021+++GO:0005829+++GO:0016324+++GO:0045202+++GO:0009986+++GO:0016020+++GO:0005886+++GO:0005634+++GO:0042470+++GO:0070062	GO:0015175+++GO:0005432+++GO:0003824+++GO:0003725+++GO:0005515+++GO:0003723+++GO:0045296	GO:0006865+++GO:0005975+++GO:0015827+++GO:0035725+++GO:0006816+++GO:1903801+++GO:0050900+++GO:0043330
NM_001012750.2	10006	NM_001012750.2	NP_001012768.1	ENST00000376140.3		ABI1	mRNA	GO:0070062+++GO:0045202+++GO:0014069+++GO:0030027+++GO:0031209+++GO:0005783+++GO:0032433+++GO:0030175+++GO:0005856+++GO:0005634+++GO:0030426+++GO:0045211+++GO:0031252+++GO:0005737+++GO:0005886+++GO:0042995+++GO:0005829+++GO:0030054+++GO:0043005+++GO:0016020	cellular_component	synapse part+++extracellular region part+++protein-containing complex+++organelle+++cell part+++membrane part+++extracellular region+++synapse+++cell junction+++membrane+++cell	coding	BestRefSeq	known	NC_000010.11	26746596	26861087	-	3644	481	11	26860747-26861087,26823138-26823305,26777065-26777241,26771075-26771089,26770245-26770345,26768852-26768992,26765218-26765318,26759062-26759238,26755655-26755741,26751598-26751783,26746596-26748745	341,168,177,15,101,141,101,177,87,186,2150	2.68607e+87	2.68611e+87	0.303	0.307	0.187	0.203	0	8.09488	3.11686e-05	0.000607094					GO:0030426+++GO:0014069+++GO:0030175+++GO:0005829+++GO:0043005+++GO:0045202+++GO:0005886+++GO:0070062+++GO:0031209+++GO:0045211+++GO:0042995+++GO:0032433+++GO:0016020+++GO:0005856+++GO:0005737+++GO:0030027+++GO:0031252+++GO:0005783+++GO:0030054+++GO:0005634	GO:0017124+++GO:0030296+++GO:0008092+++GO:0045296+++GO:0005515	GO:0048813+++GO:0018108+++GO:0001756+++GO:0072673+++GO:0016032+++GO:0038096+++GO:0035855+++GO:0008154+++GO:0048010+++GO:0008285+++GO:0061098+++GO:0007169
NM_001012756.2	339324	NM_001012756.2	NP_001012774.1	ENST00000592282.1		ZNF260	mRNA	GO:0070062+++GO:0005777+++GO:0005778+++GO:0005634+++GO:0005737+++GO:0005829+++GO:0005654+++GO:0016020	cellular_component	extracellular region part+++organelle+++cell part+++membrane-enclosed lumen+++extracellular region+++membrane+++cell+++organelle part	coding	BestRefSeq	known	NC_000019.10	36510687	36528346	-	5474	412	4	36528219-36528346,36525155-36525373,36518030-36518143,36510687-36515699	1282191145013	3.65282e+31	3.65283e+31	0.297	0.335	0.178	0.19	0	-21.5622	3.49956e-08	1.77795e-06					GO:0005778+++GO:0016020+++GO:0005829+++GO:0005777+++GO:0070062+++GO:0005654+++GO:0005737+++GO:0005634	GO:0044877+++GO:0016887+++GO:0005524+++GO:0000166+++GO:0005515+++GO:0000981+++GO:0003676+++GO:0008022+++GO:0042623+++GO:0003677+++GO:0046872	GO:0016558+++GO:0006625+++GO:0006357+++GO:0007031+++GO:0060152+++GO:0007275+++GO:0015031
NM_001012967.2	91351	NM_001012967.2	NP_001012985.2	ENST00000260184.11	K20103	DDX60L	mRNA				coding	BestRefSeq	known	NC_000004.12	168356735	168480514	-	6781	1706	38	168480377-168480514,168472696-168472809,168472455-168472524,168471747-168471936,168461699-168462040,168457892-168458008,168456039-168456152,168453124-168453282,168448638-168448779,168441337-168441492,168433010-168433115,168432455-168432570,168430478-168430638,168427070-168427322,168423608-168423774,168422524-168422670,168421760-168421909,168420261-168420380,168419302-168419397,168416682-168416797…	138,114,70,190,342,117,114,159,142,156,106,116,161,253,167,147,150,120,96,116,143,110,105,129,125,153,166,153,105,201,105,142,122,148,143,152,63,1542	168480377,168472696,168472455,168471747,168461699,168457892,168456039,168453124,168448638,168441337,168433010,168432455,168430478,168427070,168423608,168422524,168421760,168420261,168419302,168416682,168415657,168415408,168406602,168405950,168403982,168400826,168395959,168394465,168391540,168384612,168379726,168379363,168378354,168375377,168373666,168371612,168361149,168356735	168480514,168472809,168472524,168471936,168462040,168458008,168456152,168453282,168448779,168441492,168433115,168432570,168430638,168427322,168423774,168422670,168421909,168420380,168419397,168416797,168415799,168415517,168406706,168406078,168404106,168400978,168396124,168394617,168391644,168384812,168379830,168379504,168378475,168375524,168373808,168371763,168361211,168358276	0.294	0.319	0.179	0.208	0	20.5793	1.40903e-07	5.35094e-06						GO:0005524+++GO:0003723+++GO:0000166+++GO:0016787+++GO:0004386+++GO:0003676
NM_001012968.2	139886	NM_001012968.2	NP_001012986.2	ENST00000374884.2		SPIN4	mRNA	GO:0005829+++GO:0005654	cellular_component	organelle+++cell part+++membrane-enclosed lumen+++cell+++organelle part	coding	BestRefSeq	known	NC_000023.11	63347228	63351339	-	4112	249	1	63347228-63351339	4112	63347228	63351339	0.357	0.269	0.185	0.189	0	3.78073	5.1316e-05	0.000939098					GO:0005829+++GO:0005654	GO:0005515+++GO:0035064	GO:0007276
NM_001012991.2	400506	NM_001012991.2	NP_001013009.2	ENST00000219837.11		KNOP1	mRNA	GO:0005730+++GO:0005634	cellular_component	organelle+++cell part+++membrane-enclosed lumen+++cell+++organelle part	coding	BestRefSeq	known	NC_000016.10	19706352	19718170	-	1950	458	5	19718158-19718170,19714118-19715037,19711372-19711440,19710509-19710586,19706352-19707221	13,920,69,78,870	1.97182e+39	1.97182e+39	0.197	0.315	0.219	0.269	0	-2.07688	0.000689599	0.00883715					GO:0005730+++GO:0005634	GO:0003723
NM_001012994.1	401548	NM_001012994.1	NP_001013012.1	ENST00000374232.7	K17921	SNX30	mRNA	GO:0019898+++GO:0005768	cellular_component	organelle+++cell part+++membrane part+++membrane+++cell	coding	BestRefSeq	known	NC_000009.12	112750854	112874987	+	7606	437	9	112750854-112751157,112804776-112804967,112817705-112817815,112830725-112830883,112836214-112836409,112838498-112838697,112850859-112850945,112864247-112864399,112868784-112874987	304,192,111,159,196,200,87,153,6204	1.12751e+80	1.12751e+80	0.282	0.259	0.214	0.245	0	2.11808	0.00244275	0.0249156					GO:0005768+++GO:0019898	GO:0035091	GO:0016050+++GO:0006897+++GO:0015031
NM_001013251.2	6520	NM_001013251.2	NP_001013269.1	ENST00000338663.11	K06519	SLC3A2	mRNA	GO:0070062+++GO:0042470+++GO:0045202+++GO:0016324+++GO:0016021+++GO:0005634+++GO:0009986+++GO:0005886+++GO:0005829+++GO:0016020	cellular_component	extracellular region part+++organelle+++cell part+++membrane part+++extracellular region+++synapse+++membrane+++cell	coding	BestRefSeq	known	NC_000011.10	62880872	62888883	+	1932	529	9	62880872-62881447,62881893-62882066,62882908-62882999,62884457-62884525,62884632-62884690,62885177-62885357,62885465-62885608,62888135-62888218,62888331-62888883	576,174,92,69,59,181,144,84,553	6.28809e+71	6.28814e+71	0.222	0.199	0.285	0.295	0	-0.997211	0.00290208	0.0285681	04150+++04216+++04974				GO:0005634+++GO:0042470+++GO:0016324+++GO:0005886+++GO:0016021+++GO:0016020+++GO:0045202+++GO:0009986+++GO:0070062+++GO:0005829	GO:0015175+++GO:0003723+++GO:0003824+++GO:0045296+++GO:0005432+++GO:0005515+++GO:0003725	GO:0005975+++GO:0006865+++GO:0006816+++GO:0050900+++GO:1903801+++GO:0035725+++GO:0015827+++GO:0043330
NM_001013746.2	51427	NM_001013746.2	NP_001013768.1	ENST00000344930.7	K09228	ZNF107	mRNA	GO:0005575+++GO:0005634	cellular_component	organelle+++cell part+++cell+++cellular_component	coding	BestRefSeq	known	NC_000007.14	64666083	64711582	+	5845	783	5	64666083-64666285,64679177-64679336,64691248-64691374,64691865-64691960,64706324-64711582	203,160,127,96,5259	6.46661e+39	6.46663e+39	0.278	0.368	0.182	0.172	0	6.29499	1.35453e-06	3.91665e-05		H00480+++H00513+++H01852			GO:0005575+++GO:0005634	GO:0000981+++GO:0003677+++GO:0003676+++GO:0046872+++GO:0003674	GO:0006357+++GO:0006355+++GO:0008150
NM_001013839.3	23265	NM_001013839.3	NP_001013861.1	ENST00000589210.5	K07195	EXOC7	mRNA	GO:0048471+++GO:0032584+++GO:0000145+++GO:0098592+++GO:0034451+++GO:0005815+++GO:0090543+++GO:0005737+++GO:0005886+++GO:0005829+++GO:0016020	cellular_component	protein-containing complex+++organelle+++cell part+++membrane part+++membrane+++cell+++organelle part	coding	BestRefSeq	known	NC_000017.11	76080993	76103787	-	4805	684	19	76103633-76103787,76103361-76103426,76101679-76101863,76101271-76101376,76097796-76098018,76094414-76094581,76091143-76091235,76089175-76089320,76088771-76088923,76088464-76088562,76088060-76088122,76087654-76087720,76086080-76086145,76085677-76085797,76085314-76085409,76084517-76084580,76084248-76084289,76084006-76084139,76080993-76083750	155,66,185,106,223,168,93,146,153,99,63,67,66,121,96,64,42,134,2758	7.61036e+151	7.61038e+151	0.189	0.232	0.284	0.295	0	10.259	1.94488e-09	1.94356e-07	4910				GO:0034451+++GO:0005886+++GO:0005737+++GO:0000145+++GO:0048471+++GO:0032584+++GO:0090543+++GO:0098592+++GO:0005829+++GO:0016020+++GO:0005815	GO:0017049+++GO:0005546+++GO:0005515	GO:0050714+++GO:0051607+++GO:0015031+++GO:0051601+++GO:2000535+++GO:0006887+++GO:0016241+++GO:0016032+++GO:0048015+++GO:0006893
NM_001014443.2	27005	NM_001014443.2	NP_001014443.1	ENST00000368002.7	K21634	USP21	mRNA	GO:0005886+++GO:0005829+++GO:0005654	cellular_component	organelle+++cell part+++membrane-enclosed lumen+++membrane+++cell+++organelle part	coding	BestRefSeq	known	NC_000001.11	161159464	161165726	+	2354	565	14	161159464-161159678,161160366-161160506,161160620-161161240,161162038-161162097,161162270-161162390,161162615-161162726,161162919-161163074,161163555-161163619,161163878-161163981,161164164-161164250,161164534-161164612,161164835-161164942,161165029-161165143,161165357-161165726	215,141,621,60,121,112,156,65,104,87,79,108,115,370	1.61159e+125	1.6116e+125	0.22	0.206	0.3	0.274	0	8.99804	8.93786e-10	1.02164e-07	4217				GO:0005886+++GO:0005654+++GO:0005829	GO:0036459+++GO:0004843+++GO:0046872+++GO:0008234+++GO:0019784+++GO:0003713	GO:0016579+++GO:0031175+++GO:0006351+++GO:0045893+++GO:0006511+++GO:0016578
NM_001014446.2	132299	NM_001014446.2	NP_001014446.1	ENST00000508632.5		OCIAD2	mRNA	GO:0005768	cellular_component	organelle+++cell part+++cell	coding	BestRefSeq	known	NC_000004.12	48885380	48906828	-	802	154	7	48906658-48906828,48904484-48904611,48899829-48899925,48897804-48897857,48894006-48894053,48892772-48892889,48885380-48885565	171,128,97,54,48,118,186	4.89067e+55	4.89068e+55	0.231	0.293	0.208	0.268	0	1.20189	0.00418081	0.0380409					GO:0005768		GO:0009617
NM_001014451.2	11269	NM_001014451.2	NP_001014451.1		K18655	DDX19B	mRNA	GO:0070062+++GO:0031965+++GO:0005635+++GO:0005643+++GO:0005730+++GO:0005737+++GO:0071013+++GO:0016020	cellular_component	extracellular region part+++protein-containing complex+++organelle+++cell part+++membrane-enclosed lumen+++extracellular region+++membrane+++cell+++organelle part	coding	BestRefSeq	known	NC_000016.10	70299159	70333832	+	1736	448	11	70299159-70299354,70312609-70312657,70314902-70314955,70315969-70316104,70324585-70324687,70325574-70325688,70329292-70329469,70329831-70330068,70331722-70331884,70332968-70333159,70333521-70333832	196,49,54,136,103,115,178,238,163,192,312	7.02992e+87	7.02994e+87	0.204	0.28	0.254	0.262	0	6.66343	0.000366406	0.00517627					GO:0005635+++GO:0005643+++GO:0070062+++GO:0016020+++GO:0005730+++GO:0071013+++GO:0005737+++GO:0031965	GO:0003723+++GO:0004004+++GO:0004386+++GO:0005524	GO:0006406+++GO:0010468+++GO:0008380+++GO:0010501
NM_001014794.2	3611	NM_001014794.2	NP_001014794.1	ENST00000420936.6	K06272	ILK	mRNA	GO:0005925+++GO:0032991+++GO:0043034+++GO:0030027+++GO:0030424+++GO:0043025+++GO:0043198+++GO:0030017+++GO:0043195+++GO:0001725+++GO:0005737+++GO:0005886+++GO:0042995+++GO:0005829+++GO:0005654+++GO:0030054+++GO:0016020+++GO:0005911	cellular_component	synapse part+++protein-containing complex+++supramolecular complex+++organelle+++cell part+++membrane-enclosed lumen+++synapse+++cell junction+++membrane+++cell+++organelle part	coding	BestRefSeq	known	NC_000011.10	6603708	6610874	+	1783	452	13	6603708-6603822,6604226-6604360,6608046-6608211,6608394-6608489,6608694-6608790,6608884-6608967,6609071-6609156,6609299-6609408,6609512-6609639,6609724-6609845,6609936-6610035,6610148-6610278,6610462-6610874	115,135,166,96,97,84,86,110,128,122,100,131,413	6.60371e+90	6.60382e+90	0.202	0.235	0.278	0.285	0	6.40626	0.000878696	0.0107765	04360+++05213+++05100+++04510+++03320				GO:0030017+++GO:0030054+++GO:0005886+++GO:0005911+++GO:0043198+++GO:0032991+++GO:0030424+++GO:0005829+++GO:0005654+++GO:0005737+++GO:0005925+++GO:0043195+++GO:0001725+++GO:0030027+++GO:0042995+++GO:0043034+++GO:0043025+++GO:0016020	GO:0005178+++GO:0004674+++GO:0016740+++GO:0004672+++GO:0000166+++GO:0005515+++GO:0005524+++GO:0019904+++GO:0019901+++GO:0017124+++GO:0016301	GO:0008284+++GO:0021675+++GO:0048812+++GO:0043406+++GO:0016310+++GO:0045893+++GO:0014912+++GO:0008283+++GO:0048662+++GO:0001558+++GO:0006469+++GO:0009967+++GO:0001934+++GO:0010667+++GO:0050772+++GO:0032956+++GO:0030335+++GO:0022011+++GO:0042327+++GO:0030030+++GO:0043524+++GO:0001658+++GO:0090263+++GO:0045669+++GO:0007050+++GO:0014044+++GO:0045773+++GO:0007569+++GO:1901224+++GO:0018105+++GO:004349…
NM_001014812.2	84191	NM_001014812.2	NP_001014812.1	ENST00000380290.7		CIAO2A	mRNA	GO:0005634+++GO:0097361+++GO:0005737+++GO:0005829+++GO:0005654	cellular_component	protein-containing complex+++organelle+++cell part+++membrane-enclosed lumen+++cell+++organelle part	coding	BestRefSeq	known	NC_000015.10	64072559	64094008	-	1045	102	4	64093645-64094008,64088687-64088851,64075492-64075537,64072559-64073028	364,165,46,470	6.40936e+31	6.4094e+31	0.289	0.275	0.206	0.231	0	1.69795	0.00473903	0.0418224					GO:0005654+++GO:0097361+++GO:0005829+++GO:0005737+++GO:0005634	GO:0046872+++GO:0005515	GO:0007059+++GO:0016226+++GO:0097428
NM_001014839.1	23154	NM_001014839.1	NP_001014839.1	ENST00000356090.8		NCDN	mRNA	GO:0030424+++GO:0043025+++GO:0005634+++GO:0030425+++GO:0005737+++GO:0042995+++GO:0005829+++GO:0043005+++GO:0016020	cellular_component	organelle+++cell part+++membrane+++cell	coding	BestRefSeq	known	NC_000001.11	35557792	35566779	+	3433	729	8	35557792-35557883,35558156-35558223,35559107-35559247,35560326-35561294,35562392-35562633,35563202-35563426,35563767-35563909,35565227-35566779	92,68,141,969,242,225,143,1553	3.55578e+63	3.55579e+63	0.195	0.178	0.324	0.304	0	11.0783	1.85642e-13	8.21382e-11					GO:0005634+++GO:0043005+++GO:0042995+++GO:0005829+++GO:0016020+++GO:0043025+++GO:0030425+++GO:0005737+++GO:0030424	GO:0005515	GO:0048168+++GO:0031175+++GO:0045453
NM_001014972.2	27332	NM_001014972.2	NP_001014972.1			ZNF638	mRNA	GO:0016607+++GO:0005634+++GO:0005737+++GO:0005654+++GO:0043231	cellular_component	organelle+++cell part+++membrane-enclosed lumen+++cell+++organelle part	coding	BestRefSeq	known	NC_000002.12	71331755	71435061	+	6504	1978	28	71331755-71331865,71348753-71350271,71355719-71355780,71363153-71363191,71363954-71364252,71365429-71365706,71368382-71368528,71369883-71370005,71380222-71380280,71380513-71380565,71396141-71396191,71398701-71398772,71399559-71399645,71400112-71400180,71400478-71400518,71401956-71402087,71403870-71403998,71405601-71405642,71406128-71406262,71408122-71408247,71418602-71418639,71422814-71424038,714…	111,1519,62,39,299,278,147,123,59,53,51,72,87,69,41,132,129,42,135,126,38,1225,66,955,105,102,119,320	7.13318e+223	7.13319e+223	0.254	0.349	0.18	0.218	0	9.0938	0.00562492	0.047499					GO:0043231+++GO:0005654+++GO:0005737+++GO:0016607+++GO:0005634	GO:0046872+++GO:0008270+++GO:0003690+++GO:0003677+++GO:0003676+++GO:0003723	GO:0008380
NM_001015891.1	102157402	NM_001015891.1	NP_001015891.1	ENST00000380818.7	K18532	AK6	mRNA	GO:0015030+++GO:0005737+++GO:0005829+++GO:0005654+++GO:0016020	cellular_component	organelle+++cell part+++membrane-enclosed lumen+++membrane+++cell+++organelle part	coding	BestRefSeq	known	NC_000005.10	69351726	69370013	-	1183	169	5	69369657-69370013,69366503-69366595,69355895-69355953,69355649-69355794,69351726-69352253	357,93,59,146,528	6.93697e+39	6.937e+39	0.251	0.328	0.191	0.23	0	7.13883	5.71028e-05	0.00103062	01130+++03008+++01110+++01100+++00230		M00049	R00127+++R01547	GO:0005829+++GO:0005654+++GO:0015030+++GO:0005737+++GO:0016020	GO:0016887+++GO:0005524+++GO:0004017+++GO:0050145	GO:0015949
NM_001017368.1	117584	NM_001017368.1	NP_001017368.1	ENST00000394597.6	K20804	RFFL	mRNA	GO:0005764+++GO:0002947+++GO:0055038+++GO:0005768+++GO:0000139+++GO:0010008+++GO:0005737+++GO:0005886+++GO:0005829+++GO:0005654+++GO:0016020	cellular_component	protein-containing complex+++organelle+++cell part+++membrane-enclosed lumen+++cell+++membrane+++organelle part	coding	BestRefSeq	known	NC_000017.11	35009112	35063740	-	4121	363	7	35063576-35063740,35026374-35026561,35021371-35021781,35017523-35017606,35016370-35016580,35014740-35014763,35009112-35012149	165,188,411,84,211,24,3038	3.50636e+55	3.50637e+55	0.278	0.256	0.242	0.223	0	1.6255	0.00119841	0.0139169					GO:0005764+++GO:0000139+++GO:0010008+++GO:0005737+++GO:0005768+++GO:0055038+++GO:0005886+++GO:0016020+++GO:0002947+++GO:0005654+++GO:0005829	GO:0019901+++GO:0002039+++GO:0061630+++GO:0046872+++GO:0005515+++GO:0031625+++GO:0016740+++GO:0002020	GO:2001271+++GO:1901797+++GO:0010804+++GO:0043161+++GO:0016567+++GO:1902042+++GO:0032006+++GO:0006511+++GO:0010762+++GO:0070936+++GO:0006915
NM_001017405.2	10296	NM_001017405.2	NP_001017405.1	ENST00000303400.8	K18624	MAEA	mRNA	GO:0005819+++GO:0005887+++GO:0015629+++GO:0005826+++GO:0016363+++GO:0000151+++GO:0005856+++GO:0005634+++GO:0005737+++GO:0005886+++GO:0005654+++GO:0016020+++GO:0034657	cellular_component	protein-containing complex+++organelle+++cell part+++membrane part+++membrane-enclosed lumen+++membrane+++cell+++organelle part	coding	BestRefSeq	known	NC_000004.12	1289851	1340148	+	2233	396	9	1289851-1289982,1311979-1312161,1315397-1315600,1322381-1322503,1327627-1327703,1332757-1332865,1336861-1336994,1338422-1338617,1339074-1340148	132,183,204,123,77,109,134,196,1075	1.28985e+62	1.28998e+62	0.214	0.23	0.277	0.279	0	11.382	6.23936e-15	4.28026e-12					GO:0005887+++GO:0016363+++GO:0034657+++GO:0005654+++GO:0005737+++GO:0005856+++GO:0005826+++GO:0005634+++GO:0005886+++GO:0015629+++GO:0016020+++GO:0000151+++GO:0005819	GO:0046872+++GO:0016740+++GO:0004842+++GO:0003779	GO:0045721+++GO:0043161+++GO:0007346+++GO:0043066+++GO:0007010+++GO:0051301+++GO:0048822+++GO:0006511+++GO:0007155+++GO:0033033+++GO:0048821+++GO:0043249+++GO:0007049+++GO:0016567
NM_001017420.2	157570	NM_001017420.2	NP_001017420.1	ENST00000305188.12	K11268	ESCO2	mRNA	GO:0005794+++GO:0031618+++GO:0010369+++GO:0000785+++GO:0005694+++GO:0035861+++GO:0005634+++GO:0005654+++GO:0030054+++GO:0001741	cellular_component	organelle+++cell part+++membrane-enclosed lumen+++cell junction+++cell+++organelle part	coding	BestRefSeq	known	NC_000008.11	27774541	27804908	+	3359	601	11	27774541-27774607,27775499-27775567,27776362-27777169,27780174-27780267,27784000-27784057,27787885-27788002,27788847-27788978,27791963-27792052,27792668-27792811,27799541-27799716,27803306-27804908	67,69,808,94,58,118,132,90,144,176,1603	2.77745e+87	2.77746e+87	0.302	0.339	0.174	0.184	0	2.12892	0.00112413	0.0131957		H00572			GO:0005634+++GO:0035861+++GO:0000785+++GO:0001741+++GO:0010369+++GO:0005794+++GO:0031618+++GO:0005654+++GO:0030054+++GO:0005694	GO:0046872+++GO:0016746+++GO:0008080+++GO:0016740+++GO:0004468+++GO:0016407	GO:0002244+++GO:0007049+++GO:0006275+++GO:0034421+++GO:0007059+++GO:0071168+++GO:0006302+++GO:0007062
NM_001017423.1	5832	NM_001017423.1	NP_001017423.1	ENST00000371221.3	K12657	ALDH18A1	mRNA	GO:0005739+++GO:0005743+++GO:0005737+++GO:0005829+++GO:0016020	cellular_component	organelle+++cell part+++membrane+++cell+++organelle part	coding	BestRefSeq	known	NC_000010.11	95605929	95656810	-	3457	793	18	95656597-95656810,95653290-95653405,95642992-95643206,95637287-95637436,95637093-95637197,95633497-95633649,95632959-95633049,95628368-95628492,95627442-95627586,95626703-95626776,95625362-95625455,95621031-95621251,95616477-95616614,95613966-95614161,95613742-95613863,95611256-95611442,95610197-95610292,95605929-95606943	214,116,215,150,105,153,91,125,145,74,94,221,138,196,122,187,96,1015	9.56566e+143	9.56568e+143	0.25	0.252	0.238	0.26	0	10.2418	1.99324e-12	6.05024e-10	01110+++01100+++01230+++00330	H01400+++H00266+++H00557	M00015	R03313++++R00239	GO:0005743+++GO:0005829+++GO:0005739+++GO:0005737+++GO:0016020	GO:0000166+++GO:0017084+++GO:0042802+++GO:0016620+++GO:0003824+++GO:0005515+++GO:0005524+++GO:0016740+++GO:0004349+++GO:0016301+++GO:0003723+++GO:0016491+++GO:0004350	GO:0008152+++GO:0006592+++GO:0055114+++GO:0019240+++GO:0006536+++GO:0008652+++GO:0055129+++GO:0016310+++GO:0006561
NM_001017437.3	550631	NM_001017437.3	NP_001017437.2	ENST00000338306.7		CCDC157	mRNA				coding	BestRefSeq	known	NC_000022.11	30356635	30378655	+	4832	752	12	30356635-30357132,30361961-30362114,30365990-30366248,30369432-30369603,30370326-30370950,30371650-30371727,30372075-30372286,30373597-30373764,30373923-30374091,30375479-30375663,30376259-30376347,30376433-30378655	498,154,259,172,625,78,212,168,169,185,89,2223	3.03566e+95	3.03571e+95	0.165	0.216	0.309	0.31	0	-1.90929	0.00092544	0.011252
NM_001017529.2	55615	NM_001017529.2	NP_001017529.1	ENST00000617066.4	K20411	PRR5	mRNA	GO:0031932+++GO:0005829	cellular_component	protein-containing complex+++cell part+++cell	coding	BestRefSeq	known	NC_000022.11	44668547	44737681	+	1726	293	8	44668547-44668805,44714591-44714671,44725244-44725292,44726577-44726634,44731730-44731821,44732251-44732391,44735027-44735162,44736772-44737681	259,81,49,58,92,141,136,910	4.46685e+63	4.46688e+63	0.179	0.148	0.345	0.327	0	-2.10455	0.00115977	0.0135418	4150				GO:0031932+++GO:0005829	GO:0005515	GO:0001934+++GO:0038203+++GO:0014068+++GO:0007049+++GO:0032148
NM_001017530.1	55615	NM_001017530.1	NP_001017530.1	ENST00000624862.3	K20411	PRR5	mRNA	GO:0031932+++GO:0005829	cellular_component	protein-containing complex+++cell part+++cell	coding	BestRefSeq	known	NC_000022.11	44676808	44737681	+	1900	293	8	44676808-44677240,44714591-44714671,44725244-44725292,44726577-44726634,44731730-44731821,44732251-44732391,44735027-44735162,44736772-44737681	433,81,49,58,92,141,136,910	4.46768e+63	4.46772e+63	0.194	0.167	0.33	0.308	0	7.73056	1.22151e-06	3.57629e-05	4150				GO:0031932+++GO:0005829	GO:0005515	GO:0007049+++GO:0032148+++GO:0001934+++GO:0014068+++GO:0038203
NM_001017956.2	10956	NM_001017956.2	NP_001017956.1	ENST00000552285.5	K10088	OS9	mRNA	GO:0044322+++GO:0005788+++GO:0005783+++GO:0005789+++GO:0000836	cellular_component	protein-containing complex+++organelle+++cell part+++membrane-enclosed lumen+++membrane part+++cell+++membrane+++organelle part	coding	BestRefSeq	known	NC_000012.12	57693955	57721557	+	2694	612	14	57693955-57694323,57694750-57694926,57695780-57695843,57695962-57696038,57696275-57696373,57715760-57715970,57716092-57716193,57716412-57716512,57716693-57716744,57717870-57717958,57718146-57718421,57718993-57719182,57720406-57720518,57720784-57721557	369,177,64,77,99,211,102,101,52,89,276,190,113,774	5.7694e+111	5.76943e+111	0.204	0.254	0.254	0.288	0	11.21	0.00109827	0.0129532	4141		M00403		GO:0005783+++GO:0000836+++GO:0005788+++GO:0044322+++GO:0005789	GO:0030246+++GO:0002020+++GO:0005515	GO:0030433+++GO:0016567+++GO:0006511+++GO:0034976+++GO:0055085+++GO:0006621+++GO:1904380+++GO:0006605+++GO:0030970+++GO:1904153
NM_001017977.2	55827	NM_001017977.2	NP_001017977.1	ENST00000312263.10	K11795	DCAF6	mRNA	GO:0005925+++GO:0080008+++GO:0005634+++GO:0005829+++GO:0005654	cellular_component	protein-containing complex+++organelle+++cell part+++membrane-enclosed lumen+++cell junction+++cell+++organelle part	coding	BestRefSeq	known	NC_000001.11	167936559	168075843	+	3344	860	19	167936559-167937008,167951800-167951861,167966629-167966721,167974830-167975015,167987495-167987608,167991204-167991339,167993226-167993440,168002482-168002575,168003870-168003989,168004533-168004793,168038371-168038488,168043025-168043140,168044585-168044671,168044900-168045227,168063621-168063759,168065590-168065746,168066377-168066465,168068358-168068463,168075371-168075843	450,62,93,186,114,136,215,94,120,261,118,116,87,328,139,157,89,106,473	1.67937e+170	1.67937e+170	0.257	0.295	0.21	0.238	0	9.63568	1.71452e-05	0.00036134					GO:0005634+++GO:0005654+++GO:0005829+++GO:0080008+++GO:0005925	GO:0005515+++GO:0030374	GO:0043687+++GO:0016567+++GO:0045944
NM_001018.4	6209	NM_001018.4	NP_001009.1	ENST00000592588.6	K02958	RPS15	mRNA	GO:0022627+++GO:0045202+++GO:0005925+++GO:0005840+++GO:0005634+++GO:0015935+++GO:0005829+++GO:0005654+++GO:0016020	cellular_component	protein-containing complex+++organelle+++cell part+++membrane-enclosed lumen+++synapse+++cell junction+++membrane+++cell+++organelle part	coding	BestRefSeq	known	NC_000019.10	1438364	1440497	+	535	145	4	1438364-1438428,1438807-1438892,1440019-1440253,1440349-1440497	65,86,235,149	1.43836e+27	1.43843e+27	0.15	0.234	0.31	0.307	0	-1.16497	0.00595955	0.0495911	3010		M00177		GO:0005634+++GO:0005654+++GO:0015935+++GO:0005840+++GO:0045202+++GO:0005925+++GO:0005829+++GO:0016020+++GO:0022627	GO:0003723+++GO:0005515+++GO:0003677+++GO:0003735	GO:0042274+++GO:0006614+++GO:0097421+++GO:0000028+++GO:0000056+++GO:0001649+++GO:0000184+++GO:0006413+++GO:0006364+++GO:0006412
NM_001018025.3	4515	NM_001018025.3	NP_001018025.1	ENST00000369476.7	K16837	MTCP1	mRNA	GO:0032991	cellular_component	protein-containing complex	coding	BestRefSeq	known	NC_000023.11	155064034	155071272	-	2320	107	5	155070694-155071272,155065906-155066057,155065619-155065789,155065486-155065537,155064034-155065399	579,152,171,52,1366	1.55071e+44	1.55071e+44	0.269	0.26	0.227	0.244	0	2.19124	0.000570514	0.00754113	4151				GO:0032991	GO:0019901+++GO:0043539	GO:0008283+++GO:0033138+++GO:0071902
NM_001018055.2	79184	NM_001018055.2	NP_001018065.1	ENST00000330045.11	K11864	BRCC3	mRNA	GO:0070531+++GO:0000152+++GO:0000151+++GO:0070552+++GO:0005634+++GO:0005737+++GO:0005829+++GO:0005654+++GO:0000922	cellular_component	protein-containing complex+++organelle+++cell part+++membrane-enclosed lumen+++cell+++organelle part	coding	BestRefSeq	known	NC_000023.11	155071420	155123074	+	2854	291	11	155071420-155071650,155072327-155072343,155073377-155073431,155077170-155077289,155078616-155078703,155089263-155089351,155090784-155090839,155116057-155116188,155116711-155116754,155119999-155120168,155121223-155123074	231,17,55,120,88,89,56,132,44,170,1852	1.55071e+98	1.55072e+98	0.245	0.339	0.187	0.23	0	3.2309	0.000274821	0.00402542	03440+++04621				GO:0070552+++GO:0000922+++GO:0005829+++GO:0005737+++GO:0005654+++GO:0000152+++GO:0070531+++GO:0005634+++GO:0000151	GO:0030234+++GO:0004843+++GO:0061578+++GO:0036459+++GO:0031593+++GO:0008237+++GO:0046872	GO:0016579+++GO:0010212+++GO:0070536+++GO:0045739+++GO:0006303+++GO:0070537+++GO:0051301+++GO:0010165+++GO:0007049+++GO:0072425+++GO:0006302
NM_001018070.2	57175	NM_001018070.2	NP_001018080.1	ENST00000393893.5	K13886	CORO1B	mRNA	GO:0048471+++GO:0070062+++GO:0005884+++GO:0005925+++GO:0030027+++GO:0071944+++GO:0005856+++GO:0001725+++GO:0031252+++GO:0005737+++GO:0005886+++GO:0005829	cellular_component	extracellular region part+++supramolecular complex+++organelle+++cell part+++extracellular region+++cell junction+++membrane+++cell+++organelle part	coding	BestRefSeq	known	NC_000011.10	67438047	67443821	-	1932	489	12	67443753-67443821,67443404-67443465,67442428-67442630,67441966-67442088,67441733-67441862,67441333-67441514,67441125-67441244,67440335-67440439,67440118-67440263,67439786-67439843,67438671-67438949,67438047-67438501	69,62,203,123,130,182,120,105,146,58,279,455	6.74438e+95	6.74438e+95	0.161	0.194	0.33	0.314	0	20.9138	8.77558e-08	3.7214e-06					GO:0005829+++GO:0070062+++GO:0005925+++GO:0005884+++GO:0005737+++GO:0031252+++GO:0001725+++GO:0005886+++GO:0005856+++GO:0030027+++GO:0048471+++GO:0071944	GO:0051015+++GO:0045296+++GO:0071933+++GO:0005515+++GO:0042802+++GO:0003779	GO:0090135+++GO:0031529+++GO:0030036+++GO:0016477+++GO:0035767+++GO:0042060+++GO:1902463+++GO:2000394+++GO:0051017+++GO:0034315+++GO:0036120+++GO:0034316+++GO:0071672
NM_001018075.1	2908	NM_001018075.1	NP_001018085.1		K05771	NR3C1	mRNA	GO:0005739+++GO:0016607+++GO:0005819+++GO:0032991+++GO:0005759+++GO:0005856+++GO:0005634+++GO:0005815+++GO:0005737+++GO:0005829+++GO:0005654	cellular_component	protein-containing complex+++organelle+++cell part+++membrane-enclosed lumen+++cell+++organelle part	coding	BestRefSeq	known	NC_000005.10	143277931	143435512	-	6517	777	9	143435301-143435512,143399656-143400852,143314002-143314168,143310097-143310213,143300485-143300763,143298668-143298812,143295460-143295590,143282568-143282725,143277931-143282041	2.1212e+28	1.43435e+80	1.43436e+80	0.303	0.311	0.188	0.198	0	-9.9125	0.00263038	0.0264663	4080	H01709+++H01702+++H00599			GO:0005856+++GO:0005739+++GO:0005654+++GO:0016607+++GO:0005737+++GO:0005759+++GO:0005819+++GO:0005815+++GO:0032991+++GO:0005829+++GO:0005634	GO:0043565+++GO:0005496+++GO:0003723+++GO:0003677+++GO:0046872+++GO:0008270+++GO:0008289+++GO:0019901+++GO:0003707+++GO:0000981+++GO:0003700+++GO:0001228+++GO:0004883+++GO:0005515+++GO:1990239+++GO:0032183+++GO:0038050+++GO:0051879+++GO:0004879+++GO:0001047+++GO:0000978	GO:0007059+++GO:0042921+++GO:0045944+++GO:0071549+++GO:0071385+++GO:0006366+++GO:0071560+++GO:0007165+++GO:0006325+++GO:0071383+++GO:0006915+++GO:0006367+++GO:0000122+++GO:0006351+++GO:0051301+++GO:0043402+++GO:0007049+++GO:0006355
NM_001018102.2	81488	NM_001018102.2	NP_001018112.1	ENST00000380557.4	K21987	POLR2M	mRNA	GO:0043025+++GO:0005635+++GO:0016591+++GO:0005634	cellular_component	protein-containing complex+++organelle+++cell part+++membrane-enclosed lumen+++cell+++organelle part	coding	BestRefSeq	known	NC_000015.10	57706521	57717557	+	3836	211	4	57706521-57706955,57709185-57709358,57711984-57712188,57714536-57717557	4351742053022	5.77065e+31	5.7707e+31	0.341	0.285	0.181	0.194	0	-3.19304	8.68081e-05	0.00148469					GO:0043025+++GO:0005634+++GO:0016591+++GO:0005635	GO:0003899	GO:0035556+++GO:0051685+++GO:0032774
NM_001018113.2	2187	NM_001018113.2	NP_001018123.1	ENST00000398334.5	K10889	FANCB	mRNA	GO:0043240+++GO:0005634+++GO:0005654	cellular_component	protein-containing complex+++organelle+++cell part+++membrane-enclosed lumen+++cell+++organelle part	coding	BestRefSeq	known	NC_000023.11	14843407	14873069	-	3015	859	10	14872986-14873069,14868923-14869043,14864560-14865580,14859182-14859334,14857862-14857954,14853039-14853167,14850505-14850674,14844856-14845286,14844503-14844740,14843407-14843981	84,121,1021,153,93,129,170,431,238,575	1.4873e+79	1.48731e+79	0.309	0.323	0.169	0.199	0	6.24678	0.000423141	0.00585824	3460	H00238	M00413		GO:0005654+++GO:0043240+++GO:0005634	GO:0005515	GO:0006281+++GO:1905168+++GO:1990414+++GO:2000042+++GO:0036297+++GO:0006974
NM_001018136.2	654364	NM_001018136.2	NP_001018146.1	ENST00000393193.6	K00940	NME1-NME2	mRNA	GO:0005829	cellular_component	cell part+++cell	coding	BestRefSeq	known	NC_000017.11	51153536	51171744	+	1075	267	8	51153536-51153662,51155651-51155780,51159980-51160081,51161160-51161272,51166827-51166956,51168242-51168343,51169937-51170049,51171487-51171744	1.2713e+23	5.11535e+63	5.11537e+63	0.218	0.236	0.246	0.3	0	2.92081	0.0011892	0.0138207	04016+++00240+++00230+++01130+++01110+++01100+++00983		M00049+++M00050+++M00052+++M00053	R00156+++R00570+++R00330+++R11894+++R00722+++R03530+++R02326+++R11895+++R00124+++R01857+++R00139+++R02093+++R02331+++R01137	GO:0005829	GO:0000166+++GO:0004550+++GO:0016301+++GO:0005524+++GO:0016740	GO:0006183+++GO:0006241+++GO:0016310+++GO:0006228+++GO:0006165
NM_001018159.1	8883	NM_001018159.1	NP_001018169.1	ENST00000379463.6	K04532	NAE1	mRNA	GO:0005737+++GO:0005886+++GO:0005829+++GO:0016020	cellular_component	cell part+++membrane+++cell	coding	BestRefSeq	known	NC_000016.10	66802878	66830976	-	1911	528	21	66830847-66830976,66827980-66828077,66826677-66826780,66826523-66826583,66824855-66824885,66823529-66823600,66823227-66823306,66821450-66821559,66818528-66818637,66817425-66817487,66816965-66817028,66816581-66816672,66813787-66813846,66813564-66813697,66810697-66810772,66810374-66810413,66808989-66809075,66808521-66808613,66805912-66806026,66805777-66805826,66802878-66803118	130,98,104,61,31,72,80,110,110,63,64,92,60,134,76,40,87,93,115,50,241	6.68308e+167	6.6831e+167	0.277	0.319	0.179	0.225	0	8.95586	1.54773e-08	9.77096e-07	5010				GO:0005829+++GO:0016020+++GO:0005886+++GO:0005737	GO:0008641+++GO:0031625+++GO:0005515+++GO:0019781+++GO:0046982	GO:0045116+++GO:0007049+++GO:0006915+++GO:0051402+++GO:0043687+++GO:0033314+++GO:0042981+++GO:0007165+++GO:0043523
NM_001024024.1	2643	NM_001024024.1	NP_001019195.1	ENST00000395514.5	K01495	GCH1	mRNA	GO:0044306+++GO:0031965+++GO:0032991+++GO:0005634+++GO:0031410+++GO:0005737+++GO:0005829+++GO:0005654	cellular_component	protein-containing complex+++organelle+++cell part+++membrane-enclosed lumen+++membrane+++cell+++organelle part	coding	BestRefSeq	known	NC_000014.9	54842005	54902824	-	1980	250	7	54902321-54902824,54865327-54865436,54859681-54859736,54847099-54847130,54845768-54845852,54844001-54844143,54842005-54843054	504,110,56,32,85,143,1050	5.49023e+55	5.49028e+55	0.283	0.249	0.225	0.242	0	6.65153	0.000317356	0.0045644	01100+++00790	H00167+++H00831	M00841+++M00842+++M00126+++M00843	R05046+++R05048+++R04639+++R00428	GO:0005634+++GO:0044306+++GO:0005654+++GO:0005737+++GO:0031965+++GO:0032991+++GO:0005829+++GO:0031410	GO:0003824+++GO:0003924+++GO:0008270+++GO:0005515+++GO:0050662+++GO:0003934+++GO:0005525+++GO:0046872+++GO:0016787+++GO:0030742+++GO:0005509+++GO:0042803+++GO:0031369+++GO:0000166+++GO:0051019	GO:0065003+++GO:0006729+++GO:0006809+++GO:0051260+++GO:0051000+++GO:0051066+++GO:0051186+++GO:0010460+++GO:0034612+++GO:0034341+++GO:0008152+++GO:0032496+++GO:0042559+++GO:0008217+++GO:0051291+++GO:0048265+++GO:0045776+++GO:0042416+++GO:0014916+++GO:0050884+++GO:0046654+++GO:0035998+++GO:2000121+++GO:0042311
NM_001024215.1	54751	NM_001024215.1	NP_001019386.1	ENST00000441801.6		FBLIM1	mRNA	GO:0005925+++GO:0001650+++GO:0005856+++GO:0001725+++GO:0005737+++GO:0005829+++GO:0030054	cellular_component	organelle+++cell part+++membrane-enclosed lumen+++cell junction+++cell+++organelle part	coding	BestRefSeq	known	NC_000001.11	15764499	15775220	+	1521	374	6	15764499-15764685,15764964-15765233,15767376-15767563,15768528-15768630,15770409-15770578,15774618-15775220	1.8727e+17	1.57645e+47	1.57647e+47	0.179	0.196	0.306	0.32	0	-2.29717	0.00480594	0.0422434					GO:0001725+++GO:0005829+++GO:0030054+++GO:0005737+++GO:0005925+++GO:0001650+++GO:0005856	GO:0046872+++GO:0031005+++GO:0005515	GO:0033623+++GO:0008360+++GO:0007155+++GO:0098609+++GO:0034329
NM_001024628.2	8829	NM_001024628.2	NP_001019799.1	ENST00000374822.8	K06724	NRP1	mRNA	GO:0097443+++GO:0098978+++GO:0005883+++GO:0005925+++GO:0009986+++GO:0002116+++GO:0005769+++GO:0030426+++GO:0031410+++GO:0005886+++GO:0030424+++GO:0005615+++GO:0043235+++GO:0005829+++GO:0099055+++GO:0043025+++GO:0043005	cellular_component	synapse part+++extracellular region part+++supramolecular complex+++protein-containing complex+++organelle+++cell part+++membrane part+++synapse+++extracellular region+++cell junction+++membrane+++cell+++organelle part	coding	BestRefSeq	known	NC_000010.11	33197619	33334905	-	2478	644	12	33334310-33334905,33330708-33330882,33270675-33270856,33263646-33263873,33256316-33256471,33254028-33254194,33226134-33226289,33221719-33221863,33213386-33213717,33207572-33207716,33202891-33202995,33197619-33197709	596,175,182,228,156,167,156,145,332,145,105,91	3.33343e+95	3.33349e+95	0.24	0.255	0.259	0.246	0	-2.53336	0.000342994	0.00488894	05166+++04360				GO:0098978+++GO:0005925+++GO:0002116+++GO:0030426+++GO:0005769+++GO:0030424+++GO:0005615+++GO:0031410+++GO:0043235+++GO:0005886+++GO:0005883+++GO:0043005+++GO:0043025+++GO:0097443+++GO:0005829+++GO:0009986+++GO:0099055	GO:0019955+++GO:0019838+++GO:0008201+++GO:0005021+++GO:0005096+++GO:0046872+++GO:0038085+++GO:0019901+++GO:0015026+++GO:0017154	GO:0035729+++GO:0010595+++GO:0009887+++GO:1902946+++GO:0043524+++GO:0097102+++GO:0009611+++GO:0060978+++GO:0031532+++GO:1902336+++GO:0048010+++GO:0035924+++GO:0021637+++GO:0001525+++GO:0150020+++GO:0097490+++GO:0150018+++GO:1902285+++GO:0070374+++GO:0050918+++GO:0099173+++GO:0048843+++GO:0032489+++GO:0021828+++GO:2000251+++GO:1901998+++GO:0001938+++GO:0035767+++GO:0051894+++GO:0002040+++GO:000204…
NM_001024649.1	821	NM_001024649.1	NP_001019820.1	ENST00000452673.6	K08054	CANX	mRNA	GO:0098978+++GO:0070062+++GO:0042470+++GO:0032991+++GO:0071556+++GO:0044233+++GO:0044322+++GO:0043209+++GO:0030424+++GO:0043025+++GO:0005788+++GO:0016021+++GO:0005783+++GO:0005840+++GO:0043197+++GO:0099059+++GO:0005791+++GO:0032839+++GO:0005737+++GO:0005790+++GO:0099055+++GO:0016020+++GO:0005789	cellular_component	synapse part+++extracellular region part+++protein-containing complex+++organelle+++cell part+++membrane part+++membrane-enclosed lumen+++extracellular region+++synapse+++membrane+++cell+++organelle part	coding	BestRefSeq	known	NC_000005.10	179698929	179731641	+	4900	592	15	179698929-179699049,179705679-179705852,179706258-179706331,179707132-179707190,179708239-179708380,179708978-179709059,179709873-179710065,179716105-179716294,179719668-179719781,179720404-179720560,179722804-179723019,179723660-179723779,179724657-179724783,179726680-179726759,179728591-179731641	121,174,74,59,142,82,193,190,114,157,216,120,127,80,3051	1.79699e+134	1.79699e+134	0.315	0.287	0.18	0.218	0	-2.1563	0.00448891	0.0401457	04145+++04612+++05166+++04918+++04141				GO:0043197+++GO:0016021+++GO:0070062+++GO:0042470+++GO:0032991+++GO:0030424+++GO:0043025+++GO:0005840+++GO:0016020+++GO:0005737+++GO:0005783+++GO:0098978+++GO:0005788+++GO:0099055+++GO:0005789+++GO:0071556+++GO:0005790+++GO:0044233+++GO:0032839+++GO:0005791+++GO:0043209+++GO:0044322+++GO:0099059	GO:0034185+++GO:0051082+++GO:0005509+++GO:0005515+++GO:0046872+++GO:0003723+++GO:0035255+++GO:0030246	GO:0070757+++GO:0034975+++GO:0048488+++GO:0019886+++GO:0072583+++GO:0002474+++GO:0006457+++GO:0070106+++GO:0007568+++GO:0061077+++GO:0009306
NM_001024662.2	6128	NM_001024662.2	NP_001019833.1	ENST00000424576.6	K02934	RPL6	mRNA	GO:0045202+++GO:0005925+++GO:0014069+++GO:0036464+++GO:0042788+++GO:0022625+++GO:0005783+++GO:0005840+++GO:0005634+++GO:0005791+++GO:0005737+++GO:0005829+++GO:0016020	cellular_component	synapse part+++protein-containing complex+++organelle+++cell part+++synapse+++cell junction+++membrane+++cell+++organelle part	coding	BestRefSeq	known	NC_000012.12	112405181	112409641	-	1141	288	7	112409411-112409641,112408420-112408656,112408240-112408338,112406747-112406890,112406294-112406342,112405853-112406037,112405181-112405376	231,237,99,144,49,185,196	1.12409e+62	1.1241e+62	0.223	0.305	0.23	0.242	0	1.92557	0.000469071	0.00638999	3010		M00177		GO:0005840+++GO:0005925+++GO:0014069+++GO:0022625+++GO:0005791+++GO:0005783+++GO:0036464+++GO:0042788+++GO:0045202+++GO:0005634+++GO:0005829+++GO:0005737+++GO:0016020	GO:0003677+++GO:0045296+++GO:0003723+++GO:0003735	GO:0000184+++GO:0006614+++GO:0006413+++GO:0002181+++GO:0006412+++GO:0006355+++GO:0000027
NM_001024680.2	554251	NM_001024680.2	NP_001019851.1	ENST00000377957.3		FBXO48	mRNA	GO:0019005+++GO:0005737	cellular_component	protein-containing complex+++cell part+++cell	coding	BestRefSeq	known	NC_000002.12	68462366	68467317	-	2778	155	4	68467211-68467317,68466144-68466470,68464840-68465178,68462366-68464370	1073273392005	6.84672e+31	6.84673e+31	0.295	0.322	0.186	0.197	0	-2.57716	0.000650924	0.00843111	04140+++04137				GO:0005737+++GO:0019005	GO:0004842	GO:0031146+++GO:0016567
NM_001024843.1	23112	NM_001024843.1	NP_001020014.1	ENST00000301923.13	K18412	TNRC6B	mRNA	GO:0035068+++GO:0000932+++GO:0005737+++GO:0005829+++GO:0005654	cellular_component	protein-containing complex+++organelle+++cell part+++membrane-enclosed lumen+++cell+++organelle part	coding	BestRefSeq	known	NC_000022.11	40044817	40335808	+	15959	1029	24	40044817-40044998,40117055-40117128,40125772-40125862,40156115-40156182,40246015-40246102,40251179-40251200,40261832-40262173,40270122-40270280,40273425-40273600,40277077-40277151,40277999-40278044,40279995-40280143,40285645-40285770,40300455-40300586,40300910-40301005,40301150-40301333,40308512-40308649,40310817-40310993,40312505-40312651,40312902-40312997,40315283-40315507,40315942-40316012,403…	182,74,91,68,88,22,342,159,176,75,46,149,126,132,96,184,138,177,147,96,225,71,140,12955	4.00448e+191	4.0045e+191	0.288	0.274	0.218	0.219	0	-1.88827	0.000980631	0.0117926					GO:0035068+++GO:0005654+++GO:0005737+++GO:0000932+++GO:0005829	GO:0003676+++GO:0005515+++GO:0003723	GO:0035194+++GO:0007223+++GO:1900153+++GO:0035195+++GO:0010629+++GO:0045652+++GO:0060213+++GO:0035278+++GO:0006417+++GO:0031047+++GO:0010628
NM_001024847.2	7048	NM_001024847.2	NP_001020018.1	ENST00000359013.4	K04388	TGFBR2	mRNA	GO:0005901+++GO:0045121+++GO:0005887+++GO:0043235+++GO:0016021+++GO:0009986+++GO:0009897+++GO:0005737+++GO:0005886+++GO:0005829+++GO:0016020	cellular_component	protein-containing complex+++cell part+++membrane part+++membrane+++cell	coding	BestRefSeq	known	NC_000003.12	30606502	30694142	+	4704	592	8	30606502-30606977,30623199-30623273,30644747-30644915,30650270-30650460,30671638-30672437,30674105-30674246,30688384-30688511,30691420-30694142	476,75,169,191,800,142,128,2723	3.06065e+63	3.0607e+63	0.262	0.264	0.238	0.235	0	9.3909	2.66092e-08	1.46302e-06	05200+++05220+++04218+++05212+++05202+++05166+++04380+++04933+++04350+++04144+++04520+++04926+++05226+++04010+++05210+++04060+++05142+++04390+++05225+++04068+++04659	H00800+++H00020+++H00048+++H00801	M00680		GO:0009897+++GO:0016020+++GO:0005901+++GO:0005886+++GO:0005829+++GO:0009986+++GO:0016021+++GO:0005737+++GO:0005887+++GO:0043235+++GO:0045121	GO:0005026+++GO:0046332+++GO:0034714+++GO:0019838+++GO:0000166+++GO:0005524+++GO:0005515+++GO:0004672+++GO:0038023+++GO:0016301+++GO:0050431+++GO:0031435+++GO:0016740+++GO:0034713+++GO:0005539+++GO:0046872+++GO:0004675+++GO:0005024+++GO:0004674	GO:0003186+++GO:1990086+++GO:0060433+++GO:0006915+++GO:0060412+++GO:0007182+++GO:0009749+++GO:0048545+++GO:0002053+++GO:0031100+++GO:0007224+++GO:0002088+++GO:0032147+++GO:0062009+++GO:0030512+++GO:0040008+++GO:0001570+++GO:0003274+++GO:0043011+++GO:0001568+++GO:0060443+++GO:0007178+++GO:0002666+++GO:0003148+++GO:0003149+++GO:0042493+++GO:0002651+++GO:0070723+++GO:1905316+++GO:0060044+++GO:004576…
NM_001024937.3	50488	NM_001024937.3	NP_001020108.1	ENST00000453408.7	K04413	MINK1	mRNA	GO:0005794+++GO:0070062+++GO:0045202+++GO:0014069+++GO:0030424+++GO:0045211+++GO:0030425+++GO:0005737+++GO:0005886+++GO:0042995+++GO:0005829+++GO:0030054+++GO:0016020	cellular_component	synapse part+++extracellular region part+++organelle+++cell part+++membrane part+++extracellular region+++synapse+++cell junction+++membrane+++cell	coding	BestRefSeq	known	NC_000017.11	4833340	4898061	+	4957	1312	32	4833340-4833640,4878317-4878382,4880984-4881040,4881132-4881257,4884363-4884473,4884912-4885002,4885483-4885613,4885911-4885965,4886120-4886198,4886451-4886626,4887110-4887179,4887580-4887790,4889647-4889763,4890517-4890735,4890951-4891124,4891516-4891716,4892149-4892234,4892402-4892512,4892656-4892768,4892979-4893067,4893434-4893597,4893988-4894093,4894174-4894311,4894525-4894633,4895075-4895242…	301,66,57,126,111,91,131,55,79,176,70,211,117,219,174,201,86,111,113,89,164,106,138,109,168,144,135,101,150,160,140,858	4.83334e+223	4.83364e+223	0.17	0.218	0.313	0.299	0	4.74927	0.000466519	0.00635872					GO:0045211+++GO:0005829+++GO:0045202+++GO:0005886+++GO:0030424+++GO:0070062+++GO:0005737+++GO:0030425+++GO:0030054+++GO:0042995+++GO:0016020+++GO:0014069+++GO:0005794	GO:0016301+++GO:0005515+++GO:0004674+++GO:0000166+++GO:0016740+++GO:0005524+++GO:0004672	GO:0006468+++GO:0007275+++GO:0048813+++GO:0007254+++GO:0030033+++GO:0048812+++GO:0030334+++GO:0032147+++GO:2000311+++GO:0031098+++GO:1900745+++GO:0031532+++GO:0016310+++GO:0001952+++GO:0046777+++GO:0046330+++GO:0022407+++GO:0023014+++GO:0007268+++GO:0000165
NM_001025071.1	6208	NM_001025071.1	NP_001020242.1	ENST00000312037.6	K02955	RPS14	mRNA	GO:0070062+++GO:0022627+++GO:0005925+++GO:0014069+++GO:0016021+++GO:0005840+++GO:0005730+++GO:0005829+++GO:0005654+++GO:0016020	cellular_component	synapse part+++extracellular region part+++protein-containing complex+++organelle+++cell part+++membrane part+++membrane-enclosed lumen+++extracellular region+++synapse+++cell junction+++membrane+++cell+++organelle part	coding	BestRefSeq	known	NC_000005.10	150444229	150449756	-	786	151	5	150449486-150449756,150447585-150447735,150446802-150446963,150445609-150445685,150444229-150444353	271,151,162,77,125	1.50449e+44	1.5045e+44	0.211	0.219	0.26	0.31	0	1.20824	0.0029713	0.0291329	3010	H01484	M00177		GO:0005829+++GO:0005925+++GO:0005654+++GO:0016021+++GO:0070062+++GO:0016020+++GO:0014069+++GO:0005730+++GO:0005840+++GO:0022627	GO:0003723+++GO:0003735+++GO:0005515+++GO:0045182+++GO:0070181+++GO:0048027	GO:0000122+++GO:0000028+++GO:0006413+++GO:0000462+++GO:0000184+++GO:0030218+++GO:0006364+++GO:0030490+++GO:0006412+++GO:0006614+++GO:0006417
NM_001025100.1	4155	NM_001025100.1	NP_001020271.1	ENST00000397860.7	K17269	MBP	mRNA	GO:0033269+++GO:0032991+++GO:0043218+++GO:0043209+++GO:0071944+++GO:0043025+++GO:0005634+++GO:0005886+++GO:0005622	cellular_component	protein-containing complex+++organelle+++cell part+++membrane+++cell	coding	BestRefSeq	known	NC_000018.10	77012783	77132818	-	4889	197	4	77132580-77132818,77105211-77105286,77066298-77066385,77012783-77017268	239,76,88,4486	7.71326e+31	7.71328e+31	0.276	0.26	0.225	0.24	0	4.5249	0.00175944	0.019114					GO:0032991+++GO:0033269+++GO:0005622+++GO:0071944+++GO:0043218+++GO:0005634+++GO:0043025+++GO:0005886+++GO:0043209	GO:0019911+++GO:0005516+++GO:0002020	GO:0042552+++GO:0034115+++GO:0006955+++GO:0007417+++GO:0007605+++GO:0008366+++GO:0035633+++GO:0000165+++GO:0021762+++GO:2000778+++GO:0007268+++GO:0061024+++GO:1904685+++GO:1904209+++GO:0009636
NM_001025107.2	103	NM_001025107.2	NP_001020278.1		K12968	ADAR	mRNA	GO:0005730+++GO:0005634+++GO:0005737+++GO:0044530+++GO:0005654+++GO:0016020	cellular_component	protein-containing complex+++organelle+++cell part+++membrane-enclosed lumen+++membrane+++cell+++organelle part	coding	BestRefSeq	known	NC_000001.11	154582057	154627980	-	6541	931	15	154627855-154627980,154601041-154602626,154598402-154598585,154597828-154597976,154597123-154597267,154596805-154596995,154590184-154590409,154589757-154589928,154589369-154589462,154588551-154588673,154588125-154588258,154586181-154586363,154585753-154585865,154585217-154585344,154582057-154585043	126,1586,184,149,145,191,226,172,94,123,134,183,113,128,2987	1.54628e+134	1.54628e+134	0.242	0.263	0.251	0.245	0	9.66224	0.00422021	0.0383108	04623+++05162+++05164	H00880			GO:0005737+++GO:0005654+++GO:0005730+++GO:0005634+++GO:0016020+++GO:0044530	GO:0046872+++GO:0003677+++GO:0003726+++GO:0003723	GO:0061484+++GO:0031054+++GO:0045071+++GO:0035455+++GO:0060216+++GO:0016553+++GO:0009615+++GO:0098586+++GO:0006606+++GO:0035280+++GO:1900369+++GO:0060339+++GO:0006397+++GO:0043066+++GO:0051607+++GO:0030218+++GO:0060337+++GO:0045070+++GO:0044387+++GO:0006611+++GO:0006382+++GO:0002566+++GO:0001649+++GO:0045087+++GO:0001701+++GO:0002244
NM_001025160.2	976	NM_001025160.2	NP_001020331.1	ENST00000357355.7	K08446	ADGRE5	mRNA	GO:0070062+++GO:0030667+++GO:0005925+++GO:0005887+++GO:0005615+++GO:0016021+++GO:0005576+++GO:0005886+++GO:0016020	cellular_component	extracellular region part+++organelle+++cell part+++membrane part+++extracellular region+++cell junction+++cell+++membrane+++organelle part	coding	BestRefSeq	known	NC_000019.10	14381144	14408725	+	3345	786	19	14381144-14381545,14388450-14388500,14388702-14388818,14390924-14391079,14396342-14396473,14397658-14397804,14397889-14397935,14398062-14398139,14401386-14401563,14401653-14401760,14402597-14402862,14404383-14404562,14405748-14405939,14406331-14406557,14406700-14406766,14406869-14406960,14407061-14407229,14407908-14408009,14408092-14408725	402,51,117,156,132,147,47,78,178,108,266,180,192,227,67,92,169,102,634	1.43811e+151	1.43815e+151	0.218	0.201	0.305	0.277	0	8.49978	4.95624e-06	0.000121423					GO:0005576+++GO:0016021+++GO:0016020+++GO:0005887+++GO:0005886+++GO:0005925+++GO:0070062+++GO:0030667+++GO:0005615	GO:0004930+++GO:0005509+++GO:0004888+++GO:0005515	GO:0007186+++GO:0007267+++GO:0006954+++GO:0007166+++GO:0007155+++GO:0007189+++GO:0006955+++GO:0043312+++GO:0007165
NM_001025389.1	272	NM_001025389.1	NP_001020560.1	ENST00000396553.6	K01490	AMPD3	mRNA	GO:0034774+++GO:1904813+++GO:0005576+++GO:0005829	cellular_component	organelle+++cell part+++membrane-enclosed lumen+++extracellular region+++cell+++organelle part	coding	BestRefSeq	known	NC_000011.10	10455119	10507579	+	4334	767	15	10455119-10455448,10461515-10461740,10478526-10478730,10482063-10482225,10484820-10485039,10487235-10487364,10493349-10493543,10494899-10495030,10495570-10495733,10496812-10496938,10500086-10500249,10501470-10501590,10502721-10502894,10504549-10504659,10505708-10507579	3.30226e+45	1.04551e+119	1.04554e+119	0.263	0.254	0.249	0.233	0	20.5195	1.53245e-07	5.69834e-06	01100+++00230+++01110+++01130	H00897+++H00266		R00181	GO:0005829+++GO:0034774+++GO:1904813+++GO:0005576	GO:0019239+++GO:0003876+++GO:0016787+++GO:0005515+++GO:0046872	GO:0046039+++GO:0006196+++GO:0043101+++GO:0097009+++GO:0043312+++GO:0034101+++GO:0046033+++GO:0046034+++GO:0009117+++GO:0006188+++GO:0046031+++GO:0032264+++GO:0009168
NM_001025593.2	27236	NM_001025593.2	NP_001020764.1	ENST00000356064.3	K20314	ARFIP1	mRNA	GO:0000139+++GO:0032588+++GO:0005737+++GO:0005829	cellular_component	organelle+++cell part+++cell+++membrane+++organelle part	coding	BestRefSeq	known	NC_000004.12	152779937	152911912	+	3018	341	8	152779937-152780226,152829625-152829726,152863606-152863714,152872452-152872564,152880963-152881184,152882723-152882880,152888133-152888307,152910064-152911912	2.90102e+24	1.5278e+71	1.5278e+71	0.318	0.3	0.171	0.21	0	8.08087	2.10149e-05	0.000431226					GO:0032588+++GO:0000139+++GO:0005737+++GO:0005829	GO:0070273+++GO:0005543+++GO:0019904	GO:0006886+++GO:0050708
NM_001025596.2	10658	NM_001025596.2	NP_001020767.1	ENST00000358597.7	K13207	CELF1	mRNA	GO:1990904+++GO:0005634+++GO:0005737+++GO:0005654+++GO:0016020	cellular_component	protein-containing complex+++organelle+++cell part+++membrane-enclosed lumen+++membrane+++cell+++organelle part	coding	BestRefSeq	known	NC_000011.10	47465937	47489024	-	4465	486	13	47488837-47489024,47487159-47487241,47486750-47486798,47484389-47484523,47483453-47483532,47482695-47482856,47478877-47478952,47477297-47477425,47476846-47476956,47475336-47475521,47473088-47473231,47472191-47472357,47465937-47468891	188,83,49,135,80,162,76,129,111,186,144,167,2955	4.74888e+103	4.7489e+103	0.294	0.241	0.219	0.246	0	3.71836	0.00524529	0.0450337					GO:0005737+++GO:0005654+++GO:0016020+++GO:1990904+++GO:0005634	GO:0031369+++GO:0003729+++GO:0042835+++GO:0005515+++GO:0003723+++GO:0000900+++GO:0036002+++GO:0003676	GO:0043484+++GO:0006397+++GO:0040018+++GO:0007286+++GO:0008380+++GO:0016246+++GO:0017148+++GO:0006376+++GO:0009792+++GO:0000381+++GO:0007281
NM_001025603.1	5993	NM_001025603.1	NP_001020774.1	ENST00000452671.6	K08061	RFX5	mRNA	GO:0005634	cellular_component	organelle+++cell part+++cell	coding	BestRefSeq	known	NC_000001.11	151340640	151347293	-	3611	616	11	151347211-151347293,151346489-151346606,151346205-151346333,151345928-151345961,151345106-151345188,151344728-151344847,151344417-151344536,151344197-151344278,151343681-151343882,151343342-151343442,151340640-151343178	83,118,129,34,83,120,120,82,202,101,2539	1.51347e+98	1.51347e+98	0.242	0.266	0.243	0.249	0	1.40946	0.00498254	0.043327	04612+++05152+++05340	H00985+++H00093			GO:0005634	GO:0005515+++GO:0003700+++GO:0000978+++GO:0000981+++GO:0001228+++GO:0003677+++GO:0043565	GO:0006357+++GO:0045944+++GO:0006355+++GO:0000122
NM_001029851.2	8622	NM_001029851.2	NP_001025022.1	ENST00000346042.7	K18437	PDE8B	mRNA	GO:0005575+++GO:0005829	cellular_component	cell part+++cell+++cellular_component	coding	BestRefSeq	known	NC_000005.10	77210881	77428256	+	4114	788	19	77210881-77211264,77311994-77312053,77325539-77325729,77328998-77329057,77331402-77331459,77337227-77337315,77344853-77344931,77400248-77400290,77404720-77404797,77407381-77407457,77408893-77409057,77411676-77411721,77412100-77412235,77413111-77413309,77418229-77418446,77419767-77419887,77421821-77421988,77425767-77425896,77426445-77428256	384,60,191,60,58,89,79,43,78,77,165,46,136,199,218,121,168,130,1812	7.72109e+151	7.72113e+151	0.261	0.283	0.232	0.223	0	-7.32369	7.55495e-05	0.00131346	05032+++04934+++04927+++00230	H01431+++H00260+++H01570		R00191	GO:0005575+++GO:0005829	GO:0046872+++GO:0004115+++GO:0016787+++GO:0008081+++GO:0004114	GO:0006198+++GO:0007165+++GO:0007186
NM_001029860.3	286151	NM_001029860.3	NP_001025031.2	ENST00000428847.2	K10318	FBXO43	mRNA	GO:0005634	cellular_component	organelle+++cell part+++cell	coding	BestRefSeq	known	NC_000008.11	100133360	100145871	-	3305	708	5	100145051-100145871,100140683-100142168,100137565-100137667,100134161-100134364,100133360-100134050	8211486103204690	1.00145e+44	1.00146e+44	0.273	0.297	0.205	0.225	0	7.44241	1.2013e-06	3.52265e-05	4114				GO:0005634	GO:0046872	GO:0016567+++GO:0051321+++GO:0045835
NM_001029885.1	80772	NM_001029885.1	NP_001025056.1	ENST00000343938.8		CPTP	mRNA	GO:0005794+++GO:0005768+++GO:0005634+++GO:0010008+++GO:0005737+++GO:0005886+++GO:0005829+++GO:0016020+++GO:0005640	cellular_component	organelle+++cell part+++membrane part+++membrane+++cell+++organelle part	coding	BestRefSeq	known	NC_000001.11	1324763	1328896	+	2193	214	3	1324763-1325102,1326836-1327032,1327241-1328896	3401971656	1.32476e+20	1.3251e+20	0.152	0.172	0.355	0.32	0	1.87389	0.000200774	0.00305513					GO:0005829+++GO:0005886+++GO:0005640+++GO:0005768+++GO:0005737+++GO:0010008+++GO:0016020+++GO:0005634+++GO:0005794	GO:0120013+++GO:0005548+++GO:0005543+++GO:0008289+++GO:1902388+++GO:1902387	GO:0050713+++GO:0035627+++GO:1902389+++GO:0046836+++GO:0010507+++GO:0006687+++GO:1900226+++GO:0120009+++GO:0006869
NM_001029896.1	11152	NM_001029896.1	NP_001025067.1	ENST00000376372.8		WDR45	mRNA	GO:0019898+++GO:0016021+++GO:0034045+++GO:0000407+++GO:0005829+++GO:0016020	cellular_component	cell part+++membrane part+++membrane+++cell	coding	BestRefSeq	known	NC_000023.11	49074433	49079905	-	1625	360	11	49079751-49079905,49078041-49078112,49077837-49077911,49077643-49077747,49076645-49076750,49076430-49076524,49075866-49075945,49075545-49075753,49075364-49075465,49075136-49075281,49074433-49074912	155,72,75,105,106,95,80,209,102,146,480	4.90798e+87	4.90799e+87	0.207	0.225	0.282	0.287	0	1.98314	5.50846e-09	4.36109e-07					GO:0005829+++GO:0019898+++GO:0034045+++GO:0016020+++GO:0016021+++GO:0000407	GO:1901981+++GO:0080025+++GO:0032266+++GO:0005515+++GO:0019901	GO:0000045+++GO:0006497+++GO:0009267+++GO:0034497+++GO:0000422+++GO:0006914
NM_001029989.2	9768	NM_001029989.2	NP_001025160.1	ENST00000380258.6		PCLAF	mRNA	GO:0048471+++GO:0005813+++GO:0005634+++GO:0005737+++GO:0005654	cellular_component	organelle+++cell part+++membrane-enclosed lumen+++cell+++organelle part	coding	BestRefSeq	known	NC_000015.10	64364994	64381510	-	1348	65	3	64381326-64381510,64380958-64381038,64364994-64366075	185,81,1082	6.43813e+23	6.43815e+23	0.287	0.288	0.19	0.235	0	-1.41536	0.00480914	0.0422665					GO:0005654+++GO:0005813+++GO:0048471+++GO:0005634+++GO:0005737	GO:0005515+++GO:0003682	GO:0006260+++GO:0006281+++GO:0051726+++GO:0006974+++GO:0009411+++GO:0019985+++GO:0007098
NM_001029991.1	64745	NM_001029991.1	NP_001025162.1	ENST00000382985.8		METTL17	mRNA	GO:0005739+++GO:0005840+++GO:0005634+++GO:0005654	cellular_component	protein-containing complex+++organelle+++cell part+++membrane-enclosed lumen+++cell+++organelle part	coding	BestRefSeq	known	NC_000014.9	20989806	20997035	+	1786	478	13	20989806-20990077,20990230-20990383,20990464-20990598,20992124-20992205,20992541-20992622,20993118-20993191,20993969-20994063,20994543-20994613,20994794-20994901,20995165-20995233,20995901-20995951,20996209-20996292,20996527-20997035	272,154,135,82,82,74,95,71,108,69,51,84,509	2.09898e+103	2.09901e+103	0.252	0.225	0.254	0.269	0	-22.4038	9.92859e-09	7.01049e-07					GO:0005840+++GO:0005654+++GO:0005634+++GO:0005739	GO:0008168+++GO:0016740+++GO:0005515	GO:0032259+++GO:0006412
NM_001030287.3	467	NM_001030287.3	NP_001025458.1	ENST00000366987.6	K09032	ATF3	mRNA	GO:1990622+++GO:0005730+++GO:0005634+++GO:0005654	cellular_component	protein-containing complex+++organelle+++cell part+++membrane-enclosed lumen+++cell+++organelle part	coding	BestRefSeq	known	NC_000001.11	212565334	212620777	+	1922	181	4	212565334-212565483,212615018-212615261,212618127-212618234,212619358-212620777	1502441081420	2.12565e+35	2.12565e+35	0.252	0.27	0.222	0.257	0	-7.14978	1.03619e-05	0.000232398	5166				GO:1990622+++GO:0005654+++GO:0005634+++GO:0005730	GO:0046982+++GO:0003714+++GO:0000978+++GO:0042802+++GO:0001228+++GO:0003677+++GO:0000977+++GO:0003700+++GO:0042803+++GO:0000976+++GO:0001227+++GO:0000981+++GO:0044212+++GO:0005515	GO:0045944+++GO:0070373+++GO:0034198+++GO:0036499+++GO:0008284+++GO:0006355+++GO:0006357+++GO:0061394+++GO:1990440+++GO:0045892+++GO:0035914+++GO:0000122+++GO:0006094+++GO:0030968+++GO:0010628+++GO:1903984
NM_001030288.3	6693	NM_001030288.3	NP_001025459.1	ENST00000395389.2	K06477	SPN	mRNA	GO:0070062+++GO:0005887+++GO:0005615+++GO:0016605+++GO:0005902+++GO:0009986+++GO:0005886+++GO:0016020+++GO:0001931	cellular_component	extracellular region part+++organelle+++cell part+++membrane-enclosed lumen+++membrane part+++extracellular region+++membrane+++cell+++organelle part	coding	BestRefSeq	known	NC_000016.10	29662950	29670876	+	7313	400	2	29662950-29663080,29663695-29670876	1317182	2966295029663690	2966308029670870	0.234	0.246	0.255	0.265	0	-5.93708	0.00312438	0.0302741	04514+++05169				GO:0070062+++GO:0016020+++GO:0005615+++GO:0001931+++GO:0005886+++GO:0005887+++GO:0009986+++GO:0016605+++GO:0005902	GO:0004888+++GO:0030544+++GO:0031072	GO:0042742+++GO:0006935+++GO:0007163+++GO:0006968+++GO:0050900+++GO:0050901+++GO:0006955+++GO:0007162+++GO:2000406+++GO:0007165+++GO:0042130+++GO:2000404+++GO:0032609+++GO:0042535+++GO:0002296
NM_001031689.2	9373	NM_001031689.2	NP_001026859.1	ENST00000397292.7	K14018	PLAA	mRNA	GO:0070062+++GO:0045202+++GO:0005634+++GO:0005737+++GO:0030054	cellular_component	extracellular region part+++organelle+++cell part+++extracellular region+++synapse+++cell junction+++cell	coding	BestRefSeq	known	NC_000009.12	26903370	26947470	-	4954	795	14	26946897-26947470,26935013-26935206,26928308-26928408,26928100-26928220,26926393-26926560,26925825-26925960,26923178-26923347,26920227-26920384,26919310-26919529,26917097-26917165,26913879-26913947,26910338-26910439,26907834-26907998,26903370-26906076	574,194,101,121,168,136,170,158,220,69,69,102,165,2707	2.69469e+111	2.69475e+111	0.298	0.301	0.19	0.211	0	1.70546	0.00100409	0.0120302	4141				GO:0045202+++GO:0030054+++GO:0005737+++GO:0070062+++GO:0005634	GO:0005515+++GO:0016005+++GO:0043130	GO:0007165+++GO:0032430+++GO:0043161+++GO:0006693+++GO:0010992+++GO:0043162+++GO:0006644+++GO:0016236+++GO:0071222+++GO:1900045+++GO:0007399+++GO:2001224+++GO:0006954+++GO:1903423+++GO:1903861+++GO:0007275
NM_001031710.2	55975	NM_001031710.2	NP_001026880.2	ENST00000339077.9	K10445	KLHL7	mRNA	GO:0048471+++GO:0031463+++GO:0005730+++GO:0005634+++GO:0005737+++GO:0005886+++GO:0005829+++GO:0005654	cellular_component	protein-containing complex+++organelle+++cell part+++membrane-enclosed lumen+++membrane+++cell+++organelle part	coding	BestRefSeq	known	NC_000007.14	23105734	23175421	+	3177	586	11	23105734-23106146,23123777-23123879,23124688-23124781,23125048-23125172,23140769-23140944,23143851-23144025,23152067-23152209,23165698-23165938,23167836-23168037,23172948-23173045,23174015-23175421	413,103,94,125,176,175,143,241,202,98,1407	2.31057e+87	2.31061e+87	0.293	0.294	0.189	0.223	0	8.81594	2.74022e-08	1.5e-06		H00527			GO:0005654+++GO:0005730+++GO:0005886+++GO:0031463+++GO:0005829+++GO:0005737+++GO:0048471+++GO:0005634	GO:0042803+++GO:0042802+++GO:0005515	GO:0009617+++GO:0002467+++GO:0050853+++GO:0016567
NM_001031714.3	64423	NM_001031714.3	NP_001026884.3	ENST00000330634.11		INF2	mRNA	GO:0048471+++GO:0005737	cellular_component	cell part+++cell	coding	BestRefSeq	known	NC_000014.9	104689606	104719610	+	4653	1240	22	104689606-104689739,104701357-104701756,104703105-104703220,104703295-104703454,104703916-104703949,104706035-104706176,104706910-104707051,104707253-104708002,104708436-104708587,104708671-104708732,104709281-104709383,104709620-104709705,104710088-104710188,104710937-104711007,104711079-104711186,104711629-104711699,104712433-104712553,104712828-104712992,104713207-104713309,104713445-104713606…	134,400,116,160,34,142,142,750,152,62,103,86,101,71,108,71,121,165,103,162,654,816	1.0469e+197	1.0469e+197	0.151	0.187	0.349	0.312	0	-1.14446	0.00102306	0.0122262					GO:0048471+++GO:0005737	GO:0017048+++GO:0003779	GO:0090140+++GO:0016043+++GO:0030036
NM_001031720.3	79807	NM_001031720.3	NP_001026890.2	ENST00000360505.9		GSTCD	mRNA	GO:0070062+++GO:0005634+++GO:0005737+++GO:0005654	cellular_component	extracellular region part+++organelle+++cell part+++membrane-enclosed lumen+++extracellular region+++cell+++organelle part	coding	BestRefSeq	known	NC_000004.12	105710813	105847725	+	4122	633	12	105710813-105710863,105717593-105718039,105719060-105719527,105726579-105726830,105729406-105729499,105822954-105823069,105823231-105823275,105825672-105825800,105834461-105834594,105837859-105837889,105842065-105842134,105845441-105847725	51,447,468,252,94,116,45,129,134,31,70,2285	1.05711e+107	1.05711e+107	0.303	0.305	0.192	0.2	0	7.41933	0.000358188	0.0050796	04137+++04140				GO:0070062+++GO:0005634+++GO:0005737+++GO:0005654	GO:0003674+++GO:0005515	GO:0008150
NM_001031725.5	83479	NM_001031725.5	NP_001026895.2	ENST00000331314.10	K19466	DDX59	mRNA	GO:0016021+++GO:0005634+++GO:0005737+++GO:0005622+++GO:0016020	cellular_component	organelle+++cell part+++membrane part+++membrane+++cell	coding	BestRefSeq	known	NC_000001.11	200644037	200669998	-	2320	619	8	200669767-200669998,200665937-200666751,200663919-200664086,200659027-200659116,200650425-200650676,200649074-200649226,200648439-200648567,200644037-200644517	232,815,168,90,252,153,129,481	2.0067e+71	2.0067e+71	0.258	0.312	0.204	0.225	0	8.90136	7.13257e-09	5.3548e-07		H00454			GO:0016020+++GO:0016021+++GO:0005622+++GO:0005634+++GO:0005737	GO:0005524+++GO:0016787+++GO:0003723+++GO:0003676+++GO:0004386+++GO:0000166+++GO:0046872	GO:0010501
NM_001031727.3	84245	NM_001031727.3	NP_001026897.1	ENST00000040663.7	K08963	MRI1	mRNA	GO:0001650+++GO:0005634+++GO:0005737+++GO:0042995+++GO:0005829+++GO:0005654	cellular_component	organelle+++cell part+++membrane-enclosed lumen+++cell+++organelle part	coding	BestRefSeq	known	NC_000019.10	13764514	13774282	+	3186	369	6	13764514-13764720,13764871-13765109,13765954-13766129,13768561-13768737,13768824-13769048,13772121-13774282	2.07239e+18	1.37645e+47	1.37647e+47	0.229	0.237	0.278	0.256	0	1.29653	0.00212313	0.0222692	00270+++01100		M00034	R04420	GO:0005737+++GO:0005654+++GO:0001650+++GO:0005829+++GO:0042995+++GO:0005634	GO:0016853+++GO:0042802+++GO:0046523	GO:0019284+++GO:0008652+++GO:0019509+++GO:0009086+++GO:0044249+++GO:0044237
NM_001031739.2	140462	NM_001031739.2	NP_001026909.1	ENST00000380488.8	K10331	ASB9	mRNA	GO:0005739+++GO:0005829	cellular_component	organelle+++cell part+++cell	coding	BestRefSeq	known	NC_000023.11	15243987	15270171	-	1701	294	7	15269781-15270171,15258866-15258945,15254737-15254844,15252254-15252404,15250430-15250564,15248744-15248935,15243987-15244630	391,80,108,151,135,192,644	1.52698e+55	1.52702e+55	0.277	0.247	0.218	0.259	0	7.99516	3.52977e-06	9.039e-05					GO:0005829+++GO:0005739	GO:0005515	GO:0043687+++GO:0035556+++GO:0016567+++GO:0045732
NM_001031746.4	196740	NM_001031746.4	NP_001026916.2	ENST00000332853.8		VSTM4	mRNA	GO:0016021+++GO:0005576+++GO:0005886+++GO:0016020	cellular_component	cell part+++membrane part+++extracellular region+++cell+++membrane	coding	BestRefSeq	known	NC_000010.11	49014245	49115532	-	6415	320	8	49115431-49115532,49107594-49107995,49085955-49086023,49077219-49077326,49064703-49064736,49048478-49048584,49046983-49047044,49014245-49019775	102,402,69,108,34,107,62,5531	4.91154e+63	4.91155e+63	0.244	0.265	0.234	0.257	0	-2.64043	3.34995e-05	0.000644271	04140+++04137				GO:0005886+++GO:0016020+++GO:0016021+++GO:0005576
NM_001031835.2	5257	NM_001031835.2	NP_001027005.1	ENST00000566044.5	K07190	PHKB	mRNA	GO:0005964+++GO:0005886+++GO:0005829+++GO:0016020	cellular_component	protein-containing complex+++cell part+++membrane+++cell	coding	BestRefSeq	known	NC_000016.10	47461299	47701523	+	5603	1086	32	47461299-47461426,47463882-47463993,47497399-47497488,47499756-47499894,47502991-47503090,47511665-47511772,47515521-47515601,47547433-47547548,47580295-47580358,47587668-47587763,47588905-47589102,47593500-47593557,47594137-47594214,47596373-47596531,47610826-47610920,47641035-47641090,47641599-47641692,47648533-47648616,47649100-47649204,47650544-47650626,47650831-47650921,47660506-47660567,476…	128,112,90,139,100,108,81,116,64,96,198,58,78,159,95,56,94,84,105,83,91,62,163,82,58,91,203,135,130,108,141,2295	47461299,47463882,47497399,47499756,47502991,47511665,47515521,47547433,47580295,47587668,47588905,47593500,47594137,47596373,47610826,47641035,47641599,47648533,47649100,47650544,47650831,47660506,47660657,47661719,47663677,47665942,47669215,47689041,47693378,47696381,47698448,47699229	47461426,47463993,47497488,47499894,47503090,47511772,47515601,47547548,47580358,47587763,47589102,47593557,47594214,47596531,47610920,47641090,47641692,47648616,47649204,47650626,47650921,47660567,47660819,47661800,47663734,47666032,47669417,47689175,47693507,47696488,47698588,47701523	0.279	0.313	0.189	0.219	0	9.63082	4.02619e-11	7.30724e-09	04922+++04020+++04910	H01760+++H01762+++H00069+++H01948			GO:0005964+++GO:0005829+++GO:0016020+++GO:0005886	GO:0003824+++GO:0005516+++GO:0016301+++GO:0016740+++GO:0004689+++GO:0005515	GO:0005977+++GO:0005975+++GO:0006091+++GO:0006468+++GO:0016310
NM_001032280.2	7020	NM_001032280.2	NP_001027451.1	ENST00000379608.8	K09176	TFAP2A	mRNA	GO:0005794+++GO:0005813+++GO:0005634+++GO:0005829+++GO:0005654+++GO:0043231	cellular_component	organelle+++cell part+++membrane-enclosed lumen+++cell+++organelle part	coding	BestRefSeq	known	NC_000006.12	10396683	10412374	-	3808	431	7	10411570-10412374,10409901-10410335,10406793-10406844,10404508-10404739,10402492-10402610,10400448-10400589,10396683-10398705	805,435,52,232,119,142,2023	1.04116e+55	1.04124e+55	0.26	0.244	0.282	0.214	0	2.86716	0.00110763	0.0130348		H00555+++H00817+++H01630			GO:0005813+++GO:0005794+++GO:0005634+++GO:0005829+++GO:0005654+++GO:0043231	GO:0046983+++GO:0043565+++GO:0000978+++GO:0001227+++GO:0003677+++GO:0001228+++GO:0000977+++GO:0044212+++GO:0000976+++GO:0003700+++GO:0000987+++GO:0003713+++GO:0005515+++GO:0042803+++GO:0000981+++GO:0003682	GO:0006355+++GO:0045892+++GO:0006357+++GO:0008285+++GO:0043525+++GO:0071281+++GO:0003409+++GO:0010628+++GO:0060349+++GO:0060021+++GO:0045893+++GO:0000122+++GO:0007605+++GO:0045944+++GO:0043066+++GO:0003404+++GO:0030501+++GO:2000378+++GO:0042472+++GO:0070172+++GO:0061029+++GO:0035115+++GO:0010944+++GO:0048701+++GO:0021559+++GO:0010842+++GO:1903508+++GO:0001822+++GO:0045595+++GO:0021623
NM_001032283.2	7112	NM_001032283.2	NP_001027454.1	ENST00000556029.5		TMPO	mRNA	GO:0031965+++GO:0005637+++GO:0016021+++GO:0000785+++GO:0005694+++GO:0005635+++GO:0005634+++GO:0005737+++GO:0016020	cellular_component	organelle+++cell part+++membrane part+++membrane+++cell+++organelle part	coding	BestRefSeq	known	NC_000012.12	98515573	98550379	+	4181	454	9	98515573-98516146,98527886-98528012,98531680-98531838,98537475-98537572,98544230-98544349,98544442-98544537,98544951-98545061,98546359-98546447,98547573-98550379	574,127,159,98,120,96,111,89,2807	9.85156e+71	9.85161e+71	0.291	0.3	0.189	0.22	0	5.04846	0.00133652	0.0152345	04137+++04140				GO:0005637+++GO:0005635+++GO:0031965+++GO:0000785+++GO:0005634+++GO:0005737+++GO:0016021+++GO:0016020+++GO:0005694	GO:0003677+++GO:0045296+++GO:0005515+++GO:0005521	GO:0006355
NM_001032288.2	7335	NM_001032288.2	NP_001027459.1	ENST00000371674.7	K10704	UBE2V1	mRNA	GO:0070062+++GO:0016607+++GO:0032991+++GO:0000151+++GO:0005856+++GO:0005813+++GO:0005634+++GO:0005815+++GO:0031371+++GO:0005737+++GO:0035370+++GO:0005829+++GO:0005654	cellular_component	extracellular region part+++protein-containing complex+++organelle+++cell part+++membrane-enclosed lumen+++extracellular region+++cell+++organelle part	coding	BestRefSeq	known	NC_000020.11	50081124	50113198	-	2158	147	4	50113107-50113198,50096672-50096820,50084129-50084254,50081124-50082914	921491261791	5.01131e+31	5.01132e+31	0.277	0.274	0.237	0.212	0	1.0285	0.00291821	0.0287004	4624				GO:0005815+++GO:0031371+++GO:0005634+++GO:0016607+++GO:0005654+++GO:0035370+++GO:0005829+++GO:0005737+++GO:0005813+++GO:0032991+++GO:0000151+++GO:0070062+++GO:0005856	GO:0003714+++GO:0005515+++GO:0019901+++GO:0061631+++GO:0003700+++GO:0044877	GO:0006282+++GO:1903507+++GO:0006397+++GO:0000209+++GO:0070423+++GO:0000187+++GO:0006301+++GO:0070498+++GO:0045893+++GO:0051092+++GO:0070534+++GO:0045892+++GO:0006355+++GO:0008380+++GO:0043123+++GO:0030154+++GO:0007254
NM_001032293.2	7756	NM_001032293.2	NP_001027464.1	ENST00000394673.6		ZNF207	mRNA	GO:0000776+++GO:1990047+++GO:0005819+++GO:0005694+++GO:0005856+++GO:0005730+++GO:0005634+++GO:0000777+++GO:0005874+++GO:0005737+++GO:0000775+++GO:0005654	cellular_component	supramolecular complex+++protein-containing complex+++organelle+++cell part+++membrane-enclosed lumen+++cell+++organelle part	coding	BestRefSeq	known	NC_000017.11	32350138	32370449	+	2230	463	11	32350138-32350326,32351786-32351912,32358503-32358641,32360598-32360765,32360892-32360967,32361468-32361515,32362914-32362984,32365330-32365487,32367772-32368014,32369295-32369454,32369599-32370449	189,127,139,168,76,48,71,158,243,160,851	3.23501e+87	3.23503e+87	0.262	0.29	0.237	0.211	0	2.31522	7.46077e-06	0.000174174					GO:0005874+++GO:0005730+++GO:0005654+++GO:0005819+++GO:0005856+++GO:0000775+++GO:0005737+++GO:0000776+++GO:0005694+++GO:0005634+++GO:1990047+++GO:0000777	GO:0046872+++GO:0008201+++GO:0003676+++GO:0003677+++GO:0003700+++GO:0003723+++GO:0008270+++GO:0005515+++GO:0008017	GO:0090307+++GO:0000070+++GO:0051301+++GO:0007094+++GO:0046785+++GO:0001578+++GO:0007049+++GO:0006355+++GO:0007059+++GO:0050821+++GO:0051983+++GO:0008608
NM_001032386.1	6821	NM_001032386.1	NP_001027558.1	ENST00000266971.7	K00387	SUOX	mRNA	GO:0005739+++GO:0005759+++GO:0005758	cellular_component	organelle+++cell part+++membrane-enclosed lumen+++cell+++organelle part	coding	BestRefSeq	known	NC_000012.12	55997259	56005525	+	2336	545	5	55997259-55997339,55997615-55997723,56002212-56002271,56002543-56002720,56003618-56005525	81,109,60,178,1908	5.59973e+39	5.59973e+39	0.235	0.227	0.277	0.262	0	9.28886	2.8834e-06	7.58643e-05	00920+++01100+++01120	H01237		R00533	GO:0005739+++GO:0005759+++GO:0005758	GO:0043546+++GO:0020037+++GO:0005515+++GO:0016491+++GO:0046872+++GO:0008482+++GO:0030151	GO:0055114+++GO:0042128+++GO:0070221+++GO:0006790
NM_001032394.2	57211	NM_001032394.2	NP_001027566.1	ENST00000296932.12	K08463	ADGRG6	mRNA	GO:0005887+++GO:0016021+++GO:0005886+++GO:0016020	cellular_component	cell part+++membrane part+++cell+++membrane	coding	BestRefSeq	known	NC_000006.12	142301919	142446266	+	6877	1193	25	142301919-142302331,142309544-142309644,142367569-142367910,142370170-142370793,142381951-142382019,142390258-142390343,142392948-142393000,142393896-142393958,142397613-142397755,142400485-142400596,142401994-142402058,142402620-142402830,142403802-142403973,142405688-142405828,142408150-142408269,142409874-142409919,142411305-142411411,142414969-142415096,142415796-142416064,142417273-142417369…	413,101,342,624,69,86,53,63,143,112,65,211,172,141,120,46,107,128,269,97,284,102,153,46,2930	1.42302e+224	1.42302e+224	0.301	0.291	0.205	0.202	0	10.8752	2.89294e-10	3.88365e-08		H00865			GO:0005886+++GO:0005887+++GO:0016021+++GO:0016020	GO:0004930+++GO:0050840+++GO:0043236+++GO:0004888+++GO:0005518	GO:0014037+++GO:0007186+++GO:0060347+++GO:0007165+++GO:0022011+++GO:0007189+++GO:0042552+++GO:0007005+++GO:0007166+++GO:0019933
NM_001032396.2	64219	NM_001032396.2	NP_001027568.1	ENST00000374571.4	K10633	PJA1	mRNA	GO:0005737	cellular_component	cell part+++cell	coding	BestRefSeq	known	NC_000023.11	69160738	69165522	-	2554	588	2	69165372-69165522,69160738-69163140	1512403	6916537269160730	6916552269163140	0.229	0.268	0.228	0.275	0	9.49133	4.14098e-10	5.26601e-08					GO:0005737	GO:0061630+++GO:0005515+++GO:0016740+++GO:0046872	GO:0016567+++GO:0030163
NM_001033.4	6240	NM_001033.4	NP_001024.1	ENST00000300738.9	K10807	RRM1	mRNA	GO:0043025+++GO:0016021+++GO:0005635+++GO:0005971+++GO:0005737+++GO:0042995+++GO:0005829+++GO:0016020	cellular_component	protein-containing complex+++organelle+++cell part+++membrane part+++membrane+++cell+++organelle part	coding	BestRefSeq	known	NC_000011.10	4094685	4138925	+	3249	792	19	4094685-4095031,4101993-4102081,4106046-4106223,4107435-4107535,4109644-4109703,4111601-4111640,4111900-4112062,4118320-4118461,4119845-4119928,4121604-4121765,4122141-4122220,4123183-4123384,4126684-4126833,4127035-4127256,4129074-4129150,4132286-4132421,4133563-4133658,4135082-4135270,4138195-4138925	347,89,178,101,60,40,163,142,84,162,80,202,150,222,77,136,96,189,731	4.09469e+132	4.09503e+132	0.274	0.292	0.202	0.232	0	4.82919	0.00506684	0.0438917	01100+++00983+++00480+++00240+++00230		M00053	R08363+++R08364+++R02019+++R11893+++R02017+++R02024	GO:0005635+++GO:0016020+++GO:0042995+++GO:0016021+++GO:0005829+++GO:0005737+++GO:0043025+++GO:0005971	GO:0003824+++GO:0000166+++GO:0005515+++GO:0005524+++GO:0017076+++GO:0016491+++GO:0042802+++GO:0097718+++GO:0004748	GO:0051259+++GO:0008584+++GO:0009263+++GO:0051290+++GO:0060041+++GO:0008152+++GO:0021846+++GO:0055114+++GO:0006206+++GO:0006260+++GO:0010212+++GO:0000278
NM_001033054.2	23746	NM_001033054.2	NP_001028226.1	ENST00000250087.9	K17767	AIPL1	mRNA	GO:0001917+++GO:0005634+++GO:0005737+++GO:0005829+++GO:0005654	cellular_component	organelle+++cell part+++membrane-enclosed lumen+++cell+++organelle part	coding	BestRefSeq	known	NC_000017.11	6423737	6435199	-	2784	321	5	6435009-6435199,6433919-6434098,6426881-6427057,6426615-6426756,6423737-6425830	1911801771422090	6.43501e+34	6.4352e+34	0.22	0.249	0.27	0.261	0	-6.3056	0.00402519	0.0369169	4934	H01864+++H01431+++H01483+++H01102+++H00837			GO:0005829+++GO:0001917+++GO:0005654+++GO:0005634+++GO:0005737	GO:0051082+++GO:0001918+++GO:0005515	GO:0018343+++GO:0001895+++GO:0050896+++GO:0043066+++GO:0007601+++GO:0022400+++GO:0007603
NM_001033055.2	23746	NM_001033055.2	NP_001028227.1	ENST00000576307.5	K17767	AIPL1	mRNA	GO:0001917+++GO:0005634+++GO:0005737+++GO:0005829+++GO:0005654	cellular_component	organelle+++cell part+++membrane-enclosed lumen+++cell+++organelle part	coding	BestRefSeq	known	NC_000017.11	6423737	6435199	-	2793	324	5	6435009-6435199,6428318-6428506,6426881-6427057,6426615-6426756,6423737-6425830	1911891771422090	6.43501e+34	6.4352e+34	0.216	0.247	0.275	0.263	0	-4.38051	0.00328034	0.0313868	4934	H00837+++H01102+++H01431+++H01864+++H01483			GO:0005829+++GO:0005737+++GO:0005634+++GO:0001917+++GO:0005654	GO:0005515+++GO:0001918+++GO:0051082	GO:0007603+++GO:0018343+++GO:0001895+++GO:0007601+++GO:0022400+++GO:0050896+++GO:0043066
NM_001033518.1	26100	NM_001033518.1	NP_001028690.1	ENST00000404704.7	K17908	WIPI2	mRNA	GO:0019898+++GO:0032991+++GO:0005776+++GO:0034045+++GO:0000407+++GO:0005829+++GO:0005654+++GO:0016020	cellular_component	protein-containing complex+++organelle+++cell part+++membrane part+++membrane-enclosed lumen+++membrane+++cell+++organelle part	coding	BestRefSeq	known	NC_000007.14	5190204	5233855	+	4456	443	13	5190204-5190493,5193118-5193171,5199576-5199658,5214535-5214704,5216563-5216659,5217090-5217187,5217922-5218014,5222602-5222672,5225823-5225930,5227180-5227344,5228104-5228211,5229608-5229705,5230835-5233855	290,54,83,170,97,98,93,71,108,165,108,98,3021	5.1902e+90	5.19049e+90	0.237	0.224	0.26	0.28	0	3.5827	4.4087e-05	0.000819236	04136+++04140+++04138				GO:0005829+++GO:0034045+++GO:0005654+++GO:0019898+++GO:0032991+++GO:0005776+++GO:0016020+++GO:0000407	GO:0080025+++GO:0032266+++GO:0005515+++GO:0010314	GO:0000422+++GO:0097352+++GO:0006914+++GO:0061739+++GO:0034497+++GO:0009267+++GO:0016236+++GO:0000045+++GO:0098792+++GO:0006497
NM_001033520.1	26100	NM_001033520.1	NP_001028692.1	ENST00000484262.1	K17908	WIPI2	mRNA	GO:0019898+++GO:0032991+++GO:0005776+++GO:0034045+++GO:0000407+++GO:0005829+++GO:0005654+++GO:0016020	cellular_component	protein-containing complex+++organelle+++cell part+++membrane part+++membrane-enclosed lumen+++membrane+++cell+++organelle part	coding	BestRefSeq	known	NC_000007.14	5214269	5233855	+	4295	384	10	5214269-5214704,5216563-5216659,5217090-5217187,5217922-5218014,5222602-5222672,5225823-5225930,5227180-5227344,5228104-5228211,5229608-5229705,5230835-5233855	436,97,98,93,71,108,165,108,98,3021	5.21427e+69	5.2147e+69	0.245	0.227	0.257	0.271	0	-10.1003	0.0023104	0.0238422	04136+++04140+++04138				GO:0034045+++GO:0000407+++GO:0032991+++GO:0005654+++GO:0005829+++GO:0019898+++GO:0005776+++GO:0016020	GO:0080025+++GO:0005515+++GO:0032266+++GO:0010314	GO:0097352+++GO:0061739+++GO:0009267+++GO:0034497+++GO:0098792+++GO:0006497+++GO:0016236+++GO:0006914+++GO:0000045+++GO:0000422
NM_001033521.1	1477	NM_001033521.1	NP_001028693.1		K14406	CSTF1	mRNA	GO:0005848+++GO:0005634+++GO:0005654	cellular_component	protein-containing complex+++organelle+++cell part+++membrane-enclosed lumen+++cell+++organelle part	coding	BestRefSeq	known	NC_000020.11	56392371	56404526	+	2295	431	6	56392371-56392538,56395521-56395721,56397207-56397484,56397644-56397841,56398967-56399357,56403468-56404526	1.68201e+18	5.63924e+47	5.63925e+47	0.289	0.266	0.233	0.212	0	8.04489	4.68892e-06	0.000115676	3015				GO:0005634+++GO:0005654+++GO:0005848	GO:0005515+++GO:0003723	GO:0000398+++GO:0031124+++GO:0006369+++GO:0006397
NM_001033560.1	161582	NM_001033560.1	NP_001028732.1	ENST00000448430.6	K19758	DNAAF4	mRNA	GO:0097730+++GO:0005813+++GO:0005634+++GO:0005737+++GO:0005886+++GO:0005829	cellular_component	organelle+++cell part+++membrane+++cell+++organelle part	coding	BestRefSeq	known	NC_000015.10	55417755	55508234	-	1794	381	9	55508122-55508234,55498207-55498584,55497712-55497859,55491123-55491256,55466930-55467161,55450222-55450367,55439472-55439581,55434905-55435058,55417755-55418133	1.13378e+26	5.55081e+71	5.55082e+71	0.224	0.325	0.23	0.222	0	-2.07909	0.00289577	0.0285248		H01899+++H00564			GO:0005813+++GO:0005829+++GO:0005737+++GO:0005886+++GO:0097730+++GO:0005634	GO:0005515+++GO:0030331	GO:0033146+++GO:0061136+++GO:0007368+++GO:0036158+++GO:0007399+++GO:0003351+++GO:0001764+++GO:0036159+++GO:0003341+++GO:0007507
NM_001033566.2	55288	NM_001033566.2	NP_001028738.1	ENST00000545287.6	K07870	RHOT1	mRNA	GO:0005739+++GO:0031307+++GO:0016021+++GO:0005741+++GO:0005886+++GO:0005829+++GO:0016020	cellular_component	organelle+++cell part+++membrane part+++membrane+++cell+++organelle part	coding	BestRefSeq	known	NC_000017.11	32142454	32225771	+	3257	659	20	32142454-32142729,32171043-32171101,32173831-32173912,32175319-32175362,32175962-32176015,32176161-32176213,32182757-32182865,32183171-32183272,32192201-32192299,32193136-32193244,32193987-32194107,32198947-32199031,32199405-32199550,32200956-32201056,32202770-32202900,32203890-32203973,32206910-32207029,32208107-32208309,32211116-32211238,32224616-32225771	276,59,82,44,54,53,109,102,99,109,121,85,146,101,131,84,120,203,123,1156	3.21425e+159	3.21427e+159	0.289	0.298	0.2	0.213	0	7.18933	1.55784e-05	0.000331124	04214+++04137				GO:0031307+++GO:0016021+++GO:0016020+++GO:0005829+++GO:0005741+++GO:0005739+++GO:0005886	GO:0000166+++GO:0046872+++GO:0005515+++GO:0003674+++GO:0016787+++GO:0005509+++GO:0005525+++GO:0003924	GO:0007005+++GO:0010821+++GO:1902513+++GO:0046928+++GO:0019725+++GO:0097345+++GO:0007266+++GO:0047497+++GO:0051056+++GO:0034640+++GO:0016579
NM_001033569.1	51321	NM_001033569.1	NP_001028741.1	ENST00000392720.6	K06974	AMZ2	mRNA	GO:0005575	cellular_component	cellular_component	coding	BestRefSeq	known	NC_000017.11	68248004	68257164	+	1427	360	8	68248004-68248086,68248640-68248705,68250188-68250470,68250794-68250967,68251050-68251178,68254404-68254567,68255700-68255876,68256814-68257164	83,66,283,174,129,164,177,351	6.8248e+63	6.82481e+63	0.264	0.3	0.219	0.217	0	3.89306	7.20265e-06	0.000168886					GO:0005575	GO:0046872+++GO:0008270+++GO:0016787+++GO:0008237+++GO:0008233	GO:0006508
NM_001033574.1	51321	NM_001033574.1	NP_001028746.1	ENST00000359783.8	K06974	AMZ2	mRNA	GO:0005575	cellular_component	cellular_component	coding	BestRefSeq	known	NC_000017.11	68248004	68257164	+	1806	302	6	68248004-68248705,68250188-68250470,68251050-68251178,68254404-68254567,68255700-68255876,68256814-68257164	7.02283e+17	6.8248e+47	6.82487e+47	0.243	0.256	0.239	0.262	0	2.7179	3.1583e-05	0.000614365					GO:0005575	GO:0008270+++GO:0016787+++GO:0046872+++GO:0008233+++GO:0008237	GO:0006508
NM_001033678.3	83707	NM_001033678.3	NP_001028850.2	ENST00000317459.10	K10669	TRPT1	mRNA				coding	BestRefSeq	known	NC_000011.10	64223799	64226254	-	1053	253	8	64226050-64226254,64225786-64225869,64225499-64225580,64224801-64224970,64224543-64224717,64224285-64224341,64224100-64224210,64223799-64223967	205,84,82,170,175,57,111,169	6.42261e+63	6.42263e+63	0.204	0.201	0.311	0.283	0	7.32404	1.22397e-05	0.000268709						GO:0016772+++GO:0000215+++GO:0016740+++GO:0003674	GO:0045859+++GO:0008150+++GO:0008033+++GO:0006388
NM_001033853.1	6122	NM_001033853.1	NP_001029025.1		K02925	RPL3	mRNA	GO:0070062+++GO:0005925+++GO:0032991+++GO:0022625+++GO:0005840+++GO:0005730+++GO:0005634+++GO:0005737+++GO:0005829	cellular_component	extracellular region part+++protein-containing complex+++organelle+++cell part+++membrane-enclosed lumen+++extracellular region+++cell junction+++cell+++organelle part	coding	BestRefSeq	known	NC_000022.11	39312882	39319665	-	1191	354	10	39319595-39319665,39318400-39318592,39317461-39317629,39316823-39316841,39315369-39315525,39314686-39314846,39314107-39314208,39313634-39313729,39313191-39313310,39312882-39312984	71,193,169,19,157,161,102,96,120,103	3.93196e+79	3.93197e+79	0.201	0.254	0.249	0.297	0	-14.7986	4.57221e-25	8.54717e-21	3010		M00177		GO:0070062+++GO:0005829+++GO:0032991+++GO:0022625+++GO:0005730+++GO:0005737+++GO:0005840+++GO:0005634+++GO:0005925	GO:0005515+++GO:0003735+++GO:0003723	GO:0006413+++GO:0006614+++GO:0000184+++GO:0000027+++GO:0071353+++GO:0006412
NM_001033859.2	37	NM_001033859.2	NP_001029031.1	ENST00000350303.9	K09479	ACADVL	mRNA	GO:0005739+++GO:0005743+++GO:0042645+++GO:0005759+++GO:0031966+++GO:0005730+++GO:0005634+++GO:0005829+++GO:0016020	cellular_component	organelle+++cell part+++membrane-enclosed lumen+++nucleoid+++membrane+++cell+++organelle part	coding	BestRefSeq	known	NC_000017.11	7219831	7225267	+	2226	633	19	7219831-7220046,7220122-7220197,7220604-7220676,7220766-7220830,7220924-7221058,7221538-7221682,7221952-7222081,7222177-7222302,7222667-7222865,7223133-7223237,7223644-7223730,7223813-7223875,7223968-7224069,7224146-7224243,7224321-7224393,7224480-7224552,7224642-7224714,7224809-7224884,7224957-7225267	216,76,73,65,135,145,130,126,199,105,87,63,102,98,73,73,73,76,311	7.21983e+132	7.22005e+132	0.202	0.214	0.265	0.319	0	-3.24398	9.2759e-06	0.000210886	01212+++00071+++01100	H00525+++H00392	M00087	R01279	GO:0031966+++GO:0005743+++GO:0042645+++GO:0005730+++GO:0005759+++GO:0016020+++GO:0005829+++GO:0005634+++GO:0005739	GO:0000062+++GO:0016627+++GO:0003995+++GO:0050660+++GO:0016491+++GO:0004466+++GO:0017099	GO:0009062+++GO:0055114+++GO:0046322+++GO:0030855+++GO:0006629+++GO:0033539+++GO:0009409+++GO:0006635+++GO:0006631+++GO:0015980+++GO:0045717+++GO:0001659+++GO:0036498+++GO:0090181
NM_001033910.2	7188	NM_001033910.2	NP_001029082.1	ENST00000261464.9	K09849	TRAF5	mRNA	GO:0032991+++GO:0009898+++GO:0035631+++GO:0005813+++GO:0005737+++GO:0005829	cellular_component	protein-containing complex+++organelle+++cell part+++membrane part+++membrane+++cell+++organelle part	coding	BestRefSeq	known	NC_000001.11	211326806	211374946	+	4003	557	11	211326806-211326889,211353239-211353457,211354410-211354467,211356367-211356468,211359912-211360076,211360702-211360779,211361088-211361162,211365376-211365468,211369452-211369592,211371302-211371470,211372128-211374946	84,219,58,102,165,78,75,93,141,169,2819	2.11327e+98	2.11327e+98	0.284	0.295	0.203	0.219	0	9.4807	2.44289e-10	3.34971e-08	04621+++04657+++05200+++05169+++04217+++05163+++05203+++05168+++04668+++05222+++04064				GO:0005829+++GO:0005813+++GO:0005737+++GO:0009898+++GO:0032991+++GO:0035631	GO:0005164+++GO:0046872+++GO:0031625+++GO:0008270+++GO:0031996+++GO:0005515+++GO:0042802	GO:0051092+++GO:0043123+++GO:0042981+++GO:0006915+++GO:0051091+++GO:0007165
NM_001034853.1	6103	NM_001034853.1	NP_001030025.1	ENST00000378505.7	K19607	RPGR	mRNA	GO:0005794+++GO:0005929+++GO:0036064+++GO:0036126+++GO:0031514+++GO:0005856+++GO:0005813+++GO:0005815+++GO:0005737+++GO:0042995+++GO:0001750	cellular_component	organelle+++cell part+++cell+++organelle part	coding	BestRefSeq	known	NC_000023.11	38284449	38327535	-	4718	1152	15	38327340-38327535,38323399-38323524,38322853-38322945,38321027-38321089,38318829-38318987,38317316-38317465,38310615-38310773,38304635-38304790,38301247-38301371,38298956-38299141,38297284-38297452,38291393-38291484,38290959-38291024,38287861-38288041,38284449-38287245	196,126,93,63,159,150,159,156,125,186,169,92,66,181,2797	3.83273e+119	3.83275e+119	0.218	0.341	0.134	0.308	0	-2.11343	0.000661019	0.00854116		H00527+++H00481			GO:0005813+++GO:0005856+++GO:0001750+++GO:0005929+++GO:0036064+++GO:0005737+++GO:0042995+++GO:0031514+++GO:0005794+++GO:0036126+++GO:0005815	GO:0005515+++GO:0005085+++GO:0003723	GO:0060271+++GO:0006886+++GO:0050896+++GO:0030030+++GO:0007601+++GO:0042073
NM_001035254.2	399665	NM_001035254.2	NP_001030331.1	ENST00000373095.5		FAM102A	mRNA				coding	BestRefSeq	known	NC_000009.12	127940582	127980533	-	4161	384	11	127979992-127980533,127953805-127953925,127953575-127953604,127950423-127950539,127948368-127948414,127948071-127948225,127945649-127945753,127945367-127945562,127944777-127944898,127944615-127944684,127940582-127943237	542,121,30,117,47,155,105,196,122,70,2656	1.2798e+98	1.27981e+98	0.23	0.182	0.307	0.282	0	3.9732	5.75229e-06	0.000138661						GO:0005515
NM_001035512.1	6391	NM_001035512.1	NP_001030589.1	ENST00000432287.6	K00236	SDHC	mRNA	GO:0005739+++GO:0045281+++GO:0005749+++GO:0005743+++GO:0016021+++GO:0016020+++GO:0045273	cellular_component	protein-containing complex+++organelle+++cell part+++membrane part+++membrane+++cell+++organelle part	coding	BestRefSeq	known	NC_000001.11	161314376	161364751	+	2756	135	5	161314376-161314425,161323614-161323670,161340594-161340655,161356677-161356840,161362329-161364751	50,57,62,164,2423	1.61314e+44	1.61314e+44	0.316	0.25	0.202	0.232	0	8.2575	4.48793e-08	2.16507e-06	01110+++05016+++00020+++01120+++01130+++04714+++01100+++05012+++01200+++00190+++04932+++05010	H01510	M00009+++M00148+++M00011	R02164	GO:0016021+++GO:0045281+++GO:0005743+++GO:0045273+++GO:0005749+++GO:0005739+++GO:0016020	GO:0009055+++GO:0048039+++GO:0000104+++GO:0020037+++GO:0046872+++GO:0016627+++GO:0008177	GO:0055114+++GO:0022900+++GO:0006121+++GO:0006979+++GO:0006099+++GO:0009060
NM_001035516.3	93099	NM_001035516.3	NP_001030593.1	ENST00000408915.6		DMKN	mRNA	GO:0005615+++GO:0005576	cellular_component	extracellular region part+++extracellular region	coding	BestRefSeq	known	NC_000019.10	35497217	35501911	-	603	90	6	35501823-35501911,35500533-35500580,35499958-35500029,35498874-35498897,35498716-35498763,35497217-35497538	89,48,72,24,48,322	3.55018e+47	3.55019e+47	0.234	0.194	0.318	0.254	0	-4.64859	2.85194e-05	0.000563567					GO:0005576+++GO:0005615	GO:0005515	GO:1903575
NM_001037.4	6324	NM_001037.4	NP_001028.1	ENST00000262631.10	K04845	SCN1B	mRNA	GO:0014704+++GO:0033268+++GO:0016021+++GO:0005576+++GO:0005886+++GO:0030315+++GO:0034706+++GO:0016020+++GO:0001518	cellular_component	protein-containing complex+++cell part+++membrane part+++extracellular region+++cell junction+++cell+++membrane	coding	BestRefSeq	known	NC_000019.10	35030688	35040449	+	1448	218	6	35030688-35030860,35032528-35032694,35033499-35033739,35039117-35039258,35039635-35039706,35039797-35040449	173,167,241,142,72,653	3.50307e+47	3.50309e+47	0.188	0.182	0.329	0.3	0	-1.18729	0.001524	0.0169857	4261	H00731+++H00783+++H00728			GO:0001518+++GO:0033268+++GO:0030315+++GO:0005886+++GO:0016020+++GO:0014704+++GO:0005576+++GO:0016021+++GO:0034706	GO:0005248+++GO:0019871+++GO:0005272+++GO:0086062+++GO:0086006+++GO:0044325+++GO:0017080+++GO:0005515+++GO:0005244	GO:2000649+++GO:0086091+++GO:0060048+++GO:0060307+++GO:0051899+++GO:0086012+++GO:0007155+++GO:0019227+++GO:0007411+++GO:0006814+++GO:0046684+++GO:0061337+++GO:0021966+++GO:0040011+++GO:0006811+++GO:0010765+++GO:0002028+++GO:0086047+++GO:0060371+++GO:0086002+++GO:0010976+++GO:0034765+++GO:0007268+++GO:0035725
NM_001037131.2	116987	NM_001037131.2	NP_001032208.1	ENST00000304032.12	K12491	AGAP1	mRNA	GO:0005634+++GO:0005737+++GO:0016020	cellular_component	organelle+++cell part+++membrane+++cell	coding	BestRefSeq	known	NC_000002.12	235494089	236131800	+	10850	857	18	235494089-235494849,235709179-235709237,235717557-235717644,235740963-235741048,235744698-235744839,235750354-235750488,235797759-235797886,235799367-235799522,235807239-235807331,235883345-235883449,235908738-235908906,235930765-235930923,235968462-235968623,236036561-236036715,236040751-236040841,236049059-236049281,236120192-236120447,236123919-236131800	761,59,88,86,142,135,128,156,93,105,169,159,162,155,91,223,256,7882	2.35494e+161	2.35495e+161	0.225	0.234	0.271	0.269	0	9.38822	3.48742e-10	4.58298e-08	4144				GO:0005737+++GO:0005634+++GO:0016020	GO:0005543+++GO:0005525+++GO:0005096+++GO:0003924+++GO:0046872+++GO:0000166	GO:0007165+++GO:0015031+++GO:0043547
NM_001037161.1	641371	NM_001037161.1	NP_001032238.1	ENST00000311148.8	K01068	ACOT1	mRNA	GO:0005737+++GO:0005829	cellular_component	cell part+++cell	coding	BestRefSeq	known	NC_000014.9	73537224	73543794	+	1603	421	3	73537224-73537878,73541493-73541695,73543050-73543794	655203745	7.35372e+23	7.35379e+23	0.228	0.186	0.277	0.309	0	6.5663	0.000178397	0.0027567	01040+++01100+++01110+++00062			R08176+++R08183+++R08178+++R08175+++R09450+++R08180+++R01274+++R08182+++R08174+++R08179+++R08181+++R08177	GO:0005737+++GO:0005829	GO:0052689+++GO:0016290+++GO:0102991+++GO:0016790+++GO:0016787+++GO:0047617	GO:0006631+++GO:0001676+++GO:0000038+++GO:0006637
NM_001037163.1	84792	NM_001037163.1	NP_001032240.1	ENST00000313324.8		FAM220A	mRNA	GO:0005634	cellular_component	organelle+++cell part+++cell	coding	BestRefSeq	known	NC_000007.14	6329409	6348959	-	2214	259	2	6348573-6348959,6329409-6331235	3871827	63485736329409	63489596331235	0.256	0.254	0.241	0.249	0	2.04797	0.00014699	0.00233954					GO:0005634
NM_001037171.1	23597	NM_001037171.1	NP_001032248.1	ENST00000379303.9	K17361	ACOT9	mRNA	GO:0005739+++GO:0005759	cellular_component	organelle+++cell part+++membrane-enclosed lumen+++cell+++organelle part	coding	BestRefSeq	known	NC_000023.11	23703660	23743290	-	1727	448	16	23743125-23743290,23735919-23736016,23734341-23734367,23733172-23733217,23730816-23730986,23730527-23730564,23722670-23722753,23721881-23721984,23713135-23713208,23707877-23707944,23706628-23706739,23705768-23705858,23705509-23705594,23704993-23705080,23704694-23704844,23703660-23703982	166,98,27,46,171,38,84,104,74,68,112,91,86,88,151,323	2.37431e+127	2.37433e+127	0.259	0.273	0.212	0.256	0	2.49218	0.000569763	0.00753387					GO:0005759+++GO:0005739	GO:0016787+++GO:0052689+++GO:0047617+++GO:0003986	GO:0006637
NM_001037333.2	26999	NM_001037333.2	NP_001032410.1	ENST00000620254.4	K05749	CYFIP2	mRNA	GO:0048471+++GO:0070062+++GO:0045202+++GO:0031209+++GO:0005634+++GO:0005737+++GO:0005829+++GO:0030054+++GO:0043005+++GO:0016020	cellular_component	extracellular region part+++protein-containing complex+++organelle+++cell part+++extracellular region+++synapse+++cell junction+++membrane+++cell	coding	BestRefSeq	known	NC_000005.10	157266080	157395598	+	6499	1253	31	157266080-157266195,157285339-157285478,157287019-157287108,157294783-157294860,157296673-157296774,157300715-157300896,157302794-157302890,157304238-157304366,157307761-157307865,157309743-157309834,157311664-157311781,157314344-157314463,157314969-157315094,157319762-157319928,157320655-157320802,157323921-157324074,157325482-157325638,157326171-157326267,157327973-157328049,157330742-157330850…	116,140,90,78,102,182,97,129,105,92,118,120,126,167,148,154,157,97,77,109,120,200,88,144,91,131,73,95,239,148,2766	157266080,157285339,157287019,157294783,157296673,157300715,157302794,157304238,157307761,157309743,157311664,157314344,157314969,157319762,157320655,157323921,157325482,157326171,157327973,157330742,157333327,157339057,157341070,157359005,157360282,157361468,157382590,157383265,157389189,157390521,157392833	157266195,157285478,157287108,157294860,157296774,157300896,157302890,157304366,157307865,157309834,157311781,157314463,157315094,157319928,157320802,157324074,157325638,157326267,157328049,157330850,157333446,157339256,157341157,157359148,157360372,157361598,157382662,157383359,157389427,157390668,157395598	0.24	0.259	0.261	0.24	0	11.7403	1.61107e-12	5.17929e-10	03013+++04810				GO:0031209+++GO:0070062+++GO:0005829+++GO:0005737+++GO:0048471+++GO:0005634+++GO:0045202+++GO:0030054+++GO:0016020+++GO:0043005	GO:0005515+++GO:0000340	GO:0007411+++GO:0038096+++GO:0098609+++GO:0031175+++GO:0006915+++GO:0048010+++GO:0097484+++GO:0045862+++GO:0030031+++GO:0097202+++GO:0007155+++GO:0000902+++GO:0051388
NM_001037339.2	5142	NM_001037339.2	NP_001032416.1	ENST00000371045.9	K13293	PDE4B	mRNA	GO:0030018+++GO:0008021+++GO:0014069+++GO:0071944+++GO:0005891+++GO:0000930+++GO:0043197+++GO:0005813+++GO:0005829+++GO:0016020+++GO:0060076	cellular_component	synapse part+++supramolecular complex+++protein-containing complex+++organelle+++cell part+++membrane part+++synapse+++membrane+++cell+++organelle part	coding	BestRefSeq	known	NC_000001.11	66332108	66374579	+	3878	564	10	66332108-66332620,66355527-66355620,66361615-66361793,66363168-66363266,66363407-66363571,66365667-66365766,66367696-66367850,66367943-66368065,66368787-66368969,66372313-66374579	513,94,179,99,165,100,155,123,183,2267	6.63321e+79	6.63326e+79	0.276	0.286	0.219	0.219	0	7.04313	9.22606e-06	0.000210009	05032+++04024+++00230+++04928			R00191	GO:0016020+++GO:0008021+++GO:0005829+++GO:0005891+++GO:0005813+++GO:0030018+++GO:0071944+++GO:0014069+++GO:0043197+++GO:0060076+++GO:0000930	GO:0016787+++GO:0046872+++GO:0005515+++GO:0043015+++GO:0004114+++GO:0044325+++GO:0030552+++GO:0008081+++GO:0004115	GO:0071222+++GO:0032743+++GO:0071872+++GO:0032729+++GO:0050852+++GO:0086004+++GO:0035690+++GO:0001780+++GO:0007165+++GO:0007186+++GO:1901841+++GO:1901898+++GO:0030593+++GO:0050900+++GO:0006198
NM_001037343.1	6792	NM_001037343.1	NP_001032420.1	ENST00000379989.6	K08824	CDKL5	mRNA	GO:0048471+++GO:0032587+++GO:0098978+++GO:0045202+++GO:0036064+++GO:0097542+++GO:0099092+++GO:0005856+++GO:0005813+++GO:0005634+++GO:0005815+++GO:0032839+++GO:0005737+++GO:0042995+++GO:0005829+++GO:0005654+++GO:0044294	cellular_component	synapse part+++organelle+++cell part+++membrane part+++membrane-enclosed lumen+++synapse+++membrane+++cell+++organelle part	coding	BestRefSeq	known	NC_000023.11	18442224	18653629	+	3427	1030	22	18442224-18442261,18442375-18442423,18506935-18507160,18510820-18510854,18564477-18564522,18575354-18575490,18579848-18579968,18581891-18581950,18584263-18584353,18587954-18588143,18595348-18595428,18598462-18598613,18603902-18604868,18608811-18608912,18609465-18609570,18613152-18613275,18619867-18619966,18625128-18625247,18628371-18628587,18646007-18646090,18650410-18650592,18653432-18653629	38,49,226,35,46,137,121,60,91,190,81,152,967,102,106,124,100,120,217,84,183,198	1.84422e+175	1.84423e+175	0.225	0.298	0.258	0.219	0	-6.18562	0.00167957	0.0183879		H00606+++H01732+++H01460			GO:0005813+++GO:0005856+++GO:0005654+++GO:0042995+++GO:0032839+++GO:0097542+++GO:0005829+++GO:0005634+++GO:0032587+++GO:0098978+++GO:0036064+++GO:0099092+++GO:0005815+++GO:0044294+++GO:0045202+++GO:0005737+++GO:0048471	GO:0004693+++GO:0005524+++GO:0000166+++GO:0016301+++GO:0004674+++GO:0004672+++GO:0048365+++GO:0016740	GO:0099175+++GO:0050775+++GO:1902017+++GO:0016310+++GO:0046777+++GO:0006468+++GO:0043547+++GO:0045773+++GO:0050773+++GO:0051726+++GO:0060999+++GO:0001764
NM_001037536.2	6322	NM_001037536.2	NP_001032625.1	ENST00000380045.7	K11464	SCML1	mRNA	GO:0005634	cellular_component	organelle+++cell part+++cell	coding	BestRefSeq	known	NC_000023.11	17737449	17754988	+	2701	208	6	17737449-17737680,17746018-17746098,17749400-17749504,17749894-17750293,17751815-17751966,17753258-17754988	232,81,105,400,152,1731	1.77374e+47	1.77377e+47	0.321	0.303	0.189	0.187	0	9.31866	1.40572e-08	9.14026e-07					GO:0005634	GO:0003700+++GO:0003677	GO:0009653+++GO:0006351
NM_001037633.1	64374	NM_001037633.1	NP_001032722.1	ENST00000265195.9	K14001	SIL1	mRNA	GO:0005615+++GO:0005788+++GO:0005783+++GO:0005737	cellular_component	extracellular region part+++organelle+++cell part+++membrane-enclosed lumen+++extracellular region+++cell+++organelle part	coding	BestRefSeq	known	NC_000005.10	138946720	139198376	-	1989	461	11	139198269-139198376,139196441-139196528,139127739-139127853,139121035-139121173,139050938-139051046,139042620-139042719,139026801-139026992,139021171-139021292,138951788-138951884,138951171-138951335,138946720-138947473	108,88,115,139,109,100,192,122,97,165,754	1.39198e+98	1.39198e+98	0.199	0.223	0.263	0.315	0	6.03892	0.000619883	0.00808649	4141	H01284			GO:0005783+++GO:0005737+++GO:0005788+++GO:0005615	GO:0005515+++GO:0051082+++GO:0000774	GO:0050790+++GO:0006886+++GO:0015031+++GO:0006457
NM_001037637.1	689	NM_001037637.1	NP_001032726.1	ENST00000380591.7	K01527	BTF3	mRNA	GO:0005634+++GO:0005829	cellular_component	organelle+++cell part+++cell	coding	BestRefSeq	known	NC_000005.10	73498425	73505623	+	1249	206	6	73498425-73498799,73499134-73499202,73502488-73502601,73502916-73503117,73504347-73504403,73505192-73505623	375,69,114,202,57,432	7.34984e+47	7.34988e+47	0.235	0.291	0.221	0.252	0	1.21175	0.00190862	0.0204028	4214				GO:0005634+++GO:0005829	GO:0003723	GO:0015031+++GO:0006366+++GO:0006355
NM_001037675.3	400818	NM_001037675.3	NP_001032764.2	ENST00000613595.4		NBPF9	mRNA	GO:0005737	cellular_component	cell part+++cell	coding	BestRefSeq	known	NC_000001.11	149054033	149082311	-	4527	942	21	149082272-149082311,149081965-149082174,149080053-149080155,149079007-149079221,149077883-149077955,149077208-149077419,149075655-149075864,149073768-149073870,149072718-149072932,149071604-149071676,149070934-149071139,149069594-149069645,149065526-149065689,149064431-149064482,149063633-149063805,149062862-149062913,149062093-149062265,149061332-149061383,149060523-149060695,149056512-149056620…	40,210,103,215,73,212,210,103,215,73,206,52,164,52,173,52,173,52,173,109,1867	1.49082e+188	1.49082e+188	0.243	0.291	0.221	0.245	0	5.96516	0.00118128	0.0137479					GO:0005737
NM_001037738.2	4869	NM_001037738.2	NP_001032827.1	ENST00000393820.2	K11276	NPM1	mRNA	GO:0032993+++GO:0005925+++GO:0032991+++GO:0031616+++GO:1990904+++GO:0005856+++GO:0005813+++GO:0005730+++GO:0005634+++GO:0005815+++GO:0005737+++GO:0005829+++GO:0005654+++GO:0016020	cellular_component	protein-containing complex+++organelle+++cell part+++membrane-enclosed lumen+++cell junction+++membrane+++cell+++organelle part	coding	BestRefSeq	known	NC_000005.10	171387704	171406727	+	1347	259	10	171387704-171388006,171390051-171390130,171391305-171391424,171391706-171391799,171392710-171392816,171392914-171392978,171400153-171400210,171400839-171400925,171405302-171405403,171406397-171406727	303,80,120,94,107,65,58,87,102,331	1.71388e+89	1.71388e+89	0.242	0.305	0.201	0.252	0	1.10649	0.00310849	0.0301514					GO:0005737+++GO:1990904+++GO:0005730+++GO:0005829+++GO:0016020+++GO:0005654+++GO:0032991+++GO:0005813+++GO:0005815+++GO:0005856+++GO:0005634+++GO:0031616+++GO:0005925+++GO:0032993	GO:0043023+++GO:0008134+++GO:0046982+++GO:0003723+++GO:0003682+++GO:0042803+++GO:0051059+++GO:0051082+++GO:0033613+++GO:0005515+++GO:0003713+++GO:0043024+++GO:0042393+++GO:0004860+++GO:0001047+++GO:0030957+++GO:0003676+++GO:0019901	GO:0007569+++GO:0042274+++GO:0010824+++GO:0008285+++GO:0006407+++GO:0007165+++GO:0032071+++GO:0045727+++GO:0007098+++GO:0008104+++GO:0006334+++GO:0016032+++GO:0045893+++GO:0006913+++GO:0006281+++GO:0045944+++GO:0000055+++GO:0006338+++GO:0034644+++GO:0043066+++GO:0042273+++GO:0008284+++GO:0006886+++GO:0006357+++GO:0000056+++GO:1902751+++GO:0034080+++GO:0051259+++GO:0042255+++GO:0060735+++GO:190262…
NM_001037808.2	8663	NM_001037808.2	NP_001032897.1	ENST00000395587.5	K03252	EIF3C	mRNA	GO:0016282+++GO:0033290+++GO:0005852+++GO:0005737+++GO:0005829	cellular_component	protein-containing complex+++cell part+++cell	coding	BestRefSeq	known	NC_000016.10	28711417	28735730	+	3140	913	21	28711417-28711567,28711657-28711787,28713701-28713766,28713909-28714098,28714321-28714446,28714636-28714690,28714819-28714928,28715307-28715434,28723164-28723323,28723448-28723551,28724322-28724463,28724658-28724783,28724919-28725012,28726605-28726795,28727021-28727245,28731829-28732192,28734520-28734679,28734778-28734843,28734932-28735019,28735173-28735335,28735431-28735730	151,131,66,190,126,55,110,128,160,104,142,126,94,191,225,364,160,66,88,163,300	2.87114e+167	2.87116e+167	0.194	0.261	0.261	0.283	0	7.70171	5.37593e-06	0.000130515	3013				GO:0005737+++GO:0016282+++GO:0033290+++GO:0005829+++GO:0005852	GO:0031369+++GO:0003743+++GO:0005515+++GO:0003723	GO:0006413+++GO:1902416+++GO:0001732+++GO:0006412+++GO:0045727+++GO:0002183
NM_001039083.4	100506084	NM_001039083.4	NP_001034172.3	ENST00000450673.3		ARL17B	mRNA	GO:0005794	cellular_component	organelle+++cell part+++cell	coding	BestRefSeq	known	NC_000017.11	46339397	46361787	-	766	177	4	46361676-46361787,46358250-46358414,46352820-46352930,46339397-46339774	112165111378	4.63617e+31	4.63618e+31	0.249	0.264	0.244	0.243	0	6.46287	8.62914e-05	0.00147687					GO:0005794	GO:0000166+++GO:0005525	GO:0015031+++GO:0016192
NM_001039348.2	2202	NM_001039348.2	NP_001034437.1	ENST00000355426.7	K18262	EFEMP1	mRNA	GO:0070062+++GO:0062023+++GO:0005615+++GO:0005576+++GO:0031012	cellular_component	extracellular region part+++organelle+++extracellular region	coding	BestRefSeq	known	NC_000002.12	55865962	55924163	-	3094	493	12	55923711-55924163,55922899-55922939,55922360-55922447,55918219-55918267,55917665-55918051,55881612-55881734,55877746-55877865,55876623-55876742,55874946-55875065,55871000-55871123,55870720-55870915,55865962-55867234	453,41,88,49,387,123,120,120,120,124,196,1273	5.59237e+95	5.59242e+95	0.259	0.292	0.231	0.219	0	8.02531	3.45485e-07	1.16158e-05		H00825			GO:0005615+++GO:0070062+++GO:0062023+++GO:0031012+++GO:0005576	GO:0005515+++GO:0005201+++GO:0008083+++GO:0005006+++GO:0005509+++GO:0005154	GO:0048048+++GO:0043010+++GO:0048050+++GO:0010469+++GO:0032331+++GO:0018108+++GO:0006355+++GO:0007173+++GO:0007601
NM_001039349.2	2202	NM_001039349.2	NP_001034438.1	ENST00000394555.6	K18262	EFEMP1	mRNA	GO:0070062+++GO:0062023+++GO:0005615+++GO:0005576+++GO:0031012	cellular_component	extracellular region part+++organelle+++extracellular region	coding	BestRefSeq	known	NC_000002.12	55865962	55924163	-	3053	493	11	55923711-55924163,55922360-55922447,55918219-55918267,55917665-55918051,55881612-55881734,55877746-55877865,55876623-55876742,55874946-55875065,55871000-55871123,55870720-55870915,55865962-55867234	453,88,49,387,123,120,120,120,124,196,1273	5.59237e+87	5.59242e+87	0.257	0.293	0.232	0.218	0	9.19962	1.65288e-05	0.000349532		H00825			GO:0005615+++GO:0062023+++GO:0070062+++GO:0031012+++GO:0005576	GO:0005154+++GO:0005006+++GO:0008083+++GO:0005509+++GO:0005201+++GO:0005515	GO:0043010+++GO:0018108+++GO:0032331+++GO:0048050+++GO:0006355+++GO:0010469+++GO:0048048+++GO:0007601+++GO:0007173
NM_001039366.1	529	NM_001039366.1	NP_001034455.1	ENST00000399798.6	K02150	ATP6V1E1	mRNA	GO:0070062+++GO:0016324+++GO:0005765+++GO:0016469+++GO:0005768+++GO:0005902+++GO:0033178+++GO:0005737+++GO:0005829	cellular_component	extracellular region part+++protein-containing complex+++organelle+++cell part+++membrane part+++extracellular region+++membrane+++cell+++organelle part	coding	BestRefSeq	known	NC_000022.11	17592136	17628822	-	1340	204	8	17628603-17628822,17613211-17613320,17612812-17612878,17601092-17601181,17600027-17600095,17598194-17598288,17594529-17594616,17592136-17592736	220,110,67,90,69,95,88,601	1.76286e+63	1.76288e+63	0.256	0.272	0.227	0.245	0	-2.54872	2.41512e-12	7.08197e-10	05120+++04966+++04145+++05323+++01100+++04150+++00190+++05165+++04721+++05110	H00557	M00160		GO:0033178+++GO:0005737+++GO:0005902+++GO:0005765+++GO:0070062+++GO:0005829+++GO:0005768+++GO:0016324+++GO:0016469	GO:0005515+++GO:0051117+++GO:0046961+++GO:0008553+++GO:0016787	GO:0008286+++GO:1902600+++GO:0006811+++GO:0015991+++GO:0016241+++GO:0034220+++GO:0033572
NM_001039367.1	529	NM_001039367.1	NP_001034456.1	ENST00000399796.6	K02150	ATP6V1E1	mRNA	GO:0070062+++GO:0016324+++GO:0005765+++GO:0016469+++GO:0005768+++GO:0005902+++GO:0033178+++GO:0005737+++GO:0005829	cellular_component	extracellular region part+++protein-containing complex+++organelle+++cell part+++membrane part+++extracellular region+++membrane+++cell+++organelle part	coding	BestRefSeq	known	NC_000022.11	17592136	17628822	-	1316	196	8	17628603-17628822,17619461-17619526,17613211-17613320,17612812-17612878,17600027-17600095,17598194-17598288,17594529-17594616,17592136-17592736	220,66,110,67,69,95,88,601	1.76286e+63	1.76288e+63	0.258	0.277	0.223	0.243	0	-3.39417	0.00166774	0.0182877	05110+++01100+++04145+++00190+++04966+++04150+++05165+++04721+++05323+++05120	H00557	M00160		GO:0070062+++GO:0005737+++GO:0005765+++GO:0033178+++GO:0005829+++GO:0016324+++GO:0005902+++GO:0016469+++GO:0005768	GO:0016787+++GO:0005515+++GO:0051117+++GO:0046961+++GO:0008553	GO:0034220+++GO:0033572+++GO:0006811+++GO:0008286+++GO:0016241+++GO:1902600+++GO:0015991
NM_001039490.1	977	NM_001039490.1	NP_001034579.1		K06537	CD151	mRNA	GO:0005604+++GO:0005925+++GO:0005887+++GO:0016021+++GO:0009986+++GO:0005886+++GO:0005829+++GO:0016020	cellular_component	extracellular region part+++cell part+++membrane part+++extracellular region+++cell junction+++membrane+++cell	coding	BestRefSeq	known	NC_000011.10	832952	838835	+	1483	253	8	832952-833022,836063-836153,836251-836442,836769-836843,837250-837354,837460-837618,837942-838028,838133-838835	71,91,192,75,105,159,87,703	8.32953e+47	8.33023e+47	0.202	0.183	0.317	0.297	0	-3.75018	5.66734e-09	4.4608e-07		H00928			GO:0005887+++GO:0016021+++GO:0016020+++GO:0005604+++GO:0009986+++GO:0005829+++GO:0005925+++GO:0005886	GO:0005178+++GO:0005515	GO:0044319+++GO:0016477+++GO:0007166+++GO:0045807+++GO:0030335+++GO:0042098+++GO:0031581+++GO:0007155
NM_001039492.2	2274	NM_001039492.2	NP_001034581.1	ENST00000322142.12	K14380	FHL2	mRNA	GO:0030018+++GO:0005925+++GO:0031430+++GO:0005634+++GO:0005737+++GO:0005654	cellular_component	supramolecular complex+++organelle+++cell part+++membrane-enclosed lumen+++cell junction+++cell+++organelle part	coding	BestRefSeq	known	NC_000002.12	105360826	105399118	-	1521	279	7	105398970-105399118,105396647-105396697,105386361-105386540,105373559-105373733,105367570-105367739,105363285-105363471,105360826-105361434	149,51,180,175,170,187,609	1.05399e+62	1.05399e+62	0.244	0.241	0.264	0.251	0	9.69243	9.67111e-11	1.55184e-08	4380				GO:0030018+++GO:0005737+++GO:0005634+++GO:0005654+++GO:0031430+++GO:0005925	GO:0050681+++GO:0042802+++GO:0008134+++GO:0046872+++GO:0003713+++GO:0005515	GO:0055014+++GO:0009725+++GO:0000122+++GO:0045893+++GO:0001649+++GO:0019216+++GO:0030521+++GO:0045892+++GO:0006357+++GO:0043066+++GO:0055015+++GO:0070885+++GO:0060347
NM_001039548.2	283212	NM_001039548.2	NP_001034637.2	ENST00000539798.1	K10461	KLHL35	mRNA	GO:0031463	cellular_component	protein-containing complex+++cell part+++cell	coding	BestRefSeq	known	NC_000011.10	75422394	75430629	-	1938	583	6	75429749-75430629,75428442-75428626,75426520-75426638,75425393-75425581,75423692-75423880,75422394-75422768	8.81185e+17	7.54297e+47	7.54306e+47	0.17	0.146	0.328	0.356	0	-2.16129	9.46272e-05	0.00160314		H00584			GO:0031463		GO:0016567
NM_001039550.1	3300	NM_001039550.1	NP_001034639.1	ENST00000392086.8	K09508	DNAJB2	mRNA	GO:0048471+++GO:0031965+++GO:0098554+++GO:0000502+++GO:0016234+++GO:0005783+++GO:0031227+++GO:0005634+++GO:0042406+++GO:0005737+++GO:0005829+++GO:0016020+++GO:0005789	cellular_component	protein-containing complex+++organelle+++cell part+++membrane part+++membrane+++cell+++organelle part	coding	BestRefSeq	known	NC_000002.12	219279318	219286900	+	1974	277	10	219279318-219279518,219279798-219279898,219280578-219280687,219281718-219281771,219281939-219282061,219282837-219282929,219283133-219283235,219283419-219283489,219284632-219284835,219285987-219286900	201,101,110,54,123,93,103,71,204,914	2.19279e+89	2.1928e+89	0.206	0.184	0.282	0.327	0	-1.88413	2.77525e-06	7.32766e-05	4141	H00856			GO:0042406+++GO:0005783+++GO:0005829+++GO:0048471+++GO:0005737+++GO:0000502+++GO:0098554+++GO:0031965+++GO:0031227+++GO:0005634+++GO:0016234+++GO:0016020+++GO:0005789	GO:0030544+++GO:0043130+++GO:0140036+++GO:0051082+++GO:0051087+++GO:0070628+++GO:0005515+++GO:0031625+++GO:0031593+++GO:0001671	GO:0061077+++GO:1903644+++GO:0030308+++GO:0090084+++GO:0043161+++GO:0032436+++GO:0032091+++GO:0031396+++GO:0070050+++GO:0030433+++GO:0032880+++GO:0032781+++GO:0006986+++GO:0008285+++GO:0031398+++GO:0090086+++GO:0042026
NM_001039573.2	6397	NM_001039573.2	NP_001034662.2	ENST00000443798.8		SEC14L1	mRNA	GO:0005794+++GO:0005737+++GO:0005829+++GO:0005654	cellular_component	organelle+++cell part+++membrane-enclosed lumen+++cell+++organelle part	coding	BestRefSeq	known	NC_000017.11	77140923	77217101	+	3017	719	18	77140923-77141107,77142646-77142750,77143567-77143659,77190803-77190952,77191181-77191312,77193421-77193549,77194677-77194911,77196202-77196311,77200484-77200673,77203570-77203658,77205276-77205346,77206229-77206400,77206728-77206862,77209342-77209476,77211950-77212201,77213314-77213492,77213918-77214019,77216549-77217101	185,105,93,150,132,129,235,110,190,89,71,172,135,135,252,179,102,553	7.71409e+143	7.71411e+143	0.249	0.25	0.257	0.244	0	-4.09156	0.00260867	0.0262834					GO:0005654+++GO:0005829+++GO:0005737+++GO:0005794	GO:0005515+++GO:0039552+++GO:0098772	GO:0015871+++GO:0045087+++GO:0009968+++GO:0039536+++GO:0002376
NM_001039708.1	10807	NM_001039708.1	NP_001034797.1	ENST00000371725.7		ENTR1	mRNA	GO:0005769+++GO:0036064+++GO:0005768+++GO:0030496+++GO:0005856+++GO:0005813+++GO:0030904+++GO:0005815+++GO:0005737+++GO:0042995+++GO:0055037	cellular_component	protein-containing complex+++organelle+++cell part+++membrane part+++membrane+++cell+++organelle part	coding	BestRefSeq	known	NC_000009.12	136401922	136410602	-	2160	362	8	136410328-136410602,136407826-136407938,136407145-136407561,136405905-136405978,136405091-136405202,136404631-136404693,136404055-136404194,136401922-136402887	275,113,417,74,112,63,140,966	1.3641e+71	1.36411e+71	0.218	0.219	0.268	0.295	0	-1.2356	0.000764064	0.00961531					GO:0036064+++GO:0005768+++GO:0005815+++GO:0055037+++GO:0042995+++GO:0005856+++GO:0030904+++GO:0005737+++GO:0005813+++GO:0005769+++GO:0030496	GO:0005515	GO:0015031+++GO:0007049+++GO:1903566+++GO:0045724+++GO:0032465+++GO:0030030+++GO:0051301+++GO:1990126
NM_001039753.2	400954	NM_001039753.2	NP_001034842.2	ENST00000356458.6	K18598	EML6	mRNA	GO:0015630+++GO:0005856+++GO:0005874+++GO:0005737	cellular_component	supramolecular complex+++organelle+++cell part+++cell+++organelle part	coding	BestRefSeq	known	NC_000002.12	54725012	54972021	+	7853	1958	41	54725012-54725258,54813232-54813391,54816787-54816885,54820394-54820462,54827566-54827751,54829342-54829477,54844047-54844248,54847486-54847623,54849962-54850218,54853643-54853855,54859534-54859701,54863783-54863889,54866766-54866884,54869181-54869367,54871500-54871605,54879547-54879640,54891054-54891154,54892454-54892656,54894915-54895026,54895273-54895400,54899641-54899782,54903044-54903196,549…	247,160,99,69,186,136,202,138,257,213,168,107,119,187,106,94,101,203,112,128,142,153,132,89,177,202,127,79,130,99,174,209,158,115,189,173,163,104,154,101,1951	54725012,54813232,54816787,54820394,54827566,54829342,54844047,54847486,54849962,54853643,54859534,54863783,54866766,54869181,54871500,54879547,54891054,54892454,54894915,54895273,54899641,54903044,54903371,54910954,54916759,54928313,54928625,54948882,54950650,54952594,54953983,54957790,54959104,54960220,54962523,54963986,54964571,54967000,54968128,54968668,54970071	54725258,54813391,54816885,54820462,54827751,54829477,54844248,54847623,54850218,54853855,54859701,54863889,54866884,54869367,54871605,54879640,54891154,54892656,54895026,54895400,54899782,54903196,54903502,54911042,54916935,54928514,54928751,54948960,54950779,54952692,54954156,54957998,54959261,54960334,54962711,54964158,54964733,54967103,54968281,54968768,54972021	0.249	0.281	0.215	0.255	0	6.19209	0.000499403	0.00672723					GO:0005737+++GO:0005874+++GO:0005856+++GO:0015630	GO:0008017
NM_001039877.1	29888	NM_001039877.1	NP_001034966.1	ENST00000391910.7	K17608	STRN4	mRNA	GO:0032991+++GO:0043197+++GO:0000159+++GO:0030425+++GO:0005737+++GO:0090443+++GO:0042995+++GO:0016020	cellular_component	synapse part+++protein-containing complex+++cell part+++synapse+++membrane+++cell	coding	BestRefSeq	known	NC_000019.10	46719511	46746463	-	3210	760	18	46746149-46746463,46738785-46738888,46738164-46738237,46736823-46736901,46733039-46733236,46730732-46730873,46728618-46728777,46727894-46728007,46727452-46727567,46725473-46725648,46725332-46725379,46724807-46724928,46723114-46723284,46722810-46722950,46722242-46722340,46721986-46722072,46720536-46720771,46719511-46720338	315,104,74,79,198,142,160,114,116,176,48,122,171,141,99,87,236,828	4.67461e+143	4.67465e+143	0.18	0.19	0.325	0.305	0	-21.623	3.19889e-08	1.66456e-06	4013				GO:0000159+++GO:0042995+++GO:0016020+++GO:0043197+++GO:0090443+++GO:0005737+++GO:0030425+++GO:0032991	GO:0051721+++GO:0070016+++GO:0019904+++GO:0044877+++GO:0005516+++GO:0005515	GO:0008150
NM_001040022.1	140885	NM_001040022.1	NP_001035111.1	ENST00000400068.7	K06551	SIRPA	mRNA	GO:0070062+++GO:0005887+++GO:0070821+++GO:0016021+++GO:0101003+++GO:0009986+++GO:0005886+++GO:0016020	cellular_component	extracellular region part+++organelle+++cell part+++membrane part+++extracellular region+++cell+++membrane+++organelle part	coding	BestRefSeq	known	NC_000020.11	1894167	1939894	+	4201	504	9	1894167-1894517,1895439-1895526,1915099-1915455,1921395-1921712,1922313-1922645,1924764-1924877,1927875-1927899,1934715-1934754,1937320-1939894	351,88,357,318,333,114,25,40,2575	1.89417e+62	1.89452e+62	0.206	0.228	0.301	0.265	0	7.76591	1.9321e-07	6.94651e-06	4380				GO:0070821+++GO:0016020+++GO:0016021+++GO:0101003+++GO:0070062+++GO:0009986+++GO:0005887+++GO:0005886	GO:0030695+++GO:0017124+++GO:0086080+++GO:0098632+++GO:1990405+++GO:0019903+++GO:1990782	GO:0032649+++GO:0071347+++GO:0045019+++GO:0010468+++GO:0050870+++GO:0071222+++GO:1903720+++GO:0071349+++GO:0050765+++GO:0043312+++GO:0035696+++GO:0032688+++GO:0070373+++GO:0050790+++GO:0032675+++GO:0050766+++GO:1900016+++GO:0070301+++GO:0032680+++GO:0098609+++GO:0032715+++GO:0034113+++GO:0007155+++GO:0022409+++GO:0046329+++GO:0001933+++GO:0071641+++GO:0071346+++GO:0071650+++GO:0032651+++GO:005072…
NM_001040025.2	339231	NM_001040025.2	NP_001035114.1	ENST00000397498.8		ARL16	mRNA	GO:0005622	cellular_component	cell part+++cell	coding	BestRefSeq	known	NC_000017.11	81681165	81683924	-	1236	197	5	81683693-81683924,81683536-81683594,81683013-81683126,81682034-81682149,81681165-81681879	232,59,114,116,715	8.16837e+39	8.16839e+39	0.2	0.244	0.255	0.301	0	1.11908	0.00396554	0.0364772					GO:0005622	GO:0005515+++GO:0005525+++GO:0000166
NM_001040058.1	6696	NM_001040058.1	NP_001035147.1	ENST00000395080.7	K06250	SPP1	mRNA	GO:0048471+++GO:0005794+++GO:0070062+++GO:0005615+++GO:0005788+++GO:0005576+++GO:0042995	cellular_component	extracellular region part+++organelle+++cell part+++membrane-enclosed lumen+++extracellular region+++cell+++organelle part	coding	BestRefSeq	known	NC_000004.12	87975650	87983411	+	1625	314	7	87975650-87975800,87976882-87976949,87977059-87977097,87980046-87980126,87980393-87980434,87981475-87981798,87982492-87983411	151,68,39,81,42,324,920	8.79757e+55	8.79758e+55	0.278	0.306	0.203	0.213	0	2.56118	0.00047681	0.00647773	04371+++04512+++04510+++04620+++04151+++05165				GO:0005794+++GO:0070062+++GO:0005576+++GO:0005615+++GO:0048471+++GO:0042995+++GO:0005788	GO:0050840+++GO:0005125	GO:0045893+++GO:0043687+++GO:0033280+++GO:0031214+++GO:0045780+++GO:0044267+++GO:0007155+++GO:2000866+++GO:0006710+++GO:0046697+++GO:0001649+++GO:0007566+++GO:0048685+++GO:0030198+++GO:0071394+++GO:0006954+++GO:0048545
NM_001040060.1	6696	NM_001040060.1	NP_001035149.1	ENST00000360804.4	K06250	SPP1	mRNA	GO:0048471+++GO:0005794+++GO:0070062+++GO:0005615+++GO:0005788+++GO:0005576+++GO:0042995	cellular_component	extracellular region part+++organelle+++cell part+++membrane-enclosed lumen+++extracellular region+++cell+++organelle part	coding	BestRefSeq	known	NC_000004.12	87975650	87983411	+	1544	287	6	87975650-87975800,87976882-87976949,87977059-87977097,87980393-87980434,87981475-87981798,87982492-87983411	151,68,39,42,324,920	8.79757e+47	8.79758e+47	0.283	0.306	0.196	0.216	0	5.75781	0.00138851	0.0157169	05165+++04151+++04620+++04371+++04510+++04512				GO:0005794+++GO:0005576+++GO:0070062+++GO:0005615+++GO:0042995+++GO:0048471+++GO:0005788	GO:0050840+++GO:0005125	GO:0006710+++GO:0045780+++GO:0046697+++GO:2000866+++GO:0007566+++GO:0044267+++GO:0043687+++GO:0031214+++GO:0071394+++GO:0030198+++GO:0006954+++GO:0048685+++GO:0048545+++GO:0045893+++GO:0007155+++GO:0001649+++GO:0033280
NM_001040134.1	5064	NM_001040134.1	NP_001035224.1	ENST00000264560.11	K16519	PALM	mRNA	GO:0031527+++GO:0031235+++GO:0014069+++GO:0016327+++GO:0016323+++GO:0030424+++GO:0044309+++GO:0032591+++GO:0030175+++GO:0043197+++GO:0005634+++GO:0031410+++GO:0030425+++GO:0005737+++GO:0032590+++GO:0005886+++GO:0042995+++GO:0043231+++GO:0016020	cellular_component	synapse part+++organelle+++cell part+++membrane part+++synapse+++membrane+++cell	coding	BestRefSeq	known	NC_000019.10	708953	748330	+	2742	343	8	708953-709151,726138-726189,727008-727088,727564-727694,731095-731245,734173-734194,736019-736078,746285-748330	199,52,81,131,151,22,60,2046	7.08954e+47	7.09152e+47	0.141	0.182	0.356	0.321	0	-1.68733	0.00479278	0.0421623					GO:0043197+++GO:0005634+++GO:0031527+++GO:0005886+++GO:0005737+++GO:0016020+++GO:0043231+++GO:0014069+++GO:0030424+++GO:0016327+++GO:0044309+++GO:0032590+++GO:0042995+++GO:0030175+++GO:0031410+++GO:0030425+++GO:0031235+++GO:0016323+++GO:0032591	GO:0031750+++GO:0005515	GO:0060160+++GO:0060074+++GO:0072659+++GO:0008360+++GO:0071257+++GO:0007193+++GO:0008104+++GO:0007010+++GO:0007194+++GO:0051491
NM_001040161.2	84326	NM_001040161.2	NP_001035251.1	ENST00000338401.8		METTL26	mRNA				coding	BestRefSeq	known	NC_000016.10	634427	636366	-	570	107	3	636094-636366,634719-634797,634427-634644	273,79,218	6.36095e+17	6.36367e+17	0.149	0.163	0.365	0.323	0	-2.10788	3.7883e-05	0.000718413
NM_001040165.2	84326	NM_001040165.2	NP_001035255.1	ENST00000397665.6		METTL26	mRNA				coding	BestRefSeq	known	NC_000016.10	634427	636366	-	733	185	4	636094-636366,635612-635774,634719-634797,634427-634644	273,163,79,218	6.36095e+23	6.36367e+23	0.149	0.166	0.363	0.322	0	-1.89091	0.00559643	0.0473065
NM_001040167.1	3955	NM_001040167.1	NP_001035257.1	ENST00000222725.9	K05948	LFNG	mRNA	GO:0005794+++GO:1903561+++GO:0016021+++GO:0000139+++GO:0005576+++GO:0030173+++GO:0016020	cellular_component	extracellular region part+++organelle+++cell part+++membrane part+++extracellular region+++cell+++membrane+++organelle part	coding	BestRefSeq	known	NC_000007.14	2519845	2528429	+	2374	379	8	2519845-2520293,2524695-2524743,2525219-2525318,2525414-2525567,2525685-2525770,2526244-2526409,2526836-2526921,2527146-2528429	449,49,100,154,86,166,86,1284	2.51985e+55	2.52029e+55	0.213	0.16	0.316	0.31	0	8.38137	1.92255e-07	6.92147e-06	00514+++05165+++04330	H00517		R09296	GO:1903561+++GO:0016020+++GO:0030173+++GO:0016021+++GO:0005576+++GO:0005794+++GO:0000139	GO:0008375+++GO:0033829+++GO:0003674+++GO:0046872+++GO:0016740+++GO:0016757	GO:0032092+++GO:0002315+++GO:0001756+++GO:0007389+++GO:0014807+++GO:0030217+++GO:1902367+++GO:0045747+++GO:0008593+++GO:0009887+++GO:0007386+++GO:0007275+++GO:0036066+++GO:0001541+++GO:0051446
NM_001040260.3	166614	NM_001040260.3	NP_001035350.2	ENST00000296550.11	K08805	DCLK2	mRNA	GO:0005856+++GO:0005874+++GO:0005737	cellular_component	supramolecular complex+++organelle+++cell part+++cell+++organelle part	coding	BestRefSeq	known	NC_000004.12	150078274	150257457	+	4265	766	16	150078274-150079448,150102478-150102812,150193138-150193240,150198002-150198103,150203795-150203889,150220703-150220778,150221677-150221785,150224501-150224558,150232337-150232456,150232682-150232828,150239742-150239875,150240399-150240476,150247603-150247699,150248305-150248385,150249568-150249684,150256020-150257457	1175,335,103,102,95,76,109,58,120,147,134,78,97,81,117,1438	1.50078e+143	1.50079e+143	0.222	0.216	0.284	0.277	0	7.90328	0.000168777	0.00263903					GO:0005737+++GO:0005874+++GO:0005856	GO:0016301+++GO:0004674+++GO:0000166+++GO:0016740+++GO:0005524+++GO:0004672	GO:1900181+++GO:0006468+++GO:0021860+++GO:0016310+++GO:0035556+++GO:0000226+++GO:0021766+++GO:0018105
NM_001040440.2	153733	NM_001040440.2	NP_001035530.1	ENST00000379611.9		CCDC112	mRNA				coding	BestRefSeq	known	NC_000005.10	115267188	115296761	-	2496	529	10	115296427-115296761,115284787-115284908,115279647-115279768,115276965-115277054,115275994-115276069,115275216-115275606,115271213-115271626,115269703-115269798,115268882-115269000,115267188-115267918	335,122,122,90,76,391,414,96,119,731	1.15296e+89	1.15297e+89	0.246	0.368	0.177	0.21	0	-1.61753	0.00042691	0.0058984						GO:0005515
NM_001040441.2	653121	NM_001040441.2	NP_001035531.2	ENST00000373510.8	K10495	ZBTB8A	mRNA	GO:0005575+++GO:0005634	cellular_component	organelle+++cell part+++cell+++cellular_component	coding	BestRefSeq	known	NC_000001.11	32539145	32605950	+	7368	441	5	32539145-32539572,32553459-32553540,32592931-32593754,32595054-32595223,32600087-32605950	428,82,824,170,5864	3.25391e+39	3.25396e+39	0.287	0.301	0.207	0.206	0	-1.53536	0.00561107	0.0474088					GO:0005634+++GO:0005575	GO:0003674+++GO:0003677+++GO:0046872+++GO:0003676+++GO:0005515	GO:0008150
NM_001040446.2	54545	NM_001040446.2	NP_001035536.1	ENST00000382142.7	K18085	MTMR12	mRNA	GO:0005737+++GO:0005829	cellular_component	cell part+++cell	coding	BestRefSeq	known	NC_000005.10	32227007	32313008	-	5185	747	16	32312758-32313008,32276682-32276742,32273980-32274122,32271833-32271905,32270817-32270947,32268701-32268794,32263113-32263242,32255693-32255768,32248772-32248878,32248002-32248126,32243521-32243599,32242057-32242127,32239001-32239173,32234962-32235129,32233773-32233934,32227007-32230347	251,61,143,73,131,94,130,76,107,125,79,71,173,168,162,3341	3.23128e+127	3.2313e+127	0.288	0.272	0.215	0.225	0	9.77558	5.09174e-07	1.64963e-05					GO:0005829+++GO:0005737	GO:0005515+++GO:0019208	GO:1901998+++GO:0006661+++GO:0050790
NM_001040452.2	80230	NM_001040452.2	NP_001035542.1	ENST00000393438.6	K12482	RUFY1	mRNA	GO:0016607+++GO:0005768+++GO:0005634+++GO:0031901+++GO:0005737+++GO:0005829+++GO:0043231+++GO:0016020	cellular_component	organelle+++cell part+++membrane-enclosed lumen+++membrane+++cell+++organelle part	coding	BestRefSeq	known	NC_000005.10	179559692	179610026	+	2468	600	18	179559692-179559835,179560025-179560198,179562547-179562664,179567461-179567562,179569302-179569425,179577075-179577136,179580947-179581012,179585796-179585865,179589546-179589647,179591625-179591741,179593478-179593645,179594866-179594963,179596562-179596681,179598692-179598821,179601892-179601986,179605876-179605924,179607582-179607659,179609376-179610026	144,174,118,102,124,62,66,70,102,117,168,98,120,130,95,49,78,651	1.7956e+161	1.7956e+161	0.218	0.292	0.229	0.261	0	19.6026	5.32184e-07	1.71378e-05	4144				GO:0016020+++GO:0005737+++GO:0005829+++GO:0016607+++GO:0031901+++GO:0005768+++GO:0005634+++GO:0043231	GO:0008289+++GO:0017124+++GO:0005515+++GO:0042169+++GO:0008565+++GO:0046872	GO:0030100+++GO:0006897+++GO:0015031+++GO:0006661
NM_001040458.2	51752	NM_001040458.2	NP_001035548.1	ENST00000443439.6	K09604	ERAP1	mRNA	GO:0070062+++GO:0005615+++GO:0005788+++GO:0016021+++GO:0005783+++GO:0005576+++GO:0005737+++GO:0005829+++GO:0016020+++GO:0005789	cellular_component	extracellular region part+++organelle+++cell part+++membrane part+++membrane-enclosed lumen+++extracellular region+++membrane+++cell+++organelle part	coding	BestRefSeq	known	NC_000005.10	96774484	96808189	-	5085	941	19	96807860-96808189,96803403-96803943,96800862-96801000,96797175-96797309,96795042-96795162,96793803-96793957,96793400-96793513,96792061-96792192,96790512-96790643,96790296-96790367,96788531-96788685,96786470-96786549,96785788-96785971,96783924-96784080,96783051-96783235,96781693-96781854,96781058-96781198,96780423-96780504,96774484-96776551	330,541,139,135,121,155,114,132,132,72,155,80,184,157,185,162,141,82,2068	9.68079e+151	9.68082e+151	0.281	0.274	0.226	0.219	0	8.3698	2.03171e-05	0.000418861					GO:0016021+++GO:0005788+++GO:0005576+++GO:0016020+++GO:0005737+++GO:0005829+++GO:0005783+++GO:0005789+++GO:0070062+++GO:0005615	GO:0008233+++GO:0070006+++GO:0004177+++GO:0005151+++GO:0046872+++GO:0008235+++GO:0005515+++GO:0042277+++GO:0005138+++GO:0016787+++GO:0008270+++GO:0004175+++GO:0008237	GO:0045444+++GO:0045088+++GO:0006508+++GO:0009617+++GO:0045766+++GO:0019885+++GO:0043171+++GO:0006509+++GO:0008217+++GO:0002250+++GO:0002474+++GO:0001525+++GO:0002376
NM_001040665.1	261729	NM_001040665.1	NP_001035755.1	ENST00000394622.6	K14738	STEAP2	mRNA	GO:0005769+++GO:0005768+++GO:0016021+++GO:0030140+++GO:0010008+++GO:0030173+++GO:0005886+++GO:0005829+++GO:0016020	cellular_component	organelle+++cell part+++membrane part+++membrane+++cell+++organelle part	coding	BestRefSeq	known	NC_000007.14	90211860	90237678	+	6696	490	6	90211860-90211934,90212276-90212336,90225050-90225574,90226971-90227498,90229872-90230036,90232337-90237678	75,61,525,528,165,5342	9.02119e+47	9.02119e+47	0.344	0.303	0.181	0.171	0	2.66218	0.00569985	0.0480125	4978				GO:0005829+++GO:0005768+++GO:0030173+++GO:0016020+++GO:0010008+++GO:0005886+++GO:0005769+++GO:0030140+++GO:0016021	GO:0005215+++GO:0046872+++GO:0016491+++GO:0008823+++GO:0052851	GO:0015677+++GO:0006893+++GO:0006811+++GO:0098706+++GO:0009725+++GO:0055114+++GO:0006897+++GO:0045055+++GO:0055072
NM_001040701.1	2528	NM_001040701.1	NP_001035791.1	ENST00000286955.5	K07634	FUT6	mRNA	GO:0005794+++GO:0070062+++GO:0032580+++GO:0016021+++GO:0016020	cellular_component	extracellular region part+++organelle+++cell part+++membrane part+++extracellular region+++membrane+++cell+++organelle part	coding	BestRefSeq	known	NC_000019.10	5830626	5839731	-	3009	359	2	5838677-5839731,5830626-5832579	10551954	58386775830626	58397315832579	0.22	0.194	0.309	0.278	0	-3.36424	0.000935121	0.011342	01100+++00601			R06095+++R06227+++R06224+++R06230+++R06038+++R06222+++R06076+++R06221+++R06025+++R06075+++R06039	GO:0016021+++GO:0016020+++GO:0070062+++GO:0005794+++GO:0032580	GO:0046920+++GO:0016740+++GO:0017060+++GO:0008417+++GO:0016757	GO:0042355+++GO:0006672+++GO:0006486+++GO:0036065
NM_001040708.1	23462	NM_001040708.1	NP_001035798.1	ENST00000337919.9	K09091	HEY1	mRNA	GO:0005634+++GO:0005737+++GO:0005654	cellular_component	organelle+++cell part+++membrane-enclosed lumen+++cell+++organelle part	coding	BestRefSeq	known	NC_000008.11	79764010	79767863	-	2305	308	5	79767575-79767863,79767219-79767294,79766997-79767092,79766651-79766732,79764010-79765771	289,76,96,82,1762	7.97676e+39	7.97679e+39	0.272	0.255	0.227	0.247	0	6.98814	7.25726e-05	0.00126879	05200+++05165+++05224				GO:0005654+++GO:0005737+++GO:0005634	GO:1990837+++GO:0003714+++GO:0005515+++GO:0000981+++GO:0000977+++GO:0001228+++GO:0046983+++GO:0043565+++GO:0001227+++GO:0008134+++GO:0035939+++GO:0003700+++GO:0003677	GO:0060716+++GO:0060317+++GO:2001212+++GO:2000678+++GO:2000820+++GO:0007219+++GO:0045944+++GO:0007507+++GO:0036304+++GO:0003203+++GO:0007275+++GO:0000122+++GO:0030154+++GO:0060842+++GO:0060412+++GO:0003184+++GO:0050767+++GO:0001568+++GO:0001525+++GO:0003208+++GO:0006355+++GO:0045892+++GO:0060411+++GO:0060347+++GO:0061314+++GO:0045746+++GO:0003190+++GO:0035912+++GO:0045893
NM_001040874.1	723790	NM_001040874.1	NP_001035807.1	ENST00000607355.2	K11251	HIST2H2AA4	mRNA	GO:0000790+++GO:0000786	cellular_component	protein-containing complex+++organelle+++cell part+++membrane-enclosed lumen+++cell+++organelle part	coding	BestRefSeq	known	NC_000001.11	149851061	149851594	+	534	130	1	149851061-149851594	534	149851061	149851594	0.159	0.206	0.326	0.309	0	-1.40503	0.00133167	0.0151862	05034+++04217+++05322				GO:0000786+++GO:0000790	GO:0003677+++GO:0046982	GO:0006342
NM_001042384.2	80254	NM_001042384.2	NP_001035843.1	ENST00000354446.7	K16763	CEP63	mRNA	GO:0005814+++GO:0005856+++GO:0005813+++GO:0005815+++GO:0005737+++GO:0005829+++GO:0000922	cellular_component	organelle+++cell part+++cell+++organelle part	coding	BestRefSeq	known	NC_000003.12	134485724	134575013	+	1904	475	12	134485724-134486052,134495296-134495364,134507109-134507286,134531845-134531940,134532778-134532900,134537155-134537268,134545586-134545819,134546149-134546288,134549062-134549176,134550063-134550260,134551926-134552012,134574793-134575013	329,69,178,96,123,114,234,140,115,198,87,221	1.34486e+107	1.34486e+107	0.214	0.344	0.191	0.251	0	3.68924	0.00478998	0.0421555		H00992			GO:0005814+++GO:0005737+++GO:0005813+++GO:0005815+++GO:0005856+++GO:0000922+++GO:0005829	GO:0005515	GO:0097711+++GO:0007049+++GO:0000086+++GO:0051301+++GO:0000077+++GO:0006974+++GO:0007099+++GO:0042770+++GO:0010389+++GO:0098535+++GO:0051225
[truncated: 8,643 more rows]
